# Supplementary material for: Jasmonate induced alternative splicing responses in Arabidopsis
Source: Plant Direct. 2020 Aug 26;4(8):e00245. doi: 10.1002/pld3.245 (PMC7450174; doi:10.1002/pld3.245)
Supplement: Supplementary file 1 — Supplementary Material [file PLD3-4-e00245-s001.xlsx]

## Sheet: Treatment (WT_shoot)
Differential expression (537)
No.	test_id	gene_id	gene	locus	sample_1	sample_2	status	value_1	value_2	log2(fold_change)	test_stat	p_value	q_value	significant
1	XLOC_000015	XLOC_000015	AT1G01260	Chr1:108945-111597	WT_0_Shoot	WT_10_Shoot	OK	16.0143	25.3391	0.662009	1.97123	0.0005	0.00557904	yes
2	XLOC_000033	XLOC_000033	AT1G01480	Chr1:175781-178400	WT_0_Shoot	WT_10_Shoot	OK	8.63802	3.92615	-1.13759	-2.71756	5e-05	0.000755976	yes
3	XLOC_000039	XLOC_000039	AT1G01560	Chr1:202135-204335	WT_0_Shoot	WT_10_Shoot	OK	56.7704	84.7381	0.577872	1.63557	0.0055	0.0402221	yes
4	XLOC_000071	XLOC_000071	AT1G02065	Chr1:365208-367340	WT_0_Shoot	WT_10_Shoot	OK	10.1445	3.71599	-1.44888	-3.67912	5e-05	0.000755976	yes
5	XLOC_000087	XLOC_000087	AT1G02350	Chr1:469817-470852	WT_0_Shoot	WT_10_Shoot	OK	7.38379	3.09384	-1.25497	-1.79797	0.0044	0.0340487	yes
6	XLOC_000131	XLOC_000131	AT1G03090	Chr1:739678-744633	WT_0_Shoot	WT_10_Shoot	OK	176.304	99.5943	-0.823934	-1.70516	0.0042	0.0328996	yes
7	XLOC_000153	XLOC_000153	AT1G03430	Chr1:847872-849515	WT_0_Shoot	WT_10_Shoot	OK	22.0254	35.0906	0.671917	1.61394	0.0048	0.0364595	yes
8	XLOC_000180	XLOC_000180	AT1G03905	Chr1:993372-995797	WT_0_Shoot	WT_10_Shoot	OK	44.2663	20.6207	-1.10211	-2.68826	5e-05	0.000755976	yes
9	XLOC_000234	XLOC_000234	AT1G05000	Chr1:1425592-1428782	WT_0_Shoot	WT_10_Shoot	OK	25.0209	15.4437	-0.696121	-1.9413	0.0005	0.00557904	yes
10	XLOC_000262	XLOC_000262	AT1G05620	Chr1:1679157-1681710	WT_0_Shoot	WT_10_Shoot	OK	15.8706	30.7331	0.953434	2.76784	5e-05	0.000755976	yes
11	XLOC_000268	XLOC_000268	AT1G05710	Chr1:1714935-1717276	WT_0_Shoot	WT_10_Shoot	OK	83.986	24.8595	-1.75635	-4.45122	5e-05	0.000755976	yes
12	XLOC_000290	XLOC_000290	AT1G06080	Chr1:1843567-1852231	WT_0_Shoot	WT_10_Shoot	OK	26.8766	6.44232	-2.0607	-4.70025	5e-05	0.000755976	yes
13	XLOC_000298	XLOC_000298	AT1G06210	Chr1:1897202-1899208	WT_0_Shoot	WT_10_Shoot	OK	19.7953	32.6633	0.722517	2.23462	0.00015	0.0019921	yes
14	XLOC_000307	XLOC_000307	AT1G06390	Chr1:1946787-1952785	WT_0_Shoot	WT_10_Shoot	OK	220.965	90.1967	-1.29267	-1.878	0.00415	0.0325678	yes
15	XLOC_000316	XLOC_000316	AT1G06640	Chr1:2032337-2034018	WT_0_Shoot	WT_10_Shoot	OK	16.4013	112.5	2.77805	7.49599	5e-05	0.000755976	yes
16	XLOC_000339	XLOC_000339	AT1G07130	Chr1:2184758-2188733	WT_0_Shoot	WT_10_Shoot	OK	27.6111	43.9419	0.670348	1.99708	0.0006	0.00654061	yes
17	XLOC_000436	XLOC_000436	AT1G08920	Chr1:2867258-2870754	WT_0_Shoot	WT_10_Shoot	OK	26.146	68.6375	1.39241	3.83929	5e-05	0.000755976	yes
18	XLOC_000446	XLOC_000446	AT1G09090	Chr1:2932738-2936586	WT_0_Shoot	WT_10_Shoot	OK	64.1412	22.705	-1.49824	-2.96723	0.00015	0.0019921	yes
19	XLOC_000497	XLOC_000497	AT1G10050	Chr1:3278966-3283563	WT_0_Shoot	WT_10_Shoot	OK	6.42044	9.92082	0.627786	1.83803	0.00195	0.017619	yes
20	XLOC_000583	XLOC_000583	AT1G11580	Chr1:3888672-3890811	WT_0_Shoot	WT_10_Shoot	OK	27.0056	98.6895	1.86964	5.01867	5e-05	0.000755976	yes
21	XLOC_000596	XLOC_000596	AT1G11720	Chr1:3951552-3957044	WT_0_Shoot	WT_10_Shoot	OK	13.5492	26.9899	0.994219	2.95836	5e-05	0.000755976	yes
22	XLOC_000606	XLOC_000606	AT1G11840	Chr1:3995168-3997907	WT_0_Shoot	WT_10_Shoot	OK	126.025	237.455	0.913941	2.1872	0.00035	0.00420263	yes
23	XLOC_000672	XLOC_000672	AT1G12880	Chr1:4389750-4391252	WT_0_Shoot	WT_10_Shoot	OK	7.4025	15.8302	1.0966	2.61337	5e-05	0.000755976	yes
24	XLOC_000698	XLOC_000698	AT1G13300	Chr1:4556891-4560054	WT_0_Shoot	WT_10_Shoot	OK	19.4707	11.4475	-0.766276	-2.10715	0.00015	0.0019921	yes
25	XLOC_000740	XLOC_000740	AT1G14020	Chr1:4802719-4806196	WT_0_Shoot	WT_10_Shoot	OK	32.1688	14.3296	-1.16666	-2.74578	5e-05	0.000755976	yes
26	XLOC_000771	XLOC_000771	AT1G14580	Chr1:4989561-4992732	WT_0_Shoot	WT_10_Shoot	OK	15.8968	10.5327	-0.593858	-1.75875	0.00295	0.0247955	yes
27	XLOC_000816	XLOC_000816	AT1G15380	Chr1:5290744-5292535	WT_0_Shoot	WT_10_Shoot	OK	67.6486	29.812	-1.18216	-3.51287	5e-05	0.000755976	yes
28	XLOC_000818	XLOC_000818	AT1G15410	Chr1:5297869-5301436	WT_0_Shoot	WT_10_Shoot	OK	194.961	30.652	-2.66914	-4.54636	5e-05	0.000755976	yes
29	XLOC_000878	XLOC_000878	AT1G16410	Chr1:5608806-5611426	WT_0_Shoot	WT_10_Shoot	OK	8.90393	16.3208	0.874194	2.53084	5e-05	0.000755976	yes
30	XLOC_000891	XLOC_000891	AT1G16670	Chr1:5697286-5699803	WT_0_Shoot	WT_10_Shoot	OK	23.2688	39.3545	0.758135	2.19801	0.0002	0.00256804	yes
31	XLOC_000941	XLOC_000941	AT1G17420	Chr1:5977410-5981496	WT_0_Shoot	WT_10_Shoot	OK	120.218	472.032	1.97324	3.61229	5e-05	0.000755976	yes
32	XLOC_001009	XLOC_001009	AT1G18710	Chr1:6450593-6453213	WT_0_Shoot	WT_10_Shoot	OK	10.3929	64.9612	2.64398	7.18755	5e-05	0.000755976	yes
33	XLOC_001148	XLOC_001148	AT1G21310	Chr1:7451723-7455094	WT_0_Shoot	WT_10_Shoot	OK	46.6391	7.95455	-2.55169	-2.33548	0.0069	0.0481981	yes
34	XLOC_001210	XLOC_001210	AT1G22280	Chr1:7873932-7875878	WT_0_Shoot	WT_10_Shoot	OK	71.3832	111.269	0.640394	1.74302	0.0026	0.0223537	yes
35	XLOC_001246	XLOC_001246	AT1G22910	Chr1:8105588-8108164	WT_0_Shoot	WT_10_Shoot	OK	34.778	24.0203	-0.53392	-1.66773	0.00485	0.0366649	yes
36	XLOC_001249	XLOC_001249	AT1G22990	Chr1:8139157-8140202	WT_0_Shoot	WT_10_Shoot	OK	3.84805	0.460789	-3.06195	-2.37023	0.00215	0.0190885	yes
37	XLOC_001405	XLOC_001405	AT1G26750	Chr1:9246786-9249287	WT_0_Shoot	WT_10_Shoot	OK	64.1998	32.2327	-0.994044	-1.98831	0.00135	0.012776	yes
38	XLOC_001450	XLOC_001450	AT1G27340	Chr1:9495519-9499744	WT_0_Shoot	WT_10_Shoot	OK	155.018	251.443	0.697795	2.07176	0.00015	0.0019921	yes
39	XLOC_001456	XLOC_001456	AT1G27460	Chr1:9534531-9537561	WT_0_Shoot	WT_10_Shoot	OK	23.904	13.1479	-0.862416	-2.4512	5e-05	0.000755976	yes
40	XLOC_001600	XLOC_001600	AT1G30040	Chr1:10537647-10539831	WT_0_Shoot	WT_10_Shoot	OK	22.8294	49.026	1.10265	3.23756	5e-05	0.000755976	yes
41	XLOC_001615	XLOC_001615	AT1G30300	Chr1:10672991-10675368	WT_0_Shoot	WT_10_Shoot	OK	10.1598	16.1147	0.665504	1.73555	0.00215	0.0190885	yes
42	XLOC_001622	XLOC_001622	AT1G30420	Chr1:10748320-10756654	WT_0_Shoot	WT_10_Shoot	OK	7.47194	10.9907	0.556729	1.60996	0.00485	0.0366649	yes
43	XLOC_001742	XLOC_001742	AT1G32540	Chr1:11767503-11769898	WT_0_Shoot	WT_10_Shoot	OK	22.9599	15.1043	-0.604155	-1.68289	0.0037	0.0296185	yes
44	XLOC_001793	XLOC_001793	AT1G33470	Chr1:12144444-12148298	WT_0_Shoot	WT_10_Shoot	OK	160.459	54.7852	-1.55035	-2.74455	5e-05	0.000755976	yes
45	XLOC_001845	XLOC_001845	AT1G34340	Chr1:12530826-12534162	WT_0_Shoot	WT_10_Shoot	OK	128.797	45.2674	-1.50855	-3.07883	5e-05	0.000755976	yes
46	XLOC_002029	XLOC_002029	AT1G45201	Chr1:17123820-17128651	WT_0_Shoot	WT_10_Shoot	OK	33.3555	146.239	2.13233	5.63487	5e-05	0.000755976	yes
47	XLOC_002218	XLOC_002218	AT1G49980	Chr1:18507970-18513172	WT_0_Shoot	WT_10_Shoot	OK	21.6723	10.6281	-1.02797	-2.36064	0.0003	0.00366775	yes
48	XLOC_002238	XLOC_002238	AT1G50440	Chr1:18685776-18687907	WT_0_Shoot	WT_10_Shoot	OK	174.525	64.7748	-1.42993	-2.70521	0.00015	0.0019921	yes
49	XLOC_002287	XLOC_002287	AT1G51340	Chr1:19031739-19034979	WT_0_Shoot	WT_10_Shoot	OK	7.12766	12.6407	0.826575	2.15423	0.0004	0.00471439	yes
50	XLOC_002318	XLOC_002318	AT1G51760	Chr1:19199411-19206586	WT_0_Shoot	WT_10_Shoot	OK	79.0631	181.552	1.19931	2.3352	0.00015	0.0019921	yes
51	XLOC_002332	XLOC_002332	AT1G52100	Chr1:19383081-19385602	WT_0_Shoot	WT_10_Shoot	OK	7.58843	26.6939	1.81464	2.30629	0.00035	0.00420263	yes
52	XLOC_002345	XLOC_002345	AT1G52410	Chr1:19520727-19525629	WT_0_Shoot	WT_10_Shoot	OK	16.6836	308.253	4.20761	9.62313	5e-05	0.000755976	yes
53	XLOC_002390	XLOC_002390	AT1G53160	Chr1:19806418-19807608	WT_0_Shoot	WT_10_Shoot	OK	12.9693	6.67715	-0.957795	-2.04624	0.0009	0.00916938	yes
54	XLOC_002552	XLOC_002552	AT1G55915	Chr1:20907536-20910095	WT_0_Shoot	WT_10_Shoot	OK	14.3161	3.04518	-2.23304	-4.60793	5e-05	0.000755976	yes
55	XLOC_002597	XLOC_002597	AT1G56660	Chr1:21237754-21241214	WT_0_Shoot	WT_10_Shoot	OK	109.218	196.673	0.848582	1.86334	0.0019	0.0172281	yes
56	XLOC_002602	XLOC_002602	AT1G57560	Chr1:21316781-21318064	WT_0_Shoot	WT_10_Shoot	OK	1.29102	3.13512	1.28001	1.76293	0.0058	0.0420549	yes
57	XLOC_002828	XLOC_002828	AT1G62540	Chr1:23151793-23155717	WT_0_Shoot	WT_10_Shoot	OK	4.03878	14.8696	1.88038	4.716	5e-05	0.000755976	yes
58	XLOC_002851	XLOC_002851	AT1G62975	Chr1:23328743-23330776	WT_0_Shoot	WT_10_Shoot	OK	2.57179	6.45871	1.32848	1.86889	0.00115	0.0112672	yes
59	XLOC_002998	XLOC_002998	AT1G65390	Chr1:24292477-24294690	WT_0_Shoot	WT_10_Shoot	OK	52.9668	135.231	1.35226	3.53578	5e-05	0.000755976	yes
60	XLOC_003007	XLOC_003007	AT1G65486	Chr1:24349522-24350306	WT_0_Shoot	WT_10_Shoot	OK	43.79	81.8431	0.902261	1.948	0.00135	0.012776	yes
61	XLOC_003045	XLOC_003045	AT1G66340	Chr1:24734161-24739484	WT_0_Shoot	WT_10_Shoot	OK	48.8534	20.9447	-1.22187	-2.26115	0.0005	0.00557904	yes
62	XLOC_003074	XLOC_003074	AT1G66760	Chr1:24901977-24904443	WT_0_Shoot	WT_10_Shoot	OK	143.898	327.264	1.18541	2.65693	5e-05	0.000755976	yes
63	XLOC_003080	XLOC_003080	AT1G66860	Chr1:24942187-24944528	WT_0_Shoot	WT_10_Shoot	OK	1.49542	6.06657	2.02033	3.5012	5e-05	0.000755976	yes
64	XLOC_003162	XLOC_003162	AT1G68200	Chr1:25561819-25564109	WT_0_Shoot	WT_10_Shoot	OK	8.59303	1.09546	-2.97163	-4.13142	5e-05	0.000755976	yes
65	XLOC_003245	XLOC_003245	AT1G69530	Chr1:26141835-26143500	WT_0_Shoot	WT_10_Shoot	OK	62.1563	42.0442	-0.563993	-1.65761	0.0049	0.0369336	yes
66	XLOC_003318	XLOC_003318	AT1G70700	Chr1:26654767-26657064	WT_0_Shoot	WT_10_Shoot	OK	109.64	501.451	2.19334	5.00233	5e-05	0.000755976	yes
67	XLOC_003401	XLOC_003401	AT1G72140	Chr1:27141813-27144490	WT_0_Shoot	WT_10_Shoot	OK	3.26152	11.2252	1.78313	4.0159	5e-05	0.000755976	yes
68	XLOC_003421	XLOC_003421	AT1G72510	Chr1:27303365-27304850	WT_0_Shoot	WT_10_Shoot	OK	54.4985	94.0692	0.787506	2.31804	0.0001	0.00139172	yes
69	XLOC_003446	XLOC_003446	AT1G72930	Chr1:27439451-27440464	WT_0_Shoot	WT_10_Shoot	OK	44.5712	90.1966	1.01696	2.87822	5e-05	0.000755976	yes
70	XLOC_003447	XLOC_003447	AT1G72940	Chr1:27442237-27443856	WT_0_Shoot	WT_10_Shoot	OK	51.6141	130.112	1.33391	3.63952	5e-05	0.000755976	yes
71	XLOC_003458	XLOC_003458	AT1G73130	Chr1:27499034-27502094	WT_0_Shoot	WT_10_Shoot	OK	6.30293	9.49488	0.591127	1.60754	0.0061	0.0437338	yes
72	XLOC_003476	XLOC_003476	AT1G73600	Chr1:27669151-27673572	WT_0_Shoot	WT_10_Shoot	OK	56.3795	21.1779	-1.41261	-3.4851	5e-05	0.000755976	yes
73	XLOC_003619	XLOC_003619	AT1G76040	Chr1:28537672-28540637	WT_0_Shoot	WT_10_Shoot	OK	29.7529	58.345	0.971579	2.74719	5e-05	0.000755976	yes
74	XLOC_003652	XLOC_003652	AT1G76680	Chr1:28776845-28778467	WT_0_Shoot	WT_10_Shoot	OK	114.667	257.304	1.16602	2.69185	5e-05	0.000755976	yes
75	XLOC_003698	XLOC_003698	AT1G77460	Chr1:29103632-29111921	WT_0_Shoot	WT_10_Shoot	OK	12.9293	4.30945	-1.58506	-3.76532	5e-05	0.000755976	yes
76	XLOC_003718	XLOC_003718	AT1G77850	Chr1:29272196-29275421	WT_0_Shoot	WT_10_Shoot	OK	20.3735	5.17232	-1.97781	-4.2585	5e-05	0.000755976	yes
77	XLOC_003729	XLOC_003729	AT1G78070	Chr1:29355021-29359031	WT_0_Shoot	WT_10_Shoot	OK	62.3881	109.603	0.812943	1.97493	0.00105	0.0104477	yes
78	XLOC_003796	XLOC_003796	AT1G79450	Chr1:29887688-29890179	WT_0_Shoot	WT_10_Shoot	OK	3.3767	1.62307	-1.05689	-1.69062	0.00485	0.0366649	yes
79	XLOC_003839	XLOC_003839	AT1G80380	Chr1:30217218-30220004	WT_0_Shoot	WT_10_Shoot	OK	48.7903	14.1953	-1.78118	-3.35941	5e-05	0.000755976	yes
80	XLOC_003866	XLOC_003866	AT1G80820	Chr1:30370571-30372699	WT_0_Shoot	WT_10_Shoot	OK	22.6486	57.5549	1.34552	3.90347	5e-05	0.000755976	yes
81	XLOC_003936	XLOC_003936	AT1G02020	Chr1:352636-354969	WT_0_Shoot	WT_10_Shoot	OK	14.9961	7.6208	-0.976575	-2.92474	5e-05	0.000755976	yes
82	XLOC_003988	XLOC_003988	AT1G02880	Chr1:642751-644539	WT_0_Shoot	WT_10_Shoot	OK	20.1426	32.4122	0.686288	1.99206	0.0007	0.00743408	yes
83	XLOC_004021	XLOC_004021	AT1G03410	Chr1:844435-847764	WT_0_Shoot	WT_10_Shoot	OK	36.8861	14.2237	-1.37479	-4.06609	5e-05	0.000755976	yes
84	XLOC_004135	XLOC_004135	AT1G05300	Chr1:1545105-1547849	WT_0_Shoot	WT_10_Shoot	OK	12.1419	5.91573	-1.03736	-2.63462	5e-05	0.000755976	yes
85	XLOC_004175	XLOC_004175	AT1G06040	Chr1:1828412-1829890	WT_0_Shoot	WT_10_Shoot	OK	93.982	55.9974	-0.747025	-2.17581	0.00025	0.00312524	yes
86	XLOC_004211	XLOC_004211	AT1G06710	Chr1:2055826-2060338	WT_0_Shoot	WT_10_Shoot	OK	37.8608	12.6055	-1.58665	-3.18483	5e-05	0.000755976	yes
87	XLOC_004399	XLOC_004399	AT1G09932	Chr1:3230449-3233109	WT_0_Shoot	WT_10_Shoot	OK	16.5955	46.5098	1.48674	4.1657	5e-05	0.000755976	yes
88	XLOC_004423	XLOC_004423	AT1G10280	Chr1:3364660-3369095	WT_0_Shoot	WT_10_Shoot	OK	6.98847	4.7685	-0.551442	-1.60618	0.00415	0.0325678	yes
89	XLOC_004436	XLOC_004436	AT1G10470	Chr1:3442326-3443957	WT_0_Shoot	WT_10_Shoot	OK	104.358	64.725	-0.689146	-1.93031	0.00115	0.0112672	yes
90	XLOC_004552	XLOC_004552	AT1G12430	Chr1:4233872-4238764	WT_0_Shoot	WT_10_Shoot	OK	10.1129	16.7523	0.728159	2.52291	0.0002	0.00256804	yes
91	XLOC_004618	XLOC_004618	AT1G13609	Chr1:4662539-4663517	WT_0_Shoot	WT_10_Shoot	OK	210.787	654.364	1.63431	4.14152	5e-05	0.000755976	yes
92	XLOC_004644	XLOC_004644	AT1G14120	Chr1:4833480-4835089	WT_0_Shoot	WT_10_Shoot	OK	2.9525	14.7856	2.32419	4.68935	5e-05	0.000755976	yes
93	XLOC_004743	XLOC_004743	AT1G15800	Chr1:5441081-5443686	WT_0_Shoot	WT_10_Shoot	OK	17.869	9.35569	-0.933545	-2.15383	0.0005	0.00557904	yes
94	XLOC_004782	XLOC_004782	AT1G16610	Chr1:5675703-5678780	WT_0_Shoot	WT_10_Shoot	OK	74.6924	45.8578	-0.703793	-2.05948	0.0007	0.00743408	yes
95	XLOC_004914	XLOC_004914	AT1G19200	Chr1:6623836-6625972	WT_0_Shoot	WT_10_Shoot	OK	17.1648	8.10666	-1.08227	-2.08339	0.0003	0.00366775	yes
96	XLOC_004982	XLOC_004982	AT1G20480	Chr1:7094216-7097124	WT_0_Shoot	WT_10_Shoot	OK	6.08448	2.89099	-1.07357	-2.56435	5e-05	0.000755976	yes
97	XLOC_004985	XLOC_004985	AT1G20510	Chr1:7103453-7105881	WT_0_Shoot	WT_10_Shoot	OK	145.99	379.676	1.3789	2.8065	5e-05	0.000755976	yes
98	XLOC_005004	XLOC_005004	AT1G20840	Chr1:7244938-7248416	WT_0_Shoot	WT_10_Shoot	OK	65.3966	37.3059	-0.809814	-2.17392	0.00015	0.0019921	yes
99	XLOC_005038	XLOC_005038	AT1G21480	Chr1:7518945-7521504	WT_0_Shoot	WT_10_Shoot	OK	34.3078	14.9647	-1.19697	-3.12717	5e-05	0.000755976	yes
100	XLOC_005077	XLOC_005077	AT1G22180	Chr1:7826288-7830392	WT_0_Shoot	WT_10_Shoot	OK	27.713	46.0994	0.734186	1.74684	0.00265	0.0227377	yes
101	XLOC_005134	XLOC_005134	AT1G23080	Chr1:8180422-8183570	WT_0_Shoot	WT_10_Shoot	OK	54.7345	30.3256	-0.851914	-2.42578	5e-05	0.000755976	yes
102	XLOC_005405	XLOC_005405	AT1G28600	Chr1:10051000-10053117	WT_0_Shoot	WT_10_Shoot	OK	77.8414	117.209	0.590479	1.58304	0.0063	0.0449156	yes
103	XLOC_005466	XLOC_005466	AT1G29980	Chr1:10503277-10506117	WT_0_Shoot	WT_10_Shoot	OK	19.0246	31.061	0.707235	2.12305	0.00015	0.0019921	yes
104	XLOC_005494	XLOC_005494	AT1G30510	Chr1:10806984-10809188	WT_0_Shoot	WT_10_Shoot	OK	30.0354	16.9187	-0.828048	-2.38698	0.0001	0.00139172	yes
105	XLOC_005552	XLOC_005552	AT1G31470	Chr1:11261540-11264998	WT_0_Shoot	WT_10_Shoot	OK	15.6195	6.66125	-1.22948	-2.81032	5e-05	0.000755976	yes
106	XLOC_005557	XLOC_005557	AT1G31540	Chr1:11288451-11293753	WT_0_Shoot	WT_10_Shoot	OK	20.4558	32.6777	0.675799	1.85353	0.00115	0.0112672	yes
107	XLOC_005558	XLOC_005558	AT1G31550	Chr1:11295524-11297379	WT_0_Shoot	WT_10_Shoot	OK	15.0011	53.0523	1.82234	5.18081	5e-05	0.000755976	yes
108	XLOC_005684	XLOC_005684	AT1G34110	Chr1:12416547-12421727	WT_0_Shoot	WT_10_Shoot	OK	10.3104	6.20426	-0.732765	-2.16381	0.0001	0.00139172	yes
109	XLOC_005850	XLOC_005850	AT1G44120	Chr1:16780372-16786782	WT_0_Shoot	WT_10_Shoot	OK	8.05945	3.88862	-1.05143	-2.72044	5e-05	0.000755976	yes
110	XLOC_005882	XLOC_005882	AT1G45207	Chr1:17130350-17133741	WT_0_Shoot	WT_10_Shoot	OK	9.43261	15.3375	0.701334	2.28716	0.0001	0.00139172	yes
111	XLOC_006136	XLOC_006136	AT1G51680	Chr1:19158751-19161552	WT_0_Shoot	WT_10_Shoot	OK	58.5481	133.948	1.19398	2.87514	5e-05	0.000755976	yes
112	XLOC_006157	XLOC_006157	AT1G52000	Chr1:19333158-19336115	WT_0_Shoot	WT_10_Shoot	OK	21.2798	376.686	4.14581	8.92489	5e-05	0.000755976	yes
113	XLOC_006158	XLOC_006158	AT1G52030	Chr1:19345939-19349088	WT_0_Shoot	WT_10_Shoot	OK	6.08894	43.4457	2.83495	7.70853	5e-05	0.000755976	yes
114	XLOC_006159	XLOC_006159	AT1G52040	Chr1:19350374-19352782	WT_0_Shoot	WT_10_Shoot	OK	13.1318	672.064	5.67746	12.6326	5e-05	0.000755976	yes
115	XLOC_006200	XLOC_006200	AT1G52710	Chr1:19638267-19640288	WT_0_Shoot	WT_10_Shoot	OK	408.234	133.174	-1.61609	-3.56494	5e-05	0.000755976	yes
116	XLOC_006286	XLOC_006286	AT1G54020	Chr1:20161669-20163748	WT_0_Shoot	WT_10_Shoot	OK	5.06488	141.202	4.80109	10.6255	5e-05	0.000755976	yes
117	XLOC_006456	XLOC_006456	AT1G57540	Chr1:21309359-21311528	WT_0_Shoot	WT_10_Shoot	OK	155.996	44.9734	-1.79437	-4.24274	5e-05	0.000755976	yes
118	XLOC_006460	XLOC_006460	AT1G57610	Chr1:21337208-21338756	WT_0_Shoot	WT_10_Shoot	OK	18.112	30.4187	0.74801	2.22002	0.0002	0.00256804	yes
119	XLOC_006506	XLOC_006506	AT1G58350	Chr1:21662915-21667445	WT_0_Shoot	WT_10_Shoot	OK	50.2899	19.1088	-1.39603	-3.14033	5e-05	0.000755976	yes
120	XLOC_006607	XLOC_006607	AT1G60995	Chr1:22465612-22470729	WT_0_Shoot	WT_10_Shoot	OK	22.9123	15.7222	-0.543316	-1.57142	0.0068	0.0477345	yes
121	XLOC_006621	XLOC_006621	AT1G61140	Chr1:22534716-22540850	WT_0_Shoot	WT_10_Shoot	OK	64.9073	26.9568	-1.26773	-2.37523	0.0001	0.00139172	yes
122	XLOC_006737	XLOC_006737	AT1G63010	Chr1:23347560-23352697	WT_0_Shoot	WT_10_Shoot	OK	22.3398	32.4683	0.539419	1.59375	0.00665	0.0468876	yes
123	XLOC_006800	XLOC_006800	AT1G64200	Chr1:23827694-23830115	WT_0_Shoot	WT_10_Shoot	OK	24.4855	96.9985	1.98604	5.30706	5e-05	0.000755976	yes
124	XLOC_006803	XLOC_006803	AT1G64280	Chr1:23850555-23855608	WT_0_Shoot	WT_10_Shoot	OK	70.3429	32.2291	-1.12604	-2.2057	0.0004	0.00471439	yes
125	XLOC_006819	XLOC_006819	AT1G64610	Chr1:23998724-24001950	WT_0_Shoot	WT_10_Shoot	OK	19.9107	32.3815	0.701625	2.05491	0.00025	0.00312524	yes
126	XLOC_006898	XLOC_006898	AT1G65985	Chr1:24562462-24568876	WT_0_Shoot	WT_10_Shoot	OK	10.6303	6.36055	-0.740959	-1.64042	0.0039	0.0309097	yes
127	XLOC_006940	XLOC_006940	AT1G66700	Chr1:24873290-24874758	WT_0_Shoot	WT_10_Shoot	OK	10.1754	6.16407	-0.723123	-1.69746	0.00365	0.0293655	yes
128	XLOC_006966	XLOC_006966	AT1G67140	Chr1:25100861-25117423	WT_0_Shoot	WT_10_Shoot	OK	183.627	19.2712	-3.25226	-4.37003	5e-05	0.000755976	yes
129	XLOC_006980	XLOC_006980	AT1G67360	Chr1:25235270-25238216	WT_0_Shoot	WT_10_Shoot	OK	17.5788	62.5097	1.83024	2.60275	5e-05	0.000755976	yes
130	XLOC_007086	XLOC_007086	AT1G69280	Chr1:26045137-26049360	WT_0_Shoot	WT_10_Shoot	OK	7.1091	4.03767	-0.816144	-1.97543	0.0004	0.00471439	yes
131	XLOC_007126	XLOC_007126	AT1G69980	Chr1:26356040-26357667	WT_0_Shoot	WT_10_Shoot	OK	26.3313	39.0858	0.569865	1.70372	0.005	0.0374663	yes
132	XLOC_007165	XLOC_007165	AT1G70770	Chr1:26687229-26691277	WT_0_Shoot	WT_10_Shoot	OK	9.04971	13.4577	0.572491	1.78015	0.0022	0.019411	yes
133	XLOC_007244	XLOC_007244	AT1G72280	Chr1:27211786-27214665	WT_0_Shoot	WT_10_Shoot	OK	9.65442	36.1582	1.90506	5.22637	5e-05	0.000755976	yes
134	XLOC_007276	XLOC_007276	AT1G72830	Chr1:27405455-27408284	WT_0_Shoot	WT_10_Shoot	OK	7.15737	11.6317	0.700559	1.88713	0.0016	0.014802	yes
135	XLOC_007295	XLOC_007295	AT1G73210	Chr1:27528051-27530952	WT_0_Shoot	WT_10_Shoot	OK	3.45277	6.72254	0.961254	2.13461	0.0005	0.00557904	yes
136	XLOC_007316	XLOC_007316	AT1G73550	Chr1:27647755-27648536	WT_0_Shoot	WT_10_Shoot	OK	12.6552	24.4649	0.950988	1.73406	0.0041	0.0322547	yes
137	XLOC_007354	XLOC_007354	AT1G74340	Chr1:27948051-27951668	WT_0_Shoot	WT_10_Shoot	OK	388.907	124.531	-1.64292	-3.81494	5e-05	0.000755976	yes
138	XLOC_007497	XLOC_007497	AT1G76790	Chr1:28822185-28823673	WT_0_Shoot	WT_10_Shoot	OK	21.9771	92.8639	2.07912	5.99679	5e-05	0.000755976	yes
139	XLOC_007512	XLOC_007512	AT1G76970	Chr1:28922549-28925404	WT_0_Shoot	WT_10_Shoot	OK	25.7597	44.4102	0.785777	2.2439	0.00015	0.0019921	yes
140	XLOC_007617	XLOC_007617	AT1G78780	Chr1:29621167-29622447	WT_0_Shoot	WT_10_Shoot	OK	8.27128	15.3276	0.889948	2.06699	0.00075	0.0078541	yes
141	XLOC_007693	XLOC_007693	AT1G80050	Chr1:30111513-30113324	WT_0_Shoot	WT_10_Shoot	OK	21.1017	13.2185	-0.674802	-1.77361	0.00205	0.0183924	yes
142	XLOC_008386	XLOC_008386	AT2G03530	Chr2:1071593-1073566	WT_0_Shoot	WT_10_Shoot	OK	27.769	40.5634	0.546703	1.67624	0.00435	0.0338051	yes
143	XLOC_008481	XLOC_008481	AT2G05440	Chr2:1993039-1995029	WT_0_Shoot	WT_10_Shoot	OK	119.006	227.832	0.93693	2.18993	0.00015	0.0019921	yes
144	XLOC_008482	XLOC_008482	AT2G05510	Chr2:2015705-2016749	WT_0_Shoot	WT_10_Shoot	OK	2.98142	26.3766	3.14519	6.0179	5e-05	0.000755976	yes
145	XLOC_008660	XLOC_008660	AT2G14045	Chr2:5906530-5908399	WT_0_Shoot	WT_10_Shoot	OK	25.9811	40.3398	0.634741	1.95846	0.0009	0.00916938	yes
146	XLOC_008678	XLOC_008678	AT2G14560	Chr2:6213971-6215901	WT_0_Shoot	WT_10_Shoot	OK	22.3425	3.03347	-2.88075	-4.93811	5e-05	0.000755976	yes
147	XLOC_008685	XLOC_008685	AT2G14740	Chr2:6308739-6312679	WT_0_Shoot	WT_10_Shoot	OK	19.203	31.3535	0.70729	2.09964	0.0003	0.00366775	yes
148	XLOC_008867	XLOC_008867	AT2G18260	Chr2:7941863-7943388	WT_0_Shoot	WT_10_Shoot	OK	20.5198	6.53999	-1.64966	-3.3375	5e-05	0.000755976	yes
149	XLOC_008885	XLOC_008885	AT2G18670	Chr2:8093197-8095789	WT_0_Shoot	WT_10_Shoot	OK	106.675	183.858	0.785368	1.96355	0.0008	0.00830284	yes
150	XLOC_008934	XLOC_008934	AT2G19480	Chr2:8438455-8441348	WT_0_Shoot	WT_10_Shoot	OK	95.8878	7.86992	-3.60693	-5.76612	5e-05	0.000755976	yes
151	XLOC_008946	XLOC_008946	AT2G19710	Chr2:8506129-8511339	WT_0_Shoot	WT_10_Shoot	OK	14.8548	25.3102	0.768783	1.9006	0.00145	0.0135418	yes
152	XLOC_009095	XLOC_009095	AT2G22300	Chr2:9471324-9478959	WT_0_Shoot	WT_10_Shoot	OK	48.5523	81.569	0.748481	1.7447	0.0032	0.0264616	yes
153	XLOC_009108	XLOC_009108	AT2G22475	Chr2:9541400-9545010	WT_0_Shoot	WT_10_Shoot	OK	40.5924	23.4666	-0.790604	-2.28016	0.0001	0.00139172	yes
154	XLOC_009186	XLOC_009186	AT2G23680	Chr2:10066162-10067455	WT_0_Shoot	WT_10_Shoot	OK	48.4961	101.301	1.0627	3.12939	5e-05	0.000755976	yes
155	XLOC_009337	XLOC_009337	AT2G26170	Chr2:11140748-11145199	WT_0_Shoot	WT_10_Shoot	OK	7.98873	13.5354	0.760698	1.87093	0.00145	0.0135418	yes
156	XLOC_009361	XLOC_009361	AT2G26600	Chr2:11316411-11318483	WT_0_Shoot	WT_10_Shoot	OK	20.3645	34.9513	0.779286	2.33359	5e-05	0.000755976	yes
157	XLOC_009380	XLOC_009380	AT2G27030	Chr2:11532003-11534333	WT_0_Shoot	WT_10_Shoot	OK	112.277	166.485	0.568321	1.67235	0.00435	0.0338051	yes
158	XLOC_009442	XLOC_009442	AT2G28210	Chr2:12029714-12032957	WT_0_Shoot	WT_10_Shoot	OK	4.19666	8.50038	1.01829	1.97444	0.0015	0.0139476	yes
159	XLOC_009496	XLOC_009496	AT2G29060	Chr2:12481707-12484213	WT_0_Shoot	WT_10_Shoot	OK	1.69604	0.723268	-1.22957	-1.77896	0.00365	0.0293655	yes
160	XLOC_009510	XLOC_009510	AT2G29340	Chr2:12597114-12598423	WT_0_Shoot	WT_10_Shoot	OK	97.5294	166.054	0.767741	2.07819	0.00035	0.00420263	yes
161	XLOC_009564	XLOC_009564	AT2G30360	Chr2:12936971-12939679	WT_0_Shoot	WT_10_Shoot	OK	53.7482	123.318	1.1981	3.24695	5e-05	0.000755976	yes
162	XLOC_009578	XLOC_009578	AT2G30600	Chr2:13036875-13041684	WT_0_Shoot	WT_10_Shoot	OK	93.9512	52.9737	-0.826635	-2.00778	0.00055	0.00607855	yes
163	XLOC_009584	XLOC_009584	AT2G30766	Chr2:13107908-13112011	WT_0_Shoot	WT_10_Shoot	OK	188.096	519.542	1.46577	2.43332	0.00045	0.00515623	yes
164	XLOC_009623	XLOC_009623	AT2G31280	Chr2:13339086-13343666	WT_0_Shoot	WT_10_Shoot	OK	192.839	18.4181	-3.3882	-4.71198	5e-05	0.000755976	yes
165	XLOC_009684	XLOC_009684	AT2G32295	Chr2:13718948-13722179	WT_0_Shoot	WT_10_Shoot	OK	39.895	19.8897	-1.00419	-2.2394	0.0004	0.00471439	yes
166	XLOC_009693	XLOC_009693	AT2G32487	Chr2:13791883-13793177	WT_0_Shoot	WT_10_Shoot	OK	20.9487	188.891	3.17262	3.58667	5e-05	0.000755976	yes
167	XLOC_009751	XLOC_009751	AT2G33480	Chr2:14181185-14182402	WT_0_Shoot	WT_10_Shoot	OK	19.2082	29.0224	0.595444	1.72322	0.0034	0.0276854	yes
168	XLOC_009865	XLOC_009865	AT2G35330	Chr2:14868988-14871940	WT_0_Shoot	WT_10_Shoot	OK	242.647	84.0812	-1.529	-2.00536	0.0023	0.0201957	yes
169	XLOC_009911	XLOC_009911	AT2G36010	Chr2:15119541-15123184	WT_0_Shoot	WT_10_Shoot	OK	6.56726	3.26659	-1.0075	-2.23238	0.0003	0.00366775	yes
170	XLOC_009936	XLOC_009936	AT2G36380	Chr2:15257479-15263804	WT_0_Shoot	WT_10_Shoot	OK	23.6974	49.7231	1.06919	2.69116	5e-05	0.000755976	yes
171	XLOC_009953	XLOC_009953	AT2G36790	Chr2:15420167-15422003	WT_0_Shoot	WT_10_Shoot	OK	14.4598	6.72112	-1.10527	-1.88624	0.00075	0.0078541	yes
172	XLOC_010013	XLOC_010013	AT2G37760	Chr2:15831853-15833920	WT_0_Shoot	WT_10_Shoot	OK	19.8725	37.581	0.919232	2.92334	5e-05	0.000755976	yes
173	XLOC_010041	XLOC_010041	AT2G38180	Chr2:15997113-15998923	WT_0_Shoot	WT_10_Shoot	OK	12.6526	7.86173	-0.686513	-1.67151	0.00465	0.0355952	yes
174	XLOC_010079	XLOC_010079	AT2G38780	Chr2:16210856-16215533	WT_0_Shoot	WT_10_Shoot	OK	32.9247	60.4676	0.87699	2.37745	5e-05	0.000755976	yes
175	XLOC_010109	XLOC_010109	AT2G39420	Chr2:16460313-16463061	WT_0_Shoot	WT_10_Shoot	OK	22.3239	312.936	3.80921	8.75867	5e-05	0.000755976	yes
176	XLOC_010177	XLOC_010177	AT2G40410	Chr2:16873398-16875675	WT_0_Shoot	WT_10_Shoot	OK	51.1661	29.4835	-0.795283	-2.40407	0.0001	0.00139172	yes
177	XLOC_010269	XLOC_010269	AT2G41880	Chr2:17474566-17477241	WT_0_Shoot	WT_10_Shoot	OK	19.5794	32.1863	0.717107	2.11241	0.00045	0.00515623	yes
178	XLOC_010288	XLOC_010288	AT2G42170	Chr2:17577713-17580392	WT_0_Shoot	WT_10_Shoot	OK	30.7416	14.6059	-1.07364	-3.18746	5e-05	0.000755976	yes
179	XLOC_010331	XLOC_010331	AT2G43010	Chr2:17886426-17889050	WT_0_Shoot	WT_10_Shoot	OK	113.988	72.2617	-0.657576	-1.61402	0.0049	0.0369336	yes
180	XLOC_010354	XLOC_010354	AT2G43330	Chr2:18000853-18004164	WT_0_Shoot	WT_10_Shoot	OK	181.98	27.622	-2.71989	-5.22977	5e-05	0.000755976	yes
181	XLOC_010431	XLOC_010431	AT2G44500	Chr2:18374291-18376790	WT_0_Shoot	WT_10_Shoot	OK	77.663	140.871	0.859074	2.02075	0.0011	0.0108522	yes
182	XLOC_010482	XLOC_010482	AT2G45290	Chr2:18672681-18675906	WT_0_Shoot	WT_10_Shoot	OK	12.302	20.4229	0.731289	2.20533	0.0001	0.00139172	yes
183	XLOC_010541	XLOC_010541	AT2G46320	Chr2:19015812-19018230	WT_0_Shoot	WT_10_Shoot	OK	18.5135	12.0973	-0.613897	-1.77511	0.0025	0.0216689	yes
184	XLOC_010548	XLOC_010548	AT2G46430	Chr2:19058129-19061436	WT_0_Shoot	WT_10_Shoot	OK	14.0663	25.8614	0.878556	2.52767	5e-05	0.000755976	yes
185	XLOC_010586	XLOC_010586	AT2G47070	Chr2:19336694-19340869	WT_0_Shoot	WT_10_Shoot	OK	72.9589	121.015	0.730024	1.57842	0.00595	0.0428507	yes
186	XLOC_010643	XLOC_010643	AT2G48070	Chr2:19662816-19664838	WT_0_Shoot	WT_10_Shoot	OK	138.141	88.8724	-0.636339	-1.82651	0.00175	0.0159586	yes
187	XLOC_010656	XLOC_010656	AT2G01170	Chr2:102193-104549	WT_0_Shoot	WT_10_Shoot	OK	35.3285	22.7538	-0.634726	-1.90291	0.00075	0.0078541	yes
188	XLOC_010668	XLOC_010668	AT2G01320	Chr2:154130-158182	WT_0_Shoot	WT_10_Shoot	OK	6.88969	4.32606	-0.671387	-1.70093	0.0038	0.0302108	yes
189	XLOC_010702	XLOC_010702	AT2G01830	Chr2:362982-368178	WT_0_Shoot	WT_10_Shoot	OK	14.7632	5.97385	-1.30527	-3.12552	5e-05	0.000755976	yes
190	XLOC_010808	XLOC_010808	AT2G04170	Chr2:1417181-1419517	WT_0_Shoot	WT_10_Shoot	OK	0.655974	2.31675	1.82039	2.32796	0.0005	0.00557904	yes
191	XLOC_010849	XLOC_010849	AT2G05100	Chr2:1819304-1824425	WT_0_Shoot	WT_10_Shoot	OK	427.832	81.6914	-2.38879	-4.40098	5e-05	0.000755976	yes
192	XLOC_010890	XLOC_010890	AT2G06050	Chr2:2359113-2362302	WT_0_Shoot	WT_10_Shoot	OK	179.641	793.618	2.14332	4.14741	5e-05	0.000755976	yes
193	XLOC_011139	XLOC_011139	AT2G16405	Chr2:7105723-7108972	WT_0_Shoot	WT_10_Shoot	OK	59.3809	23.3714	-1.34526	-2.94434	5e-05	0.000755976	yes
194	XLOC_011164	XLOC_011164	AT2G16790	Chr2:7283956-7285237	WT_0_Shoot	WT_10_Shoot	OK	48.7485	23.2372	-1.06892	-2.22667	0.0001	0.00139172	yes
195	XLOC_011287	XLOC_011287	AT2G18876	Chr2:8169545-8172523	WT_0_Shoot	WT_10_Shoot	OK	210.157	7.56539	-4.79591	-5.70225	5e-05	0.000755976	yes
196	XLOC_011356	XLOC_011356	AT2G20180	Chr2:8704023-8706900	WT_0_Shoot	WT_10_Shoot	OK	20.52	13.1468	-0.642324	-1.89421	0.00125	0.0120619	yes
197	XLOC_011385	XLOC_011385	AT2G20630	Chr2:8896911-8899898	WT_0_Shoot	WT_10_Shoot	OK	96.9673	152.582	0.654015	1.70264	0.00325	0.0267194	yes
198	XLOC_011445	XLOC_011445	AT2G21500	Chr2:9207548-9210231	WT_0_Shoot	WT_10_Shoot	OK	45.6525	85.8958	0.911894	2.48455	5e-05	0.000755976	yes
199	XLOC_011540	XLOC_011540	AT2G23450	Chr2:9988753-9991695	WT_0_Shoot	WT_10_Shoot	OK	29.8199	43.4439	0.542879	1.54912	0.00705	0.0491921	yes
200	XLOC_011612	XLOC_011612	AT2G24600	Chr2:10452115-10454524	WT_0_Shoot	WT_10_Shoot	OK	152.698	359.015	1.23336	2.43904	0.00015	0.0019921	yes
201	XLOC_011633	XLOC_011633	AT2G24850	Chr2:10582773-10585216	WT_0_Shoot	WT_10_Shoot	OK	16.2268	109.255	2.75124	6.97251	5e-05	0.000755976	yes
202	XLOC_011723	XLOC_011723	AT2G26360	Chr2:11220712-11226214	WT_0_Shoot	WT_10_Shoot	OK	13.3775	25.2534	0.916666	2.58826	5e-05	0.000755976	yes
203	XLOC_011770	XLOC_011770	AT2G27110	Chr2:11576668-11580794	WT_0_Shoot	WT_10_Shoot	OK	18.1487	10.8978	-0.73583	-2.17735	0.0002	0.00256804	yes
204	XLOC_011912	XLOC_011912	AT2G29650	Chr2:12673382-12676049	WT_0_Shoot	WT_10_Shoot	OK	25.8203	12.595	-1.03565	-3.10981	5e-05	0.000755976	yes
205	XLOC_011942	XLOC_011942	AT2G30120	Chr2:12860299-12861925	WT_0_Shoot	WT_10_Shoot	OK	89.1354	44.0976	-1.0153	-1.99082	0.0013	0.0124317	yes
206	XLOC_011967	XLOC_011967	AT2G30500	Chr2:12998158-13000464	WT_0_Shoot	WT_10_Shoot	OK	50.0135	80.7732	0.691559	1.84807	0.0022	0.019411	yes
207	XLOC_012061	XLOC_012061	AT2G32140	Chr2:13654847-13657175	WT_0_Shoot	WT_10_Shoot	OK	16.1338	43.738	1.4388	4.03132	5e-05	0.000755976	yes
208	XLOC_012071	XLOC_012071	AT2G32415	Chr2:13761136-13765493	WT_0_Shoot	WT_10_Shoot	OK	23.2985	9.90855	-1.23349	-3.01153	5e-05	0.000755976	yes
209	XLOC_012259	XLOC_012259	AT2G35658	Chr2:14988446-14990935	WT_0_Shoot	WT_10_Shoot	OK	37.3438	89.8301	1.26633	2.741	5e-05	0.000755976	yes
210	XLOC_012262	XLOC_012262	AT2G35730	Chr2:15020399-15021588	WT_0_Shoot	WT_10_Shoot	OK	7.16756	17.645	1.29971	2.13977	0.00065	0.00699612	yes
211	XLOC_012405	XLOC_012405	AT2G37975	Chr2:15890965-15893639	WT_0_Shoot	WT_10_Shoot	OK	66.7931	109.156	0.708624	2.04914	0.00035	0.00420263	yes
212	XLOC_012523	XLOC_012523	AT2G39940	Chr2:16666022-16675748	WT_0_Shoot	WT_10_Shoot	OK	217.546	41.457	-2.39163	-2.61509	0.0023	0.0201957	yes
213	XLOC_012548	XLOC_012548	AT2G40270	Chr2:16821720-16824528	WT_0_Shoot	WT_10_Shoot	OK	60.6839	108.327	0.836002	2.23529	0.00015	0.0019921	yes
214	XLOC_012681	XLOC_012681	AT2G42360	Chr2:17640564-17643122	WT_0_Shoot	WT_10_Shoot	OK	9.94131	17.2136	0.792039	2.32669	5e-05	0.000755976	yes
215	XLOC_012726	XLOC_012726	AT2G43140	Chr2:17931443-17935697	WT_0_Shoot	WT_10_Shoot	OK	42.95	15.1165	-1.50654	-3.85115	5e-05	0.000755976	yes
216	XLOC_012735	XLOC_012735	AT2G43320	Chr2:17996649-17999927	WT_0_Shoot	WT_10_Shoot	OK	21.3675	47.9957	1.16749	3.40926	5e-05	0.000755976	yes
217	XLOC_012851	XLOC_012851	AT2G45560	Chr2:18776051-18778510	WT_0_Shoot	WT_10_Shoot	OK	27.4446	16.122	-0.645237	-2.67421	0.0029	0.0244396	yes
218	XLOC_012864	XLOC_012864	AT2G45850	Chr2:18871478-18873972	WT_0_Shoot	WT_10_Shoot	OK	26.5102	18.2945	-0.535141	-1.60737	0.00515	0.038276	yes
219	XLOC_012888	XLOC_012888	AT2G46340	Chr2:19022172-19027413	WT_0_Shoot	WT_10_Shoot	OK	140.663	18.9703	-2.89042	-4.24343	5e-05	0.000755976	yes
220	XLOC_012899	XLOC_012899	AT2G46500	Chr2:19086560-19088981	WT_0_Shoot	WT_10_Shoot	OK	61.0463	109.282	0.840081	2.04954	0.0007	0.00743408	yes
221	XLOC_012934	XLOC_012934	AT2G47060	Chr2:19332903-19335031	WT_0_Shoot	WT_10_Shoot	OK	111.427	190.851	0.776349	1.88413	0.00175	0.0159586	yes
222	XLOC_012985	XLOC_012985	AT2G48030	Chr2:19647522-19650148	WT_0_Shoot	WT_10_Shoot	OK	13.8734	8.26613	-0.747039	-2.12246	0.00025	0.00312524	yes
223	XLOC_013497	XLOC_013497	AT3G02150	Chr3:391056-392758	WT_0_Shoot	WT_10_Shoot	OK	15.8191	30.3628	0.940634	2.78862	5e-05	0.000755976	yes
224	XLOC_013599	XLOC_013599	AT3G03950	Chr3:1021259-1024009	WT_0_Shoot	WT_10_Shoot	OK	96.145	30.4457	-1.65897	-3.68767	5e-05	0.000755976	yes
225	XLOC_013757	XLOC_013757	AT3G06500	Chr3:2008726-2015757	WT_0_Shoot	WT_10_Shoot	OK	90.1715	164.952	0.871299	1.84934	0.00145	0.0135418	yes
226	XLOC_013840	XLOC_013840	AT3G07930	Chr3:2526612-2528633	WT_0_Shoot	WT_10_Shoot	OK	35.3373	8.09922	-2.12534	-4.71477	5e-05	0.000755976	yes
227	XLOC_013861	XLOC_013861	AT3G08710	Chr3:2645166-2646497	WT_0_Shoot	WT_10_Shoot	OK	67.6473	126.354	0.901363	2.78077	5e-05	0.000755976	yes
228	XLOC_013886	XLOC_013886	AT3G09180	Chr3:2819117-2821985	WT_0_Shoot	WT_10_Shoot	OK	39.5081	17.7982	-1.15041	-2.19921	0.00025	0.00312524	yes
229	XLOC_013910	XLOC_013910	AT3G09670	Chr3:2966374-2968972	WT_0_Shoot	WT_10_Shoot	OK	23.2079	9.08507	-1.35305	-3.45909	5e-05	0.000755976	yes
230	XLOC_013918	XLOC_013918	AT3G09830	Chr3:3016493-3018983	WT_0_Shoot	WT_10_Shoot	OK	53.1517	130.06	1.29099	3.17086	5e-05	0.000755976	yes
231	XLOC_014039	XLOC_014039	AT3G11950	Chr3:3783067-3785660	WT_0_Shoot	WT_10_Shoot	OK	18.8386	4.60051	-2.03382	-3.34631	5e-05	0.000755976	yes
232	XLOC_014082	XLOC_014082	AT3G12700	Chr3:4037069-4039142	WT_0_Shoot	WT_10_Shoot	OK	28.8607	18.1982	-0.665313	-2.04666	0.0005	0.00557904	yes
233	XLOC_014102	XLOC_014102	AT3G13050	Chr3:4176510-4179066	WT_0_Shoot	WT_10_Shoot	OK	17.0232	29.6102	0.798594	2.35677	5e-05	0.000755976	yes
234	XLOC_014219	XLOC_014219	AT3G14870	Chr3:5002366-5005739	WT_0_Shoot	WT_10_Shoot	OK	17.8449	29.1243	0.706713	2.11201	0.00025	0.00312524	yes
235	XLOC_014315	XLOC_014315	AT3G16400	Chr3:5566085-5568545	WT_0_Shoot	WT_10_Shoot	OK	95.7433	207.569	1.11635	2.52943	5e-05	0.000755976	yes
236	XLOC_014317	XLOC_014317	AT3G16420	Chr3:5579385-5580953	WT_0_Shoot	WT_10_Shoot	OK	277.371	826.285	1.57482	3.09849	5e-05	0.000755976	yes
237	XLOC_014318	XLOC_014318	AT3G16430	Chr3:5581662-5583187	WT_0_Shoot	WT_10_Shoot	OK	5.62682	17.3533	1.62482	3.91902	5e-05	0.000755976	yes
238	XLOC_014321	XLOC_014321	AT3G16450	Chr3:5588393-5590055	WT_0_Shoot	WT_10_Shoot	OK	26.366	109.149	2.04955	5.64895	5e-05	0.000755976	yes
239	XLOC_014322	XLOC_014322	AT3G16460	Chr3:5592581-5595717	WT_0_Shoot	WT_10_Shoot	OK	47.6285	191.682	2.00881	4.47577	5e-05	0.000755976	yes
240	XLOC_014358	XLOC_014358	AT3G17060	Chr3:5814600-5816714	WT_0_Shoot	WT_10_Shoot	OK	72.196	46.0968	-0.647252	-1.67522	0.00605	0.043424	yes
241	XLOC_014407	XLOC_014407	AT3G17830	Chr3:6101788-6104736	WT_0_Shoot	WT_10_Shoot	OK	5.89279	3.61096	-0.706568	-1.63358	0.0043	0.0335185	yes
242	XLOC_014409	XLOC_014409	AT3G17860	Chr3:6119766-6123019	WT_0_Shoot	WT_10_Shoot	OK	27.1209	51.3123	0.919899	2.73018	5e-05	0.000755976	yes
243	XLOC_014416	XLOC_014416	AT3G18000	Chr3:6154362-6157552	WT_0_Shoot	WT_10_Shoot	OK	25.9216	17.7655	-0.545078	-1.60585	0.00515	0.038276	yes
244	XLOC_014419	XLOC_014419	AT3G18050	Chr3:6180858-6182854	WT_0_Shoot	WT_10_Shoot	OK	174.18	107.542	-0.695678	-1.66646	0.00475	0.0361872	yes
245	XLOC_014709	XLOC_014709	AT3G22900	Chr3:8115176-8117827	WT_0_Shoot	WT_10_Shoot	OK	401.943	731.446	0.86376	1.57891	0.00625	0.0447088	yes
246	XLOC_014721	XLOC_014721	AT3G23050	Chr3:8194678-8197153	WT_0_Shoot	WT_10_Shoot	OK	228.819	141.209	-0.696377	-1.64938	0.00475	0.0361872	yes
247	XLOC_014736	XLOC_014736	AT3G23250	Chr3:8309208-8310826	WT_0_Shoot	WT_10_Shoot	OK	56.7415	273.079	2.26684	5.45268	5e-05	0.000755976	yes
248	XLOC_014894	XLOC_014894	AT3G25740	Chr3:9396419-9399809	WT_0_Shoot	WT_10_Shoot	OK	11.1633	18.2788	0.711406	1.71584	0.00275	0.0234227	yes
249	XLOC_014964	XLOC_014964	AT3G26840	Chr3:9892793-9898006	WT_0_Shoot	WT_10_Shoot	OK	13.6916	26.8553	0.971915	2.61636	5e-05	0.000755976	yes
250	XLOC_015036	XLOC_015036	AT3G28220	Chr3:10524379-10528941	WT_0_Shoot	WT_10_Shoot	OK	81.5626	1755.4	4.42775	3.86308	5e-05	0.000755976	yes
251	XLOC_015278	XLOC_015278	AT3G44320	Chr3:15993364-15996366	WT_0_Shoot	WT_10_Shoot	OK	11.1214	42.4712	1.93315	5.36883	5e-05	0.000755976	yes
252	XLOC_015292	XLOC_015292	AT3G44630	Chr3:16188128-16201225	WT_0_Shoot	WT_10_Shoot	OK	21.1426	41.7477	0.981545	1.72915	0.0039	0.0309097	yes
253	XLOC_015327	XLOC_015327	AT3G45100	Chr3:16504446-16507404	WT_0_Shoot	WT_10_Shoot	OK	40.2692	22.6822	-0.828115	-2.35433	5e-05	0.000755976	yes
254	XLOC_015353	XLOC_015353	AT3G45650	Chr3:16758958-16761440	WT_0_Shoot	WT_10_Shoot	OK	12.3094	26.0008	1.0788	3.03105	5e-05	0.000755976	yes
255	XLOC_015379	XLOC_015379	AT3G46110	Chr3:16932111-16933726	WT_0_Shoot	WT_10_Shoot	OK	13.508	31.5001	1.22154	3.53424	5e-05	0.000755976	yes
256	XLOC_015380	XLOC_015380	AT3G46130	Chr3:16945363-16946461	WT_0_Shoot	WT_10_Shoot	OK	5.93448	1.83936	-1.68992	-2.54558	0.0002	0.00256804	yes
257	XLOC_015459	XLOC_015459	AT3G47550	Chr3:17523457-17527052	WT_0_Shoot	WT_10_Shoot	OK	136.788	66.106	-1.04909	-1.94039	0.0058	0.0420549	yes
258	XLOC_015514	XLOC_015514	AT3G48350	Chr3:17905703-17907561	WT_0_Shoot	WT_10_Shoot	OK	4.33054	15.0627	1.79836	4.39256	5e-05	0.000755976	yes
259	XLOC_015585	XLOC_015585	AT3G49620	Chr3:18393746-18396899	WT_0_Shoot	WT_10_Shoot	OK	212.564	517.561	1.28383	2.63666	5e-05	0.000755976	yes
260	XLOC_015704	XLOC_015704	AT3G51860	Chr3:19239426-19242913	WT_0_Shoot	WT_10_Shoot	OK	24.7544	11.2192	-1.14171	-3.37096	5e-05	0.000755976	yes
261	XLOC_015885	XLOC_015885	AT3G55010	Chr3:20386618-20388806	WT_0_Shoot	WT_10_Shoot	OK	39.0573	25.0567	-0.640394	-1.71024	0.00345	0.0279678	yes
262	XLOC_015901	XLOC_015901	AT3G55310	Chr3:20505822-20513393	WT_0_Shoot	WT_10_Shoot	OK	3.30845	12.7712	1.94866	3.80023	5e-05	0.000755976	yes
263	XLOC_015937	XLOC_015937	AT3G55760	Chr3:20700391-20703083	WT_0_Shoot	WT_10_Shoot	OK	14.6873	7.07294	-1.05418	-3.13534	5e-05	0.000755976	yes
264	XLOC_015949	XLOC_015949	AT3G55990	Chr3:20780314-20785828	WT_0_Shoot	WT_10_Shoot	OK	6.59614	2.41892	-1.44726	-2.74677	5e-05	0.000755976	yes
265	XLOC_016038	XLOC_016038	AT3G57670	Chr3:21370902-21377358	WT_0_Shoot	WT_10_Shoot	OK	10.5309	2.23306	-2.23754	-1.83075	0.00045	0.00515623	yes
266	XLOC_016043	XLOC_016043	AT3G57760	Chr3:21395592-21397244	WT_0_Shoot	WT_10_Shoot	OK	18.231	33.0784	0.859491	2.54012	5e-05	0.000755976	yes
267	XLOC_016092	XLOC_016092	AT3G58760	Chr3:21728652-21731929	WT_0_Shoot	WT_10_Shoot	OK	95.2421	26.6	-1.84017	-3.99089	5e-05	0.000755976	yes
268	XLOC_016120	XLOC_016120	AT3G59350	Chr3:21932524-21935192	WT_0_Shoot	WT_10_Shoot	OK	250.381	436.308	0.801219	1.59863	0.00665	0.0468876	yes
269	XLOC_016180	XLOC_016180	AT3G60260	Chr3:22273842-22277148	WT_0_Shoot	WT_10_Shoot	OK	33.2384	51.345	0.627372	1.83872	0.00135	0.012776	yes
270	XLOC_016216	XLOC_016216	AT3G60880	Chr3:22494851-22496697	WT_0_Shoot	WT_10_Shoot	OK	35.425	18.6508	-0.925531	-2.64356	5e-05	0.000755976	yes
271	XLOC_016239	XLOC_016239	AT3G61220	Chr3:22662952-22664493	WT_0_Shoot	WT_10_Shoot	OK	5.22049	9.16126	0.811362	1.78589	0.0031	0.0257681	yes
272	XLOC_016272	XLOC_016272	AT3G61680	Chr3:22823480-22827186	WT_0_Shoot	WT_10_Shoot	OK	22.0665	1.97029	-3.48537	-6.93721	5e-05	0.000755976	yes
273	XLOC_016281	XLOC_016281	AT3G61870	Chr3:22902637-22904070	WT_0_Shoot	WT_10_Shoot	OK	101.819	68.3867	-0.574223	-1.6739	0.003	0.0250838	yes
274	XLOC_016458	XLOC_016458	AT3G02555	Chr3:539638-541503	WT_0_Shoot	WT_10_Shoot	OK	112.866	55.5458	-1.02286	-2.51261	0.00015	0.0019921	yes
275	XLOC_016475	XLOC_016475	AT3G02800	Chr3:606301-607886	WT_0_Shoot	WT_10_Shoot	OK	10.331	24.6969	1.25735	3.17709	5e-05	0.000755976	yes
276	XLOC_016530	XLOC_016530	AT3G03660	Chr3:889508-892162	WT_0_Shoot	WT_10_Shoot	OK	16.771	1.04408	-4.00566	-4.60124	5e-05	0.000755976	yes
277	XLOC_016656	XLOC_016656	AT3G05640	Chr3:1640392-1644687	WT_0_Shoot	WT_10_Shoot	OK	7.64385	11.7643	0.622048	1.6352	0.00595	0.0428507	yes
278	XLOC_016710	XLOC_016710	AT3G06250	Chr3:1888835-1892775	WT_0_Shoot	WT_10_Shoot	OK	14.6948	8.65626	-0.763492	-2.19492	5e-05	0.000755976	yes
279	XLOC_016749	XLOC_016749	AT3G06850	Chr3:2157973-2160623	WT_0_Shoot	WT_10_Shoot	OK	65.7206	40.8361	-0.686499	-1.88906	0.00115	0.0112672	yes
280	XLOC_016896	XLOC_016896	AT3G09920	Chr3:3040302-3044768	WT_0_Shoot	WT_10_Shoot	OK	12.6399	19.1686	0.600757	1.83448	0.00145	0.0135418	yes
281	XLOC_016898	XLOC_016898	AT3G09940	Chr3:3056374-3059148	WT_0_Shoot	WT_10_Shoot	OK	5.47523	60.4479	3.4647	8.27045	5e-05	0.000755976	yes
282	XLOC_016918	XLOC_016918	AT3G10250	Chr3:3167893-3170931	WT_0_Shoot	WT_10_Shoot	OK	19.5287	28.1255	0.526282	1.61377	0.0065	0.0460588	yes
283	XLOC_016919	XLOC_016919	AT3G10260	Chr3:3171221-3172966	WT_0_Shoot	WT_10_Shoot	OK	55.8646	126.389	1.17786	3.42501	5e-05	0.000755976	yes
284	XLOC_017008	XLOC_017008	AT3G11820	Chr3:3729173-3731161	WT_0_Shoot	WT_10_Shoot	OK	119.197	196.827	0.723583	1.6491	0.00415	0.0325678	yes
285	XLOC_017191	XLOC_017191	AT3G14590	Chr3:4904277-4907993	WT_0_Shoot	WT_10_Shoot	OK	9.60904	19.2326	1.00109	2.95153	5e-05	0.000755976	yes
286	XLOC_017225	XLOC_017225	AT3G15353	Chr3:5179412-5181586	WT_0_Shoot	WT_10_Shoot	OK	2944.12	6209.24	1.07658	1.86801	0.0012	0.011641	yes
287	XLOC_017260	XLOC_017260	AT3G15950	Chr3:5397523-5402652	WT_0_Shoot	WT_10_Shoot	OK	45.6259	121.852	1.41721	3.4276	5e-05	0.000755976	yes
288	XLOC_017288	XLOC_017288	AT3G16470	Chr3:5595928-5598044	WT_0_Shoot	WT_10_Shoot	OK	102.574	694.05	2.75837	5.71677	5e-05	0.000755976	yes
289	XLOC_017344	XLOC_017344	AT3G17310	Chr3:5909000-5913242	WT_0_Shoot	WT_10_Shoot	OK	8.67621	13.2859	0.614762	1.80585	0.0017	0.0155917	yes
290	XLOC_017440	XLOC_017440	AT3G19000	Chr3:6553528-6555147	WT_0_Shoot	WT_10_Shoot	OK	71.7738	31.7367	-1.1773	-2.93356	5e-05	0.000755976	yes
291	XLOC_017441	XLOC_017441	AT3G19010	Chr3:6556196-6557938	WT_0_Shoot	WT_10_Shoot	OK	126.371	250.201	0.985416	2.34151	0.0002	0.00256804	yes
292	XLOC_017487	XLOC_017487	AT3G19720	Chr3:6850370-6855513	WT_0_Shoot	WT_10_Shoot	OK	43.2001	22.8964	-0.915915	-2.5063	0.0001	0.00139172	yes
293	XLOC_017508	XLOC_017508	AT3G20070	Chr3:7004671-7006918	WT_0_Shoot	WT_10_Shoot	OK	68.1644	17.254	-1.98209	-4.46245	5e-05	0.000755976	yes
294	XLOC_017553	XLOC_017553	AT3G20870	Chr3:7309278-7312752	WT_0_Shoot	WT_10_Shoot	OK	338.587	44.8312	-2.91695	-4.89639	5e-05	0.000755976	yes
295	XLOC_017707	XLOC_017707	AT3G23550	Chr3:8447389-8450702	WT_0_Shoot	WT_10_Shoot	OK	14.3179	20.8162	0.539883	1.583	0.005	0.0374663	yes
296	XLOC_017804	XLOC_017804	AT3G25180	Chr3:9167283-9169282	WT_0_Shoot	WT_10_Shoot	OK	1.20323	2.44327	1.0219	1.6318	0.007	0.0488699	yes
297	XLOC_017818	XLOC_017818	AT3G25570	Chr3:9287177-9289338	WT_0_Shoot	WT_10_Shoot	OK	9.42048	22.8527	1.27849	3.53695	5e-05	0.000755976	yes
298	XLOC_017898	XLOC_017898	AT3G26744	Chr3:9832688-9835247	WT_0_Shoot	WT_10_Shoot	OK	130.665	47.1005	-1.47206	-2.66269	0.0002	0.00256804	yes
299	XLOC_017933	XLOC_017933	AT3G27210	Chr3:10045185-10047343	WT_0_Shoot	WT_10_Shoot	OK	76.1911	154.357	1.01858	2.7809	5e-05	0.000755976	yes
300	XLOC_018209	XLOC_018209	AT3G43600	Chr3:15509620-15517578	WT_0_Shoot	WT_10_Shoot	OK	14.4979	6.88785	-1.07372	-1.93171	0.00145	0.0135418	yes
301	XLOC_018343	XLOC_018343	AT3G45900	Chr3:16874395-16876083	WT_0_Shoot	WT_10_Shoot	OK	28.8295	9.74447	-1.56489	-3.67192	5e-05	0.000755976	yes
302	XLOC_018365	XLOC_018365	AT3G46280	Chr3:17005470-17008424	WT_0_Shoot	WT_10_Shoot	OK	20.8151	8.56014	-1.28192	-3.47177	5e-05	0.000755976	yes
303	XLOC_018425	XLOC_018425	AT3G47200	Chr3:17377499-17379235	WT_0_Shoot	WT_10_Shoot	OK	5.64787	0.43104	-3.71181	-3.53609	0.00015	0.0019921	yes
304	XLOC_018453	XLOC_018453	AT3G47836	Chr3:17650259-17651765	WT_0_Shoot	WT_10_Shoot	OK	374.1	230.593	-0.698079	-2.01087	0.00095	0.00960222	yes
305	XLOC_018540	XLOC_018540	AT3G49350	Chr3:18297159-18300189	WT_0_Shoot	WT_10_Shoot	OK	19.6636	31.08	0.660459	1.94435	0.00045	0.00515623	yes
306	XLOC_018715	XLOC_018715	AT3G51980	Chr3:19284286-19287552	WT_0_Shoot	WT_10_Shoot	OK	36.8845	20.0383	-0.880257	-2.06479	0.00085	0.00874364	yes
307	XLOC_018717	XLOC_018717	AT3G52060	Chr3:19309903-19312286	WT_0_Shoot	WT_10_Shoot	OK	108.954	59.0212	-0.884419	-2.41619	5e-05	0.000755976	yes
308	XLOC_018759	XLOC_018759	AT3G52720	Chr3:19538689-19541284	WT_0_Shoot	WT_10_Shoot	OK	22.9914	12.8637	-0.837787	-2.25699	0.0002	0.00256804	yes
309	XLOC_018784	XLOC_018784	AT3G53150	Chr3:19697594-19699259	WT_0_Shoot	WT_10_Shoot	OK	4.50974	0.994864	-2.18047	-3.39603	5e-05	0.000755976	yes
310	XLOC_018798	XLOC_018798	AT3G53350	Chr3:19780052-19782680	WT_0_Shoot	WT_10_Shoot	OK	311.347	113.181	-1.4599	-1.71294	0.0018	0.0163795	yes
311	XLOC_018862	XLOC_018862	AT3G54500	Chr3:20175369-20179027	WT_0_Shoot	WT_10_Shoot	OK	521.12	193.566	-1.42879	-2.15938	0.00055	0.00607855	yes
312	XLOC_018896	XLOC_018896	AT3G54990	Chr3:20373717-20376522	WT_0_Shoot	WT_10_Shoot	OK	4.93945	16.3769	1.72924	3.65492	5e-05	0.000755976	yes
313	XLOC_018898	XLOC_018898	AT3G55050	Chr3:20400487-20402595	WT_0_Shoot	WT_10_Shoot	OK	31.4761	51.2312	0.702768	2.08907	0.00025	0.00312524	yes
314	XLOC_018978	XLOC_018978	AT3G56510	Chr3:20943927-20946661	WT_0_Shoot	WT_10_Shoot	OK	36.7471	23.1881	-0.664243	-1.9384	0.0009	0.00916938	yes
315	XLOC_018992	XLOC_018992	AT3G56800	Chr3:21033787-21036077	WT_0_Shoot	WT_10_Shoot	OK	184.169	353.166	0.939314	1.86422	0.00165	0.0151986	yes
316	XLOC_019140	XLOC_019140	AT3G59060	Chr3:21827977-21830507	WT_0_Shoot	WT_10_Shoot	OK	56.9713	30.3333	-0.909332	-2.24185	0.0004	0.00471439	yes
317	XLOC_019172	XLOC_019172	AT3G59760	Chr3:22071947-22075416	WT_0_Shoot	WT_10_Shoot	OK	26.5515	38.4439	0.533964	1.61599	0.0054	0.0396725	yes
318	XLOC_019328	XLOC_019328	AT3G62260	Chr3:23038289-23040584	WT_0_Shoot	WT_10_Shoot	OK	35.698	65.591	0.877654	2.50597	5e-05	0.000755976	yes
319	XLOC_019367	XLOC_019367	AT3G62860	Chr3:23239406-23242251	WT_0_Shoot	WT_10_Shoot	OK	18.8781	27.2861	0.531456	1.59288	0.0049	0.0369336	yes
320	XLOC_019921	XLOC_019921	AT4G01450	Chr4:608453-610724	WT_0_Shoot	WT_10_Shoot	OK	11.3153	17.6344	0.640121	1.71313	0.0037	0.0296185	yes
321	XLOC_019933	XLOC_019933	AT4G01610	Chr4:694694-697206	WT_0_Shoot	WT_10_Shoot	OK	100.354	152.887	0.607376	1.59264	0.00655	0.0463617	yes
322	XLOC_019972	XLOC_019972	AT4G02200	Chr4:972623-976133	WT_0_Shoot	WT_10_Shoot	OK	1869.41	141.485	-3.72385	-4.4793	5e-05	0.000755976	yes
323	XLOC_020113	XLOC_020113	AT4G05010	Chr4:2567234-2568396	WT_0_Shoot	WT_10_Shoot	OK	22.1116	69.2642	1.64731	3.99272	5e-05	0.000755976	yes
324	XLOC_020142	XLOC_020142	AT4G05520	Chr4:2804450-2807929	WT_0_Shoot	WT_10_Shoot	OK	9.06095	5.58218	-0.698833	-1.77557	0.00245	0.0212933	yes
325	XLOC_020145	XLOC_020145	AT4G05590	Chr4:2907064-2908557	WT_0_Shoot	WT_10_Shoot	OK	15.7039	26.0111	0.728	1.7391	0.00345	0.0279678	yes
326	XLOC_020192	XLOC_020192	AT4G08390	Chr4:5314893-5317501	WT_0_Shoot	WT_10_Shoot	OK	49.1904	30.6504	-0.682471	-1.98467	0.0004	0.00471439	yes
327	XLOC_020369	XLOC_020369	AT4G11320	Chr4:6887253-6889859	WT_0_Shoot	WT_10_Shoot	OK	46.4596	109.736	1.23999	3.3456	5e-05	0.000755976	yes
328	XLOC_020414	XLOC_020414	AT4G12030	Chr4:7210917-7212992	WT_0_Shoot	WT_10_Shoot	OK	32.3422	47.2443	0.546724	1.60821	0.00525	0.038816	yes
329	XLOC_020445	XLOC_020445	AT4G12720	Chr4:7487300-7490166	WT_0_Shoot	WT_10_Shoot	OK	146.514	371.258	1.34138	2.84444	5e-05	0.000755976	yes
330	XLOC_020463	XLOC_020463	AT4G13030	Chr4:7607266-7609843	WT_0_Shoot	WT_10_Shoot	OK	18.9031	10.5397	-0.842793	-2.3307	5e-05	0.000755976	yes
331	XLOC_020479	XLOC_020479	AT4G13310	Chr4:7750304-7753133	WT_0_Shoot	WT_10_Shoot	OK	0.448389	4.19471	3.22575	3.35604	0.0002	0.00256804	yes
332	XLOC_020545	XLOC_020545	AT4G14410	Chr4:8299758-8301667	WT_0_Shoot	WT_10_Shoot	OK	30.553	18.2845	-0.740695	-2.19379	0.0003	0.00366775	yes
333	XLOC_020744	XLOC_020744	AT4G17460	Chr4:9739662-9741157	WT_0_Shoot	WT_10_Shoot	OK	45.1368	20.5629	-1.13426	-3.36632	5e-05	0.000755976	yes
334	XLOC_020783	XLOC_020783	AT4G18070	Chr4:10030631-10032963	WT_0_Shoot	WT_10_Shoot	OK	70.6667	112.148	0.666294	1.79963	0.00165	0.0151986	yes
335	XLOC_020972	XLOC_020972	AT4G21192	Chr4:11294150-11295664	WT_0_Shoot	WT_10_Shoot	OK	31.3716	49.2223	0.649851	1.7666	0.0024	0.0209443	yes
336	XLOC_021002	XLOC_021002	AT4G21720	Chr4:11542489-11544608	WT_0_Shoot	WT_10_Shoot	OK	135.937	13.0062	-3.38566	-3.74151	0.00025	0.00312524	yes
337	XLOC_021012	XLOC_021012	AT4G21865	Chr4:11601904-11603276	WT_0_Shoot	WT_10_Shoot	OK	9.21841	19.2726	1.06396	2.36114	0.00015	0.0019921	yes
338	XLOC_021036	XLOC_021036	AT4G22214	Chr4:11755309-11756205	WT_0_Shoot	WT_10_Shoot	OK	0.339471	6.27744	4.20882	2.28972	0.003	0.0250838	yes
339	XLOC_021100	XLOC_021100	AT4G23430	Chr4:12229025-12231658	WT_0_Shoot	WT_10_Shoot	OK	20.0847	32.3769	0.688863	2.08746	0.0005	0.00557904	yes
340	XLOC_021107	XLOC_021107	AT4G23570	Chr4:12299822-12302719	WT_0_Shoot	WT_10_Shoot	OK	39.3159	65.1946	0.72964	2.11624	0.0003	0.00366775	yes
341	XLOC_021109	XLOC_021109	AT4G23600	Chr4:12310618-12313212	WT_0_Shoot	WT_10_Shoot	OK	24.9021	296.051	3.57151	8.49145	5e-05	0.000755976	yes
342	XLOC_021148	XLOC_021148	AT4G24160	Chr4:12539776-12542489	WT_0_Shoot	WT_10_Shoot	OK	55.1037	84.7961	0.621849	1.7084	0.0033	0.0270435	yes
343	XLOC_021160	XLOC_021160	AT4G24350	Chr4:12609527-12611468	WT_0_Shoot	WT_10_Shoot	OK	28.3567	89.8009	1.66304	4.75851	5e-05	0.000755976	yes
344	XLOC_021161	XLOC_021161	AT4G24380	Chr4:12612534-12616117	WT_0_Shoot	WT_10_Shoot	OK	113.695	338.52	1.57407	3.3831	5e-05	0.000755976	yes
345	XLOC_021165	XLOC_021165	AT4G24440	Chr4:12633179-12634760	WT_0_Shoot	WT_10_Shoot	OK	386.958	128.686	-1.58832	-2.24174	0.0005	0.00557904	yes
346	XLOC_021187	XLOC_021187	AT4G24960	Chr4:12827936-12829243	WT_0_Shoot	WT_10_Shoot	OK	42.5133	88.1891	1.05269	3.10374	5e-05	0.000755976	yes
347	XLOC_021202	XLOC_021202	AT4G25210	Chr4:12918233-12919784	WT_0_Shoot	WT_10_Shoot	OK	56.832	92.1218	0.696838	1.95	0.00085	0.00874364	yes
348	XLOC_021349	XLOC_021349	AT4G27860	Chr4:13873707-13876528	WT_0_Shoot	WT_10_Shoot	OK	7.14578	87.6557	3.61669	8.27306	5e-05	0.000755976	yes
349	XLOC_021364	XLOC_021364	AT4G28040	Chr4:13940345-13943732	WT_0_Shoot	WT_10_Shoot	OK	67.1186	35.7331	-0.909451	-2.08034	0.00075	0.0078541	yes
350	XLOC_021427	XLOC_021427	AT4G28980	Chr4:14288438-14290706	WT_0_Shoot	WT_10_Shoot	OK	13.758	9.15663	-0.587385	-1.67812	0.00455	0.0349764	yes
351	XLOC_021434	XLOC_021434	AT4G29070	Chr4:14321812-14323307	WT_0_Shoot	WT_10_Shoot	OK	20.8063	30.1013	0.532805	1.66815	0.00495	0.0372007	yes
352	XLOC_021587	XLOC_021587	AT4G31800	Chr4:15383200-15385029	WT_0_Shoot	WT_10_Shoot	OK	182.776	625.013	1.77381	3.68052	5e-05	0.000755976	yes
353	XLOC_021610	XLOC_021610	AT4G32280	Chr4:15583386-15584769	WT_0_Shoot	WT_10_Shoot	OK	10.6359	2.48584	-2.09714	-3.52032	5e-05	0.000755976	yes
354	XLOC_021630	XLOC_021630	AT4G32620	Chr4:15731507-15737272	WT_0_Shoot	WT_10_Shoot	OK	56.7225	28.3164	-1.00228	-1.96074	0.0022	0.019411	yes
355	XLOC_021698	XLOC_021698	AT4G33920	Chr4:16260536-16262981	WT_0_Shoot	WT_10_Shoot	OK	124.329	210.214	0.757696	1.72389	0.0028	0.0238168	yes
356	XLOC_021736	XLOC_021736	AT4G34390	Chr4:16441178-16445008	WT_0_Shoot	WT_10_Shoot	OK	1.54232	3.1852	1.04628	1.77734	0.0037	0.0296185	yes
357	XLOC_021774	XLOC_021774	AT4G35030	Chr4:16675701-16678206	WT_0_Shoot	WT_10_Shoot	OK	201.852	16.7018	-3.59523	-6.36767	5e-05	0.000755976	yes
358	XLOC_021807	XLOC_021807	AT4G35600	Chr4:16896201-16898876	WT_0_Shoot	WT_10_Shoot	OK	39.9794	71.3107	0.834862	2.36824	5e-05	0.000755976	yes
359	XLOC_021834	XLOC_021834	AT4G35940	Chr4:17021403-17023822	WT_0_Shoot	WT_10_Shoot	OK	22.1001	32.2873	0.54691	1.64249	0.0052	0.0384908	yes
360	XLOC_022013	XLOC_022013	AT4G39170	Chr4:18240604-18243795	WT_0_Shoot	WT_10_Shoot	OK	68.7298	31.2488	-1.13714	-2.4675	5e-05	0.000755976	yes
361	XLOC_022039	XLOC_022039	AT4G39640	Chr4:18399954-18402963	WT_0_Shoot	WT_10_Shoot	OK	69.6183	136.808	0.974618	2.32394	0.00015	0.0019921	yes
362	XLOC_022147	XLOC_022147	AT4G01010	Chr4:434315-437591	WT_0_Shoot	WT_10_Shoot	OK	16.8194	29.1128	0.79153	2.37261	0.0001	0.00139172	yes
363	XLOC_022182	XLOC_022182	AT4G01650	Chr4:704406-706965	WT_0_Shoot	WT_10_Shoot	OK	49.2799	19.8981	-1.30837	-3.19404	5e-05	0.000755976	yes
364	XLOC_022223	XLOC_022223	AT4G02195	Chr4:970006-972333	WT_0_Shoot	WT_10_Shoot	OK	9.93602	15.2608	0.619095	1.60496	0.00605	0.043424	yes
365	XLOC_022271	XLOC_022271	AT4G03020	Chr4:1331398-1335297	WT_0_Shoot	WT_10_Shoot	OK	100.324	61.7881	-0.699268	-1.79879	0.00295	0.0247955	yes
366	XLOC_022428	XLOC_022428	AT4G08170	Chr4:5163333-5167179	WT_0_Shoot	WT_10_Shoot	OK	15.1149	23.7968	0.654801	1.94081	0.00065	0.00699612	yes
367	XLOC_022445	XLOC_022445	AT4G08500	Chr4:5403752-5407308	WT_0_Shoot	WT_10_Shoot	OK	38.1054	57.3245	0.589157	1.5672	0.0064	0.0455269	yes
368	XLOC_022460	XLOC_022460	AT4G08870	Chr4:5646438-5648727	WT_0_Shoot	WT_10_Shoot	OK	10.8096	140.097	3.69604	10.0449	5e-05	0.000755976	yes
369	XLOC_022685	XLOC_022685	AT4G12790	Chr4:7517054-7519422	WT_0_Shoot	WT_10_Shoot	OK	55.9463	104.753	0.904877	2.57828	5e-05	0.000755976	yes
370	XLOC_022820	XLOC_022820	AT4G14680	Chr4:8413256-8415530	WT_0_Shoot	WT_10_Shoot	OK	30.2331	55.6879	0.881234	2.59584	5e-05	0.000755976	yes
371	XLOC_022828	XLOC_022828	AT4G14790	Chr4:8496030-8500152	WT_0_Shoot	WT_10_Shoot	OK	17.8573	10.5709	-0.756421	-1.8864	0.0015	0.0139476	yes
372	XLOC_022919	XLOC_022919	AT4G16260	Chr4:9200000-9201552	WT_0_Shoot	WT_10_Shoot	OK	66.5158	303.903	2.19184	5.32633	5e-05	0.000755976	yes
373	XLOC_022963	XLOC_022963	AT4G16860	Chr4:9483942-9499213	WT_0_Shoot	WT_10_Shoot	OK	31.3849	17.3364	-0.856262	-1.97281	0.001	0.0100519	yes
374	XLOC_022987	XLOC_022987	AT4G17230	Chr4:9660984-9663774	WT_0_Shoot	WT_10_Shoot	OK	114.613	252.207	1.13784	2.33709	0.0001	0.00139172	yes
375	XLOC_023051	XLOC_023051	AT4G18140	Chr4:10046547-10049438	WT_0_Shoot	WT_10_Shoot	OK	15.8272	29.636	0.904948	2.7939	5e-05	0.000755976	yes
376	XLOC_023060	XLOC_023060	AT4G18360	Chr4:10145918-10148682	WT_0_Shoot	WT_10_Shoot	OK	5.62283	10.4616	0.895739	2.18618	0.00045	0.00515623	yes
377	XLOC_023091	XLOC_023091	AT4G18880	Chr4:10347535-10349801	WT_0_Shoot	WT_10_Shoot	OK	57.5394	107.872	0.906693	2.37496	5e-05	0.000755976	yes
378	XLOC_023105	XLOC_023105	AT4G19120	Chr4:10460294-10464174	WT_0_Shoot	WT_10_Shoot	OK	29.493	20.4436	-0.528724	-1.58445	0.00595	0.0428507	yes
379	XLOC_023165	XLOC_023165	AT4G20060	Chr4:10854574-10859430	WT_0_Shoot	WT_10_Shoot	OK	17.5983	5.4872	-1.6813	-3.33238	5e-05	0.000755976	yes
380	XLOC_023185	XLOC_023185	AT4G20440	Chr4:11022312-11023774	WT_0_Shoot	WT_10_Shoot	OK	55.4845	32.0936	-0.789799	-1.97152	0.0009	0.00916938	yes
381	XLOC_023211	XLOC_023211	AT4G21190	Chr4:11288912-11294009	WT_0_Shoot	WT_10_Shoot	OK	40.0995	19.746	-1.02202	-1.64748	0.0058	0.0420549	yes
382	XLOC_023213	XLOC_023213	AT4G21215	Chr4:11310384-11313709	WT_0_Shoot	WT_10_Shoot	OK	16.7725	7.53717	-1.154	-2.95422	5e-05	0.000755976	yes
383	XLOC_023219	XLOC_023219	AT4G21380	Chr4:11388895-11393226	WT_0_Shoot	WT_10_Shoot	OK	4.34784	1.93046	-1.17135	-2.65087	5e-05	0.000755976	yes
384	XLOC_023236	XLOC_023236	AT4G21680	Chr4:11516844-11519765	WT_0_Shoot	WT_10_Shoot	OK	8.52685	17.608	1.04615	2.99347	5e-05	0.000755976	yes
385	XLOC_023248	XLOC_023248	AT4G21910	Chr4:11625361-11631078	WT_0_Shoot	WT_10_Shoot	OK	23.4866	177.837	2.92065	7.37103	5e-05	0.000755976	yes
386	XLOC_023321	XLOC_023321	AT4G22950	Chr4:12023857-12027893	WT_0_Shoot	WT_10_Shoot	OK	1.8853	26.7055	3.82427	6.28809	5e-05	0.000755976	yes
387	XLOC_023338	XLOC_023338	AT4G23210	Chr4:12148774-12151418	WT_0_Shoot	WT_10_Shoot	OK	7.2021	4.07278	-0.822402	-2.06348	0.00055	0.00607855	yes
388	XLOC_023342	XLOC_023342	AT4G23290	Chr4:12177737-12180826	WT_0_Shoot	WT_10_Shoot	OK	8.76969	5.44535	-0.687502	-1.83224	0.00145	0.0135418	yes
389	XLOC_023401	XLOC_023401	AT4G24270	Chr4:12581600-12587384	WT_0_Shoot	WT_10_Shoot	OK	38.7409	19.5408	-0.987369	-2.32254	0.0002	0.00256804	yes
390	XLOC_023445	XLOC_023445	AT4G25100	Chr4:12884299-12886821	WT_0_Shoot	WT_10_Shoot	OK	654.654	305.59	-1.09913	-2.22834	0.00025	0.00312524	yes
391	XLOC_023574	XLOC_023574	AT4G27410	Chr4:13707239-13709149	WT_0_Shoot	WT_10_Shoot	OK	31.5612	70.8944	1.16752	2.97473	5e-05	0.000755976	yes
392	XLOC_023631	XLOC_023631	AT4G28290	Chr4:14011780-14012583	WT_0_Shoot	WT_10_Shoot	OK	11.1969	28.5473	1.35025	2.89426	5e-05	0.000755976	yes
393	XLOC_023665	XLOC_023665	AT4G28910	Chr4:14264066-14266749	WT_0_Shoot	WT_10_Shoot	OK	51.3647	77.9265	0.601337	1.58918	0.00595	0.0428507	yes
394	XLOC_023699	XLOC_023699	AT4G29590	Chr4:14512122-14514492	WT_0_Shoot	WT_10_Shoot	OK	50.7379	25.2935	-1.00429	-2.44434	5e-05	0.000755976	yes
395	XLOC_023729	XLOC_023729	AT4G30060	Chr4:14689128-14692530	WT_0_Shoot	WT_10_Shoot	OK	10.1422	17.3598	0.775379	2.22242	0.00015	0.0019921	yes
396	XLOC_023740	XLOC_023740	AT4G30190	Chr4:14770498-14776058	WT_0_Shoot	WT_10_Shoot	OK	139.192	78.6497	-0.823568	-1.7446	0.00265	0.0227377	yes
397	XLOC_023766	XLOC_023766	AT4G30600	Chr4:14937839-14941018	WT_0_Shoot	WT_10_Shoot	OK	121.055	270.397	1.15941	2.43151	5e-05	0.000755976	yes
398	XLOC_023801	XLOC_023801	AT4G31200	Chr4:15161635-15164914	WT_0_Shoot	WT_10_Shoot	OK	11.7202	7.69815	-0.606409	-1.77218	0.0026	0.0223537	yes
399	XLOC_023848	XLOC_023848	AT4G31990	Chr4:15470813-15473856	WT_0_Shoot	WT_10_Shoot	OK	168.142	96.1676	-0.806061	-1.78468	0.00245	0.0212933	yes
400	XLOC_023918	XLOC_023918	AT4G33150	Chr4:15985188-15991538	WT_0_Shoot	WT_10_Shoot	OK	77.5614	131.976	0.766869	1.59703	0.0056	0.0407203	yes
401	XLOC_023946	XLOC_023946	AT4G33625	Chr4:16152925-16154722	WT_0_Shoot	WT_10_Shoot	OK	117.719	80.8148	-0.542654	-1.60256	0.0058	0.0420549	yes
402	XLOC_023978	XLOC_023978	AT4G34020	Chr4:16298261-16300938	WT_0_Shoot	WT_10_Shoot	OK	40.5886	27.0129	-0.587426	-1.74375	0.0031	0.0257681	yes
403	XLOC_024039	XLOC_024039	AT4G35090	Chr4:16698333-16703325	WT_0_Shoot	WT_10_Shoot	OK	93.025	54.8093	-0.763199	-1.63371	0.00445	0.0343732	yes
404	XLOC_024040	XLOC_024040	AT4G35110	Chr4:16712461-16714953	WT_0_Shoot	WT_10_Shoot	OK	15.3411	35.3118	1.20275	3.49772	5e-05	0.000755976	yes
405	XLOC_024051	XLOC_024051	AT4G35270	Chr4:16777337-16781557	WT_0_Shoot	WT_10_Shoot	OK	68.6415	9.02797	-2.92661	-5.15928	5e-05	0.000755976	yes
406	XLOC_024089	XLOC_024089	AT4G36000	Chr4:17037320-17038844	WT_0_Shoot	WT_10_Shoot	OK	1.54677	3.8699	1.32304	1.94836	0.00225	0.0197839	yes
407	XLOC_024093	XLOC_024093	AT4G36050	Chr4:17051981-17055059	WT_0_Shoot	WT_10_Shoot	OK	10.6761	6.27168	-0.767465	-2.14182	0.0003	0.00366775	yes
408	XLOC_024119	XLOC_024119	AT4G36530	Chr4:17239957-17241937	WT_0_Shoot	WT_10_Shoot	OK	25.4437	16.4429	-0.629847	-1.88571	0.00135	0.012776	yes
409	XLOC_024125	XLOC_024125	AT4G36640	Chr4:17276935-17279201	WT_0_Shoot	WT_10_Shoot	OK	16.7128	35.7595	1.09737	3.07349	5e-05	0.000755976	yes
410	XLOC_024151	XLOC_024151	AT4G37070	Chr4:17464784-17467109	WT_0_Shoot	WT_10_Shoot	OK	0.712798	1.88328	1.40168	1.54903	0.0052	0.0384908	yes
411	XLOC_024182	XLOC_024182	AT4G37540	Chr4:17639448-17640711	WT_0_Shoot	WT_10_Shoot	OK	74.6997	41.5343	-0.846801	-2.61999	5e-05	0.000755976	yes
412	XLOC_024224	XLOC_024224	AT4G38210	Chr4:17921829-17924212	WT_0_Shoot	WT_10_Shoot	OK	14.8481	8.43686	-0.815497	-2.10773	0.00045	0.00515623	yes
413	XLOC_024241	XLOC_024241	AT4G38660	Chr4:18066176-18068205	WT_0_Shoot	WT_10_Shoot	OK	31.2526	16.8224	-0.893595	-2.82783	5e-05	0.000755976	yes
414	XLOC_024254	XLOC_024254	AT4G38810	Chr4:18115282-18119077	WT_0_Shoot	WT_10_Shoot	OK	46.0837	67.9539	0.560299	1.56433	0.0068	0.0477345	yes
415	XLOC_024259	XLOC_024259	AT4G38950	Chr4:18154394-18159936	WT_0_Shoot	WT_10_Shoot	OK	9.62184	5.97361	-0.687711	-2.04932	0.00035	0.00420263	yes
416	XLOC_024841	XLOC_024841	AT5G02860	Chr5:654021-657518	WT_0_Shoot	WT_10_Shoot	OK	13.0312	8.10477	-0.685126	-2.06026	0.00025	0.00312524	yes
417	XLOC_024872	XLOC_024872	AT5G03330	Chr5:806963-809779	WT_0_Shoot	WT_10_Shoot	OK	23.9422	34.779	0.538662	1.65205	0.0054	0.0396725	yes
418	XLOC_024974	XLOC_024974	AT5G05140	Chr5:1519790-1522835	WT_0_Shoot	WT_10_Shoot	OK	40.5764	91.3498	1.17076	3.07503	5e-05	0.000755976	yes
419	XLOC_024981	XLOC_024981	AT5G05270	Chr5:1563319-1565007	WT_0_Shoot	WT_10_Shoot	OK	4.30421	7.70571	0.84018	1.65235	0.005	0.0374663	yes
420	XLOC_025046	XLOC_025046	AT5G06290	Chr5:1919175-1921425	WT_0_Shoot	WT_10_Shoot	OK	3020.56	211.942	-3.83308	-5.35047	5e-05	0.000755976	yes
421	XLOC_025052	XLOC_025052	AT5G06390	Chr5:1952815-1955788	WT_0_Shoot	WT_10_Shoot	OK	67.6127	32.1581	-1.07211	-2.62338	5e-05	0.000755976	yes
422	XLOC_025083	XLOC_025083	AT5G06960	Chr5:2154779-2157646	WT_0_Shoot	WT_10_Shoot	OK	13.2699	19.5908	0.562017	1.68357	0.00345	0.0279678	yes
423	XLOC_025084	XLOC_025084	AT5G06980	Chr5:2167467-2169515	WT_0_Shoot	WT_10_Shoot	OK	20.8864	6.16059	-1.76143	-4.09251	5e-05	0.000755976	yes
424	XLOC_025156	XLOC_025156	AT5G08190	Chr5:2635901-2637433	WT_0_Shoot	WT_10_Shoot	OK	21.4092	31.3324	0.549426	1.81302	0.0048	0.0364595	yes
425	XLOC_025191	XLOC_025191	AT5G08760	Chr5:2854939-2856524	WT_0_Shoot	WT_10_Shoot	OK	117.072	49.5958	-1.23911	-2.62074	5e-05	0.000755976	yes
426	XLOC_025197	XLOC_025197	AT5G09290	Chr5:2882412-2885172	WT_0_Shoot	WT_10_Shoot	OK	18.8956	10.3527	-0.868049	-2.04224	0.0008	0.00830284	yes
427	XLOC_025317	XLOC_025317	AT5G11420	Chr5:3644546-3647363	WT_0_Shoot	WT_10_Shoot	OK	154.208	89.3281	-0.787689	-1.97203	0.0005	0.00557904	yes
428	XLOC_025325	XLOC_025325	AT5G11650	Chr5:3744979-3747132	WT_0_Shoot	WT_10_Shoot	OK	56.14	94.1764	0.746337	1.97212	0.00105	0.0104477	yes
429	XLOC_025385	XLOC_025385	AT5G13200	Chr5:4206891-4212159	WT_0_Shoot	WT_10_Shoot	OK	44.2404	133.754	1.59614	4.33029	5e-05	0.000755976	yes
430	XLOC_025388	XLOC_025388	AT5G13220	Chr5:4218887-4220883	WT_0_Shoot	WT_10_Shoot	OK	41.9103	228.758	2.44844	6.41166	5e-05	0.000755976	yes
431	XLOC_025405	XLOC_025405	AT5G13500	Chr5:4338154-4341003	WT_0_Shoot	WT_10_Shoot	OK	44.536	24.0112	-0.891265	-2.56356	5e-05	0.000755976	yes
432	XLOC_025441	XLOC_025441	AT5G14200	Chr5:4576201-4581374	WT_0_Shoot	WT_10_Shoot	OK	67.2815	136.556	1.02121	2.19349	0.0002	0.00256804	yes
433	XLOC_025458	XLOC_025458	AT5G14550	Chr5:4690755-4692282	WT_0_Shoot	WT_10_Shoot	OK	18.8467	27.6181	0.551303	1.62516	0.00535	0.0393957	yes
434	XLOC_025478	XLOC_025478	AT5G14930	Chr5:4828640-4830955	WT_0_Shoot	WT_10_Shoot	OK	34.2229	61.8333	0.853423	1.86074	0.00135	0.012776	yes
435	XLOC_025563	XLOC_025563	AT5G16450	Chr5:5373882-5375999	WT_0_Shoot	WT_10_Shoot	OK	26.5575	44.4535	0.743179	2.19872	5e-05	0.000755976	yes
436	XLOC_025591	XLOC_025591	AT5G16890	Chr5:5551603-5554917	WT_0_Shoot	WT_10_Shoot	OK	17.0824	6.37603	-1.42178	-3.82112	5e-05	0.000755976	yes
437	XLOC_025789	XLOC_025789	AT5G20250	Chr5:6833658-6836782	WT_0_Shoot	WT_10_Shoot	OK	466.431	232.913	-1.00188	-1.77161	0.00255	0.0220127	yes
438	XLOC_025837	XLOC_025837	AT5G21170	Chr5:7205561-7208496	WT_0_Shoot	WT_10_Shoot	OK	192.374	120.86	-0.670576	-1.61744	0.00485	0.0366649	yes
439	XLOC_025891	XLOC_025891	AT5G22690	Chr5:7541233-7545263	WT_0_Shoot	WT_10_Shoot	OK	22.4849	40.2125	0.838683	2.2966	0.0001	0.00139172	yes
440	XLOC_025907	XLOC_025907	AT5G23020	Chr5:7718120-7721839	WT_0_Shoot	WT_10_Shoot	OK	27.0387	57.1655	1.08012	3.07954	5e-05	0.000755976	yes
441	XLOC_026082	XLOC_026082	AT5G26280	Chr5:9208695-9210572	WT_0_Shoot	WT_10_Shoot	OK	23.6731	82.0485	1.79323	5.27222	5e-05	0.000755976	yes
442	XLOC_026093	XLOC_026093	AT5G26740	Chr5:9291927-9294687	WT_0_Shoot	WT_10_Shoot	OK	44.7789	29.9527	-0.580134	-1.71472	0.00385	0.0305893	yes
443	XLOC_026098	XLOC_026098	AT5G26690	Chr5:9310743-9315550	WT_0_Shoot	WT_10_Shoot	OK	25.8995	2.72093	-3.25075	-4.23276	5e-05	0.000755976	yes
444	XLOC_026336	XLOC_026336	AT5G35940	Chr5:14090628-14093036	WT_0_Shoot	WT_10_Shoot	OK	0.608038	8.37968	3.78466	5.06483	5e-05	0.000755976	yes
445	XLOC_026398	XLOC_026398	AT5G37660	Chr5:14959796-14961594	WT_0_Shoot	WT_10_Shoot	OK	41.2827	9.08824	-2.18347	-5.19786	5e-05	0.000755976	yes
446	XLOC_026437	XLOC_026437	AT5G38340	Chr5:15320476-15324736	WT_0_Shoot	WT_10_Shoot	OK	3.31771	1.38551	-1.25977	-2.3484	0.0001	0.00139172	yes
447	XLOC_026500	XLOC_026500	AT5G39500	Chr5:15814597-15820115	WT_0_Shoot	WT_10_Shoot	OK	46.075	20.686	-1.15533	-2.20128	0.00045	0.00515623	yes
448	XLOC_026517	XLOC_026517	AT5G39785	Chr5:15928998-15932276	WT_0_Shoot	WT_10_Shoot	OK	16.0632	24.9096	0.632945	1.93619	0.0012	0.011641	yes
449	XLOC_026616	XLOC_026616	AT5G41480	Chr5:16595926-16598669	WT_0_Shoot	WT_10_Shoot	OK	15.497	8.83404	-0.81084	-2.21365	5e-05	0.000755976	yes
450	XLOC_026632	XLOC_026632	AT5G41750	Chr5:16693908-16698951	WT_0_Shoot	WT_10_Shoot	OK	27.0441	46.8382	0.792372	2.015	0.00055	0.00607855	yes
451	XLOC_026699	XLOC_026699	AT5G42650	Chr5:17097514-17101484	WT_0_Shoot	WT_10_Shoot	OK	187.109	997.002	2.41372	4.03872	5e-05	0.000755976	yes
452	XLOC_026761	XLOC_026761	AT5G43570	Chr5:17506285-17507682	WT_0_Shoot	WT_10_Shoot	OK	2.13284	6.15724	1.52951	1.72535	0.0064	0.0455269	yes
453	XLOC_026841	XLOC_026841	AT5G44720	Chr5:18042970-18046931	WT_0_Shoot	WT_10_Shoot	OK	47.0667	104.101	1.14521	2.5612	5e-05	0.000755976	yes
454	XLOC_026850	XLOC_026850	AT5G44870	Chr5:18114595-18118755	WT_0_Shoot	WT_10_Shoot	OK	13.4172	19.3241	0.526311	1.57701	0.0067	0.0471621	yes
455	XLOC_026897	XLOC_026897	AT5G45710	Chr5:18540849-18542863	WT_0_Shoot	WT_10_Shoot	OK	16.1811	25.3564	0.648044	1.95743	0.0007	0.00743408	yes
456	XLOC_026965	XLOC_026965	AT5G46910	Chr5:19046426-19051404	WT_0_Shoot	WT_10_Shoot	OK	12.6602	25.1557	0.990582	2.84434	5e-05	0.000755976	yes
457	XLOC_027004	XLOC_027004	AT5G47710	Chr5:19329674-19331434	WT_0_Shoot	WT_10_Shoot	OK	26.2491	38.8523	0.565733	1.65508	0.0052	0.0384908	yes
458	XLOC_027031	XLOC_027031	AT5G48290	Chr5:19568895-19569799	WT_0_Shoot	WT_10_Shoot	OK	2.49364	0.799941	-1.64029	-1.64492	0.0072	0.049993	yes
459	XLOC_027041	XLOC_027041	AT5G48410	Chr5:19620266-19624223	WT_0_Shoot	WT_10_Shoot	OK	3.21369	1.02784	-1.64461	-2.85192	0.00015	0.0019921	yes
460	XLOC_027046	XLOC_027046	AT5G48520	Chr5:19661212-19666436	WT_0_Shoot	WT_10_Shoot	OK	15.9907	9.33278	-0.77685	-2.24792	0.0001	0.00139172	yes
461	XLOC_027059	XLOC_027059	AT5G48730	Chr5:19763151-19765675	WT_0_Shoot	WT_10_Shoot	OK	326.03	13.3163	-4.61374	-5.94952	5e-05	0.000755976	yes
462	XLOC_027075	XLOC_027075	AT5G49020	Chr5:19871250-19874920	WT_0_Shoot	WT_10_Shoot	OK	52.2398	25.3546	-1.0429	-2.44528	0.0003	0.00366775	yes
463	XLOC_027324	XLOC_027324	AT5G53420	Chr5:21673524-21675733	WT_0_Shoot	WT_10_Shoot	OK	17.5512	48.5237	1.46712	4.20622	5e-05	0.000755976	yes
464	XLOC_027375	XLOC_027375	AT5G54140	Chr5:21965708-21968061	WT_0_Shoot	WT_10_Shoot	OK	71.4804	6.9321	-3.36618	-6.24728	5e-05	0.000755976	yes
465	XLOC_027385	XLOC_027385	AT5G54270	Chr5:22038272-22040905	WT_0_Shoot	WT_10_Shoot	OK	1834.31	852.75	-1.10504	-1.9148	0.00075	0.0078541	yes
466	XLOC_027482	XLOC_027482	AT5G55860	Chr5:22609458-22612488	WT_0_Shoot	WT_10_Shoot	OK	9.28401	14.9242	0.684832	2.18217	0.0003	0.00366775	yes
467	XLOC_027499	XLOC_027499	AT5G56150	Chr5:22729175-22731212	WT_0_Shoot	WT_10_Shoot	OK	211.601	117.02	-0.854599	-1.83321	0.00315	0.0261158	yes
468	XLOC_027517	XLOC_027517	AT5G56460	Chr5:22865109-22867996	WT_0_Shoot	WT_10_Shoot	OK	5.65675	9.3495	0.724915	1.78323	0.00285	0.0240977	yes
469	XLOC_027557	XLOC_027557	AT5G57150	Chr5:23152173-23156537	WT_0_Shoot	WT_10_Shoot	OK	20.6292	37.0141	0.843391	2.26996	5e-05	0.000755976	yes
470	XLOC_027620	XLOC_027620	AT5G58300	Chr5:23571878-23575084	WT_0_Shoot	WT_10_Shoot	OK	132.38	43.8511	-1.594	-2.98625	5e-05	0.000755976	yes
471	XLOC_027685	XLOC_027685	AT5G59570	Chr5:24003887-24008014	WT_0_Shoot	WT_10_Shoot	OK	25.891	48.6675	0.910509	2.60167	5e-05	0.000755976	yes
472	XLOC_027709	XLOC_027709	AT5G59980	Chr5:24147206-24149783	WT_0_Shoot	WT_10_Shoot	OK	61.2178	9.66501	-2.66311	-5.47749	5e-05	0.000755976	yes
473	XLOC_027723	XLOC_027723	AT5G60300	Chr5:24264566-24270304	WT_0_Shoot	WT_10_Shoot	OK	12.9349	30.2528	1.22579	3.59391	5e-05	0.000755976	yes
474	XLOC_027768	XLOC_027768	AT5G61010	Chr5:24553840-24556749	WT_0_Shoot	WT_10_Shoot	OK	46.6183	29.0621	-0.681759	-1.67236	0.0044	0.0340487	yes
475	XLOC_027780	XLOC_027780	AT5G61290	Chr5:24648557-24652776	WT_0_Shoot	WT_10_Shoot	OK	2.01811	4.93708	1.29065	2.09603	0.00105	0.0104477	yes
476	XLOC_027784	XLOC_027784	AT5G61360	Chr5:24670956-24673208	WT_0_Shoot	WT_10_Shoot	OK	139.925	29.7597	-2.23322	-4.23408	5e-05	0.000755976	yes
477	XLOC_027796	XLOC_027796	AT5G61560	Chr5:24752849-24756718	WT_0_Shoot	WT_10_Shoot	OK	12.8429	23.929	0.897785	2.69354	5e-05	0.000755976	yes
478	XLOC_027823	XLOC_027823	AT5G62030	Chr5:24918478-24920876	WT_0_Shoot	WT_10_Shoot	OK	29.5271	55.2472	0.903861	2.71164	5e-05	0.000755976	yes
479	XLOC_027835	XLOC_027835	AT5G62260	Chr5:25008920-25011588	WT_0_Shoot	WT_10_Shoot	OK	11.9992	1.86774	-2.68357	-5.17235	5e-05	0.000755976	yes
480	XLOC_027854	XLOC_027854	AT5G62520	Chr5:25097997-25103298	WT_0_Shoot	WT_10_Shoot	OK	45.2337	118.884	1.39408	2.37716	0.0002	0.00256804	yes
481	XLOC_027867	XLOC_027867	AT5G62720	Chr5:25191841-25195009	WT_0_Shoot	WT_10_Shoot	OK	354.59	202.384	-0.809052	-1.88986	0.0015	0.0139476	yes
482	XLOC_027895	XLOC_027895	AT5G63130	Chr5:25323101-25324540	WT_0_Shoot	WT_10_Shoot	OK	22.9541	38.6874	0.753112	2.24741	5e-05	0.000755976	yes
483	XLOC_027965	XLOC_027965	AT5G64470	Chr5:25775975-25777983	WT_0_Shoot	WT_10_Shoot	OK	35.4789	21.5305	-0.720584	-1.81058	0.0027	0.0230583	yes
484	XLOC_027998	XLOC_027998	AT5G65020	Chr5:25973814-25975726	WT_0_Shoot	WT_10_Shoot	OK	29.3696	61.617	1.06901	3.20657	5e-05	0.000755976	yes
485	XLOC_028120	XLOC_028120	AT5G67170	Chr5:26799765-26802802	WT_0_Shoot	WT_10_Shoot	OK	64.7607	11.5947	-2.48166	-4.7857	5e-05	0.000755976	yes
486	XLOC_028180	XLOC_028180	AT5G01600	Chr5:227026-230051	WT_0_Shoot	WT_10_Shoot	OK	86.0715	51.0364	-0.754009	-1.7027	0.00325	0.0267194	yes
487	XLOC_028206	XLOC_028206	AT5G02020	Chr5:386017-388123	WT_0_Shoot	WT_10_Shoot	OK	39.0683	24.8594	-0.652203	-1.931	0.00125	0.0120619	yes
488	XLOC_028217	XLOC_028217	AT5G02290	Chr5:469297-472784	WT_0_Shoot	WT_10_Shoot	OK	168.723	98.0174	-0.783549	-1.57385	0.0067	0.0471621	yes
489	XLOC_028236	XLOC_028236	AT5G02600	Chr5:583068-586906	WT_0_Shoot	WT_10_Shoot	OK	15.1123	32.085	1.08618	3.0494	5e-05	0.000755976	yes
490	XLOC_028246	XLOC_028246	AT5G02810	Chr5:637896-641993	WT_0_Shoot	WT_10_Shoot	OK	76.6885	40.9553	-0.90496	-2.27612	0.00025	0.00312524	yes
491	XLOC_028320	XLOC_028320	AT5G04090	Chr5:1105409-1108266	WT_0_Shoot	WT_10_Shoot	OK	16.6425	27.4908	0.724076	2.38486	0.00025	0.00312524	yes
492	XLOC_028441	XLOC_028441	AT5G06250	Chr5:1892080-1894124	WT_0_Shoot	WT_10_Shoot	OK	5.50756	1.55005	-1.8291	-2.70445	5e-05	0.000755976	yes
493	XLOC_028458	XLOC_028458	AT5G06530	Chr5:1989746-1994912	WT_0_Shoot	WT_10_Shoot	OK	13.3507	19.2573	0.528498	1.60101	0.00455	0.0349764	yes
494	XLOC_028495	XLOC_028495	AT5G07120	Chr5:2204243-2209537	WT_0_Shoot	WT_10_Shoot	OK	72.3007	32.885	-1.13658	-1.81677	0.00485	0.0366649	yes
495	XLOC_028550	XLOC_028550	AT5G08230	Chr5:2641246-2650099	WT_0_Shoot	WT_10_Shoot	OK	9.82112	6.6962	-0.552543	-1.66357	0.00455	0.0349764	yes
496	XLOC_028588	XLOC_028588	AT5G09250	Chr5:2875231-2876575	WT_0_Shoot	WT_10_Shoot	OK	25.2284	40.3965	0.679181	1.85448	0.0014	0.0131614	yes
497	XLOC_028694	XLOC_028694	AT5G10970	Chr5:3467939-3472043	WT_0_Shoot	WT_10_Shoot	OK	2.57845	1.16208	-1.1498	-1.80366	0.00375	0.029925	yes
498	XLOC_028817	XLOC_028817	AT5G13480	Chr5:4326472-4331971	WT_0_Shoot	WT_10_Shoot	OK	229.17	66.7162	-1.78031	-3.36776	5e-05	0.000755976	yes
499	XLOC_028835	XLOC_028835	AT5G13840	Chr5:4468507-4470991	WT_0_Shoot	WT_10_Shoot	OK	14.4538	9.77825	-0.5638	-1.63945	0.00455	0.0349764	yes
500	XLOC_028902	XLOC_028902	AT5G14770	Chr5:4770846-4775816	WT_0_Shoot	WT_10_Shoot	OK	4.31733	2.87143	-0.588372	-1.62968	0.00535	0.0393957	yes
501	XLOC_029118	XLOC_029118	AT5G18400	Chr5:6092681-6095053	WT_0_Shoot	WT_10_Shoot	OK	71.0513	145.974	1.03877	2.80965	5e-05	0.000755976	yes
502	XLOC_029262	XLOC_029262	AT5G20830	Chr5:7050225-7055195	WT_0_Shoot	WT_10_Shoot	OK	15.3735	5.41223	-1.50615	-3.78835	5e-05	0.000755976	yes
503	XLOC_029433	XLOC_029433	AT5G24290	Chr5:8263131-8265741	WT_0_Shoot	WT_10_Shoot	OK	9.43597	19.4907	1.04654	2.8186	5e-05	0.000755976	yes
504	XLOC_029450	XLOC_029450	AT5G24520	Chr5:8370586-8372847	WT_0_Shoot	WT_10_Shoot	OK	25.7501	6.2365	-2.04577	-3.39066	5e-05	0.000755976	yes
505	XLOC_029500	XLOC_029500	AT5G25440	Chr5:8854774-8856758	WT_0_Shoot	WT_10_Shoot	OK	52.8685	82.0658	0.634372	1.83043	0.00125	0.0120619	yes
506	XLOC_029666	XLOC_029666	AT5G29000	Chr5:11022082-11024960	WT_0_Shoot	WT_10_Shoot	OK	17.7196	30.5549	0.786056	2.3764	0.0001	0.00139172	yes
507	XLOC_029746	XLOC_029746	AT5G35790	Chr5:13956689-13959753	WT_0_Shoot	WT_10_Shoot	OK	188.052	80.6426	-1.22152	-2.19119	0.0008	0.00830284	yes
508	XLOC_029769	XLOC_029769	AT5G36220	Chr5:14253532-14256033	WT_0_Shoot	WT_10_Shoot	OK	11.5669	55.4793	2.26195	6.44848	5e-05	0.000755976	yes
509	XLOC_029952	XLOC_029952	AT5G39380	Chr5:15758716-15761679	WT_0_Shoot	WT_10_Shoot	OK	2.61152	4.58465	0.811924	1.85312	0.0025	0.0216689	yes
510	XLOC_030015	XLOC_030015	AT5G40370	Chr5:16147593-16149198	WT_0_Shoot	WT_10_Shoot	OK	173.728	272.003	0.646789	1.79602	0.00285	0.0240977	yes
511	XLOC_030060	XLOC_030060	AT5G41120	Chr5:16455101-16459237	WT_0_Shoot	WT_10_Shoot	OK	2.75	10.5006	1.93298	4.66382	5e-05	0.000755976	yes
512	XLOC_030142	XLOC_030142	AT5G42580	Chr5:17023495-17025303	WT_0_Shoot	WT_10_Shoot	OK	0.19508	3.01131	3.94826	3.06726	0.00265	0.0227377	yes
513	XLOC_030162	XLOC_030162	AT5G42920	Chr5:17206150-17209545	WT_0_Shoot	WT_10_Shoot	OK	24.3816	28.5011	2.87322	0.74366	5e-05	0.000755976	yes
514	XLOC_030195	XLOC_030195	AT5G43380	Chr5:17420047-17421982	WT_0_Shoot	WT_10_Shoot	OK	7.19425	19.2822	1.42235	3.59759	5e-05	0.000755976	yes
515	XLOC_030200	XLOC_030200	AT5G43440	Chr5:17453597-17456695	WT_0_Shoot	WT_10_Shoot	OK	66.5702	40.7958	-0.706456	-1.66705	0.00465	0.0355952	yes
516	XLOC_030316	XLOC_030316	AT5G45340	Chr5:18368641-18370991	WT_0_Shoot	WT_10_Shoot	OK	100.122	225.021	1.1683	2.61861	5e-05	0.000755976	yes
517	XLOC_030476	XLOC_030476	AT5G48000	Chr5:19444137-19447850	WT_0_Shoot	WT_10_Shoot	OK	1.13447	8.70669	2.9401	4.86198	5e-05	0.000755976	yes
518	XLOC_030517	XLOC_030517	AT5G48655	Chr5:19731149-19733043	WT_0_Shoot	WT_10_Shoot	OK	42.111	78.3238	0.895255	2.67424	5e-05	0.000755976	yes
519	XLOC_030658	XLOC_030658	AT5G50915	Chr5:20710208-20712315	WT_0_Shoot	WT_10_Shoot	OK	10.607	6.64177	-0.675382	-1.63581	0.0072	0.049993	yes
520	XLOC_030724	XLOC_030724	AT5G52120	Chr5:21176421-21180325	WT_0_Shoot	WT_10_Shoot	OK	11.4391	34.2293	1.58125	4.49077	5e-05	0.000755976	yes
521	XLOC_030779	XLOC_030779	AT5G53050	Chr5:21509801-21513576	WT_0_Shoot	WT_10_Shoot	OK	46.173	86.174	0.900202	2.33236	5e-05	0.000755976	yes
522	XLOC_030884	XLOC_030884	AT5G55100	Chr5:22361101-22364780	WT_0_Shoot	WT_10_Shoot	OK	119.487	32.1253	-1.89508	-3.54317	5e-05	0.000755976	yes
523	XLOC_030914	XLOC_030914	AT5G55600	Chr5:22519728-22525645	WT_0_Shoot	WT_10_Shoot	OK	33.1842	21.719	-0.611543	-1.56706	0.00675	0.0474356	yes
524	XLOC_031093	XLOC_031093	AT5G58600	Chr5:23683790-23685725	WT_0_Shoot	WT_10_Shoot	OK	153.655	22.4941	-2.77207	-5.72589	5e-05	0.000755976	yes
525	XLOC_031123	XLOC_031123	AT5G59090	Chr5:23851904-23855275	WT_0_Shoot	WT_10_Shoot	OK	1.46016	5.63573	1.94847	4.07304	5e-05	0.000755976	yes
526	XLOC_031283	XLOC_031283	AT5G61810	Chr5:24829986-24833902	WT_0_Shoot	WT_10_Shoot	OK	12.1271	22.0218	0.860695	2.04342	0.00115	0.0112672	yes
527	XLOC_031287	XLOC_031287	AT5G61910	Chr5:24859877-24864168	WT_0_Shoot	WT_10_Shoot	OK	46.2857	102.296	1.14412	2.89853	5e-05	0.000755976	yes
528	XLOC_031346	XLOC_031346	AT5G63080	Chr5:25299934-25302444	WT_0_Shoot	WT_10_Shoot	OK	17.8819	11.1085	-0.68684	-1.87807	0.0005	0.00557904	yes
529	XLOC_031368	XLOC_031368	AT5G63370	Chr5:25383869-25387252	WT_0_Shoot	WT_10_Shoot	OK	56.7866	90.8997	0.678725	1.60694	0.00615	0.0440675	yes
530	XLOC_031374	XLOC_031374	AT5G63490	Chr5:25417264-25422460	WT_0_Shoot	WT_10_Shoot	OK	20.6139	34.4957	0.742801	2.0424	0.0005	0.00557904	yes
531	XLOC_031401	XLOC_031401	AT5G63970	Chr5:25606235-25609318	WT_0_Shoot	WT_10_Shoot	OK	9.18964	29.496	1.68244	4.75002	5e-05	0.000755976	yes
532	XLOC_031415	XLOC_031415	AT5G64170	Chr5:25672465-25676746	WT_0_Shoot	WT_10_Shoot	OK	7.70469	4.27346	-0.850333	-2.22891	0.00025	0.00312524	yes
533	XLOC_031474	XLOC_031474	AT5G65140	Chr5:26019587-26022222	WT_0_Shoot	WT_10_Shoot	OK	5.56918	9.90952	0.831352	1.91984	0.00095	0.00960222	yes
534	XLOC_031535	XLOC_031535	AT5G66210	Chr5:26456202-26459631	WT_0_Shoot	WT_10_Shoot	OK	147.2	298.881	1.0218	2.07326	0.00045	0.00515623	yes
535	XLOC_031560	XLOC_031560	AT5G66600	Chr5:26574999-26578826	WT_0_Shoot	WT_10_Shoot	OK	9.1403	2.88179	-1.66528	-3.43381	5e-05	0.000755976	yes
536	XLOC_031566	XLOC_031566	AT5G66675	Chr5:26615082-26616990	WT_0_Shoot	WT_10_Shoot	OK	63.8128	112.166	0.813716	2.08979	0.00025	0.00312524	yes
537	XLOC_031620	XLOC_031620	AT5G67480	Chr5:26930938-26933093	WT_0_Shoot	WT_10_Shoot	OK	258.196	138.262	-0.901058	-1.88371	0.0021	0.0187751	yes
Differential alternative splicing (Differential splicing + Differential promoters + Differential cds)
Differential splicing (44)
No.	test_id	gene_id	gene	locus	sample_1	sample_2	status	value_1	value_2	sqrt(JS)	test_stat	p_value	q_value	significant
1	TSS1094	XLOC_007709	AT1G80360	Chr1:30208489-30211221	WT_0_Shoot	WT_10_Shoot	OK	0	0	0.260517	0	0.0001	0.00934516	yes
2	TSS10770	XLOC_008350	AT2G02870	Chr2:837811-840153	WT_0_Shoot	WT_10_Shoot	OK	0	0	0.375433	0	5e-05	0.005794	yes
3	TSS11501	XLOC_008946	AT2G19710	Chr2:8506129-8511339	WT_0_Shoot	WT_10_Shoot	OK	0	0	0.269392	0	0.0003	0.0241417	yes
4	TSS12262	XLOC_009546	AT2G29970	Chr2:12776385-12779984	WT_0_Shoot	WT_10_Shoot	OK	0	0	0.208877	0	5e-05	0.005794	yes
5	TSS12378	XLOC_009640	AT2G31560	Chr2:13436556-13439881	WT_0_Shoot	WT_10_Shoot	OK	0	0	0.677863	0	5e-05	0.005794	yes
6	TSS13198	XLOC_010289	AT2G42190	Chr2:17582692-17584250	WT_0_Shoot	WT_10_Shoot	OK	0	0	0.456352	0	5e-05	0.005794	yes
7	TSS13729	XLOC_010702	AT2G01830	Chr2:362982-368178	WT_0_Shoot	WT_10_Shoot	OK	0	0	0.432918	0	0.0001	0.00934516	yes
8	TSS13826	XLOC_010774	AT2G03430	Chr2:1034875-1037632	WT_0_Shoot	WT_10_Shoot	OK	0	0	0.389481	0	5e-05	0.005794	yes
9	TSS14757	XLOC_011520	AT2G23140	Chr2:9845485-9849264	WT_0_Shoot	WT_10_Shoot	OK	0	0	0.369634	0	5e-05	0.005794	yes
10	TSS15019	XLOC_011717	AT2G26280	Chr2:11187608-11191337	WT_0_Shoot	WT_10_Shoot	OK	0	0	0.206382	0	0.0001	0.00934516	yes
11	TSS16066	XLOC_012493	AT2G39440	Chr2:16467854-16469628	WT_0_Shoot	WT_10_Shoot	OK	0	0	0.35268	0	5e-05	0.005794	yes
12	TSS16543	XLOC_012837	AT2G45400	Chr2:18703828-18706266	WT_0_Shoot	WT_10_Shoot	OK	0	0	0.345305	0	5e-05	0.005794	yes
13	TSS18640	XLOC_014535	AT3G19960	Chr3:6948773-6957675	WT_0_Shoot	WT_10_Shoot	OK	0	0	0.356249	0	0.0006	0.0395045	yes
14	TSS19686	XLOC_015386	AT3G46200	Chr3:16969265-16971249	WT_0_Shoot	WT_10_Shoot	OK	0	0	0.53871	0	5e-05	0.005794	yes
15	TSS1970	XLOC_001492	AT1G28100	Chr1:9801081-9806896	WT_0_Shoot	WT_10_Shoot	OK	0	0	0.594345	0	5e-05	0.005794	yes
16	TSS20571	XLOC_016092	AT3G58760	Chr3:21728652-21731929	WT_0_Shoot	WT_10_Shoot	OK	0	0	0.364951	0	5e-05	0.005794	yes
17	TSS21645	XLOC_016876	AT3G09540	Chr3:2928810-2931262	WT_0_Shoot	WT_10_Shoot	OK	0	0	0.385049	0	5e-05	0.005794	yes
18	TSS22548	XLOC_017553	AT3G20870	Chr3:7309278-7312752	WT_0_Shoot	WT_10_Shoot	OK	0	0	0.546466	0	5e-05	0.005794	yes
19	TSS23533	XLOC_018343	AT3G45900	Chr3:16874395-16876083	WT_0_Shoot	WT_10_Shoot	OK	0	0	0.784364	0	5e-05	0.005794	yes
20	TSS23672	XLOC_018454	AT3G47850	Chr3:17653230-17656013	WT_0_Shoot	WT_10_Shoot	OK	0	0	0.499099	0	0.00045	0.0310393	yes
21	TSS23999	XLOC_018715	AT3G51980	Chr3:19284286-19287552	WT_0_Shoot	WT_10_Shoot	OK	0	0	0.446919	0	5e-05	0.005794	yes
22	TSS25484	XLOC_019972	AT4G02200	Chr4:972623-976133	WT_0_Shoot	WT_10_Shoot	OK	0	0	0.381598	0	0.0001	0.00934516	yes
23	TSS26086	XLOC_020463	AT4G13030	Chr4:7607266-7609843	WT_0_Shoot	WT_10_Shoot	OK	0	0	0.537613	0	5e-05	0.005794	yes
24	TSS26651	XLOC_020913	AT4G20260	Chr4:10940745-10943502	WT_0_Shoot	WT_10_Shoot	OK	0	0	0.284011	0	0.00015	0.0131682	yes
25	TSS30066	XLOC_023536	AT4G26790	Chr4:13487242-13491670	WT_0_Shoot	WT_10_Shoot	OK	0	0	0.688837	0	5e-05	0.005794	yes
26	TSS30479	XLOC_023849	AT4G32000	Chr4:15473970-15476685	WT_0_Shoot	WT_10_Shoot	OK	0	0	0.474872	0	5e-05	0.005794	yes
27	TSS32358	XLOC_025380	AT5G13110	Chr5:4158804-4161820	WT_0_Shoot	WT_10_Shoot	OK	0	0	0.596252	0	0.0005	0.033686	yes
28	TSS32718	XLOC_025657	AT5G18140	Chr5:5998142-6000524	WT_0_Shoot	WT_10_Shoot	OK	0	0	0.330345	0	0.0002	0.0165543	yes
29	TSS33030	XLOC_025907	AT5G23020	Chr5:7718120-7721839	WT_0_Shoot	WT_10_Shoot	OK	0	0	0.249411	0	0.0001	0.00934516	yes
30	TSS34545	XLOC_027122	AT5G49840	Chr5:20255160-20259300	WT_0_Shoot	WT_10_Shoot	OK	0	0	0.268201	0	0.0004	0.02897	yes
31	TSS35269	XLOC_027676	AT5G59400	Chr5:23957736-23960878	WT_0_Shoot	WT_10_Shoot	OK	0	0	0.460582	0	5e-05	0.005794	yes
32	TSS36456	XLOC_028588	AT5G09250	Chr5:2875231-2876575	WT_0_Shoot	WT_10_Shoot	OK	0	0	0.293214	0	0.00015	0.0131682	yes
33	TSS37292	XLOC_029224	AT5G20160	Chr5:6803781-6805201	WT_0_Shoot	WT_10_Shoot	OK	0	0	0.280537	0	5e-05	0.005794	yes
34	TSS37513	XLOC_029393	AT5G23610	Chr5:7957339-7960272	WT_0_Shoot	WT_10_Shoot	OK	0	0	0.169758	0	0.0004	0.02897	yes
35	TSS4343	XLOC_003400	AT1G72130	Chr1:27137180-27139384	WT_0_Shoot	WT_10_Shoot	OK	0	0	0.314522	0	5e-05	0.005794	yes
36	TSS4370	XLOC_003421	AT1G72510	Chr1:27303365-27304850	WT_0_Shoot	WT_10_Shoot	OK	0	0	0.19575	0	5e-05	0.005794	yes
37	TSS4672	XLOC_003666	AT1G76870	Chr1:28856797-28858481	WT_0_Shoot	WT_10_Shoot	OK	0	0	0.68403	0	5e-05	0.005794	yes
38	TSS5663	XLOC_004356	AT1G09230	Chr1:2977791-2982624	WT_0_Shoot	WT_10_Shoot	OK	0	0	0.207832	0	5e-05	0.005794	yes
39	TSS5694	XLOC_004379	AT1G09660	Chr1:3127770-3131094	WT_0_Shoot	WT_10_Shoot	OK	0	0	0.220229	0	0.00035	0.0266829	yes
40	TSS5724	XLOC_004405	AT1G09980	Chr1:3256244-3265055	WT_0_Shoot	WT_10_Shoot	OK	0	0	0.318041	0	0.00045	0.0310393	yes
41	TSS6207	XLOC_004775	AT1G16460	Chr1:5619581-5622671	WT_0_Shoot	WT_10_Shoot	OK	0	0	0.241792	0	0.0002	0.0165543	yes
42	TSS8389	XLOC_006456	AT1G57540	Chr1:21309359-21311528	WT_0_Shoot	WT_10_Shoot	OK	0	0	0.350349	0	0.00035	0.0266829	yes
43	TSS8591	XLOC_006607	AT1G60995	Chr1:22465612-22470729	WT_0_Shoot	WT_10_Shoot	OK	0	0	0.317516	0	0.0001	0.00934516	yes
44	TSS9016	XLOC_006916	AT1G66280	Chr1:24699989-24709785	WT_0_Shoot	WT_10_Shoot	OK	0	0	0.322495	0	5e-05	0.005794	yes
Differential promoters (3)
No.	test_id	gene_id	gene	locus	sample_1	sample_2	status	value_1	value_2	sqrt(JS)	test_stat	p_value	q_value	significant
1	XLOC_003718	XLOC_003718	AT1G77850	Chr1:29272196-29275421	WT_0_Shoot	WT_10_Shoot	OK	0	0	0.405492	0	5e-05	0.0117875	yes
2	XLOC_006370	XLOC_006370	AT1G55520	Chr1:20725693-20728766	WT_0_Shoot	WT_10_Shoot	OK	0	0	0.196077	0	5e-05	0.0117875	yes
3	XLOC_006645	XLOC_006645	AT1G61560	Chr1:22708572-22712210	WT_0_Shoot	WT_10_Shoot	OK	0	0	0.38546	0	5e-05	0.0117875	yes
Differential cds (6)
No.	test_id	gene_id	gene	locus	sample_1	sample_2	status	value_1	value_2	sqrt(JS)	test_stat	p_value	q_value	significant
1	XLOC_003400	XLOC_003400	AT1G72130	Chr1:27137180-27139384	WT_0_Shoot	WT_10_Shoot	OK	0	0	0.314522	0	5e-05	0.0106167	yes
2	XLOC_004379	XLOC_004379	AT1G09660	Chr1:3127770-3131094	WT_0_Shoot	WT_10_Shoot	OK	0	0	0.220229	0	0.00035	0.0495444	yes
3	XLOC_023849	XLOC_023849	AT4G32000	Chr4:15473970-15476685	WT_0_Shoot	WT_10_Shoot	OK	0	0	0.474872	0	5e-05	0.0106167	yes
4	XLOC_025190	XLOC_025190	AT5G08750	Chr5:2851964-2854513	WT_0_Shoot	WT_10_Shoot	OK	0	0	0.269286	0	0.0003	0.047775	yes
5	XLOC_027676	XLOC_027676	AT5G59400	Chr5:23957736-23960878	WT_0_Shoot	WT_10_Shoot	OK	0	0	0.460582	0	5e-05	0.0106167	yes
6	XLOC_029224	XLOC_029224	AT5G20160	Chr5:6803781-6805201	WT_0_Shoot	WT_10_Shoot	OK	0	0	0.280537	0	5e-05	0.0106167	yes

## Sheet: Treatment (jaz2_shoot)
Differential expression (586)
No.	test_id	gene_id	gene	locus	sample_1	sample_2	status	value_1	value_2	log2(fold_change)	test_stat	p_value	q_value	significant
1	XLOC_000014	XLOC_000014	AT1G01240	Chr1:99921-101834	J2_0_Shoot	J2_10_Shoot	OK	30.77	18.2494	-0.753676	-2.17313	0.00025	0.00266059	yes
2	XLOC_000015	XLOC_000015	AT1G01260	Chr1:108945-111597	J2_0_Shoot	J2_10_Shoot	OK	12.2542	26.3802	1.10618	3.21808	5e-05	0.000619231	yes
3	XLOC_000039	XLOC_000039	AT1G01560	Chr1:202135-204335	J2_0_Shoot	J2_10_Shoot	OK	57.6653	122.727	1.08967	2.81622	5e-05	0.000619231	yes
4	XLOC_000087	XLOC_000087	AT1G02350	Chr1:469817-470852	J2_0_Shoot	J2_10_Shoot	OK	5.9805	1.65589	-1.85266	-1.84263	0.00435	0.0296726	yes
5	XLOC_000131	XLOC_000131	AT1G03090	Chr1:739678-744633	J2_0_Shoot	J2_10_Shoot	OK	126.661	64.1219	-0.982081	-2.56793	5e-05	0.000619231	yes
6	XLOC_000171	XLOC_000171	AT1G03740	Chr1:933511-937063	J2_0_Shoot	J2_10_Shoot	OK	54.8182	88.4505	0.690216	1.90459	0.00125	0.0105141	yes
7	XLOC_000180	XLOC_000180	AT1G03905	Chr1:993372-995797	J2_0_Shoot	J2_10_Shoot	OK	41.6509	15.4427	-1.43142	-3.93244	5e-05	0.000619231	yes
8	XLOC_000262	XLOC_000262	AT1G05620	Chr1:1679157-1681710	J2_0_Shoot	J2_10_Shoot	OK	18.1858	30.5563	0.748657	2.07457	0.00065	0.0060064	yes
9	XLOC_000268	XLOC_000268	AT1G05710	Chr1:1714935-1717276	J2_0_Shoot	J2_10_Shoot	OK	14.5834	30.7704	1.07722	2.64555	5e-05	0.000619231	yes
10	XLOC_000290	XLOC_000290	AT1G06080	Chr1:1843567-1852231	J2_0_Shoot	J2_10_Shoot	OK	18.6255	4.84306	-1.94329	-4.04181	5e-05	0.000619231	yes
11	XLOC_000316	XLOC_000316	AT1G06640	Chr1:2032337-2034018	J2_0_Shoot	J2_10_Shoot	OK	13.9342	91.7903	2.71972	7.50629	5e-05	0.000619231	yes
12	XLOC_000339	XLOC_000339	AT1G07130	Chr1:2184758-2188733	J2_0_Shoot	J2_10_Shoot	OK	36.5705	59.9836	0.713885	2.11348	0.00025	0.00266059	yes
13	XLOC_000384	XLOC_000384	AT1G07890	Chr1:2437329-2439665	J2_0_Shoot	J2_10_Shoot	OK	491.444	764.474	0.63744	1.69984	0.0071	0.044315	yes
14	XLOC_000436	XLOC_000436	AT1G08920	Chr1:2867258-2870754	J2_0_Shoot	J2_10_Shoot	OK	22.1205	68.6214	1.63328	4.5744	5e-05	0.000619231	yes
15	XLOC_000446	XLOC_000446	AT1G09090	Chr1:2932738-2936586	J2_0_Shoot	J2_10_Shoot	OK	44.4056	6.42203	-2.78964	-6.6669	5e-05	0.000619231	yes
16	XLOC_000497	XLOC_000497	AT1G10050	Chr1:3278966-3283563	J2_0_Shoot	J2_10_Shoot	OK	6.2219	11.7726	0.920005	2.61153	5e-05	0.000619231	yes
17	XLOC_000506	XLOC_000506	AT1G10210	Chr1:3349218-3351180	J2_0_Shoot	J2_10_Shoot	OK	11.9283	6.84314	-0.801654	-1.9202	0.00135	0.0112051	yes
18	XLOC_000575	XLOC_000575	AT1G11450	Chr1:3853242-3855385	J2_0_Shoot	J2_10_Shoot	OK	1.96981	4.77426	1.27722	1.85705	0.0027	0.0199099	yes
19	XLOC_000583	XLOC_000583	AT1G11580	Chr1:3888672-3890811	J2_0_Shoot	J2_10_Shoot	OK	29.9956	134.641	2.1663	6.02657	5e-05	0.000619231	yes
20	XLOC_000596	XLOC_000596	AT1G11720	Chr1:3951552-3957044	J2_0_Shoot	J2_10_Shoot	OK	13.1549	24.6886	0.908243	2.65067	5e-05	0.000619231	yes
21	XLOC_000606	XLOC_000606	AT1G11840	Chr1:3995168-3997907	J2_0_Shoot	J2_10_Shoot	OK	124.029	257.211	1.05228	2.87989	5e-05	0.000619231	yes
22	XLOC_000672	XLOC_000672	AT1G12880	Chr1:4389750-4391252	J2_0_Shoot	J2_10_Shoot	OK	10.8093	20.0257	0.889579	2.00579	0.00055	0.00522458	yes
23	XLOC_000698	XLOC_000698	AT1G13300	Chr1:4556891-4560054	J2_0_Shoot	J2_10_Shoot	OK	19.4065	11.7075	-0.729114	-1.88699	0.0014	0.0115666	yes
24	XLOC_000726	XLOC_000726	AT1G13790	Chr1:4726782-4730425	J2_0_Shoot	J2_10_Shoot	OK	3.38286	5.7843	0.773898	1.87324	0.00145	0.0119014	yes
25	XLOC_000740	XLOC_000740	AT1G14020	Chr1:4802719-4806196	J2_0_Shoot	J2_10_Shoot	OK	21.6624	14.0464	-0.624994	-1.80625	0.00195	0.0152479	yes
26	XLOC_000816	XLOC_000816	AT1G15380	Chr1:5290744-5292535	J2_0_Shoot	J2_10_Shoot	OK	48.3847	26.1275	-0.888981	-2.32456	0.0001	0.00117694	yes
27	XLOC_000878	XLOC_000878	AT1G16410	Chr1:5608806-5611426	J2_0_Shoot	J2_10_Shoot	OK	7.37668	15.7757	1.09666	2.9595	5e-05	0.000619231	yes
28	XLOC_000891	XLOC_000891	AT1G16670	Chr1:5697286-5699803	J2_0_Shoot	J2_10_Shoot	OK	24.9234	50.6635	1.02345	2.97672	5e-05	0.000619231	yes
29	XLOC_000941	XLOC_000941	AT1G17420	Chr1:5977410-5981496	J2_0_Shoot	J2_10_Shoot	OK	98.4721	667.425	2.76082	6.91824	5e-05	0.000619231	yes
30	XLOC_001009	XLOC_001009	AT1G18710	Chr1:6450593-6453213	J2_0_Shoot	J2_10_Shoot	OK	11.7467	54.1439	2.20454	5.82385	5e-05	0.000619231	yes
31	XLOC_001043	XLOC_001043	AT1G19340	Chr1:6684517-6687116	J2_0_Shoot	J2_10_Shoot	OK	7.45134	4.11065	-0.858133	-1.80802	0.00205	0.0158424	yes
32	XLOC_001210	XLOC_001210	AT1G22280	Chr1:7873932-7875878	J2_0_Shoot	J2_10_Shoot	OK	74.4467	125.448	0.752808	2.11024	0.0001	0.00117694	yes
33	XLOC_001236	XLOC_001236	AT1G22790	Chr1:8069486-8071562	J2_0_Shoot	J2_10_Shoot	OK	28.4858	18.8964	-0.592132	-1.6853	0.00305	0.0221143	yes
34	XLOC_001240	XLOC_001240	AT1G22870	Chr1:8089322-8094488	J2_0_Shoot	J2_10_Shoot	OK	12.4111	18.547	0.579559	1.66282	0.0045	0.030497	yes
35	XLOC_001272	XLOC_001272	AT1G23440	Chr1:8321679-8324240	J2_0_Shoot	J2_10_Shoot	OK	20.6871	43.1736	1.06142	1.71256	0.0053	0.0348651	yes
36	XLOC_001319	XLOC_001319	AT1G24440	Chr1:8662018-8663964	J2_0_Shoot	J2_10_Shoot	OK	56.0861	31.8491	-0.915427	-2.94431	5e-05	0.000619231	yes
37	XLOC_001407	XLOC_001407	AT1G26770	Chr1:9259604-9261313	J2_0_Shoot	J2_10_Shoot	OK	24.5768	46.926	0.933093	2.2517	5e-05	0.000619231	yes
38	XLOC_001555	XLOC_001555	AT1G29280	Chr1:10236366-10237891	J2_0_Shoot	J2_10_Shoot	OK	6.30619	11.318	0.843779	1.79043	0.00375	0.0263676	yes
39	XLOC_001600	XLOC_001600	AT1G30040	Chr1:10537647-10539831	J2_0_Shoot	J2_10_Shoot	OK	14.5483	52.0864	1.84006	4.9516	5e-05	0.000619231	yes
40	XLOC_001636	XLOC_001636	AT1G30640	Chr1:10860635-10864971	J2_0_Shoot	J2_10_Shoot	OK	10.9775	23.0924	1.07287	3.02877	5e-05	0.000619231	yes
41	XLOC_001755	XLOC_001755	AT1G32700	Chr1:11827432-11829759	J2_0_Shoot	J2_10_Shoot	OK	109.12	65.2582	-0.741689	-2.14842	0.0004	0.003993	yes
42	XLOC_001840	XLOC_001840	AT1G34260	Chr1:12485335-12492218	J2_0_Shoot	J2_10_Shoot	OK	10.5482	16.1736	0.616644	1.78474	0.00115	0.00981094	yes
43	XLOC_001845	XLOC_001845	AT1G34340	Chr1:12530826-12534162	J2_0_Shoot	J2_10_Shoot	OK	91.4707	30.7359	-1.57339	-4.39155	5e-05	0.000619231	yes
44	XLOC_002029	XLOC_002029	AT1G45201	Chr1:17123820-17128651	J2_0_Shoot	J2_10_Shoot	OK	28.4564	148.842	2.38696	6.62803	5e-05	0.000619231	yes
45	XLOC_002217	XLOC_002217	AT1G49975	Chr1:18504801-18505660	J2_0_Shoot	J2_10_Shoot	OK	69.6324	45.5054	-0.613721	-1.64557	0.00395	0.027512	yes
46	XLOC_002218	XLOC_002218	AT1G49980	Chr1:18507970-18513172	J2_0_Shoot	J2_10_Shoot	OK	15.0995	8.46344	-0.835183	-2.31595	0.0001	0.00117694	yes
47	XLOC_002278	XLOC_002278	AT1G51160	Chr1:18949590-18951783	J2_0_Shoot	J2_10_Shoot	OK	85.099	57.8737	-0.556233	-1.53187	0.0078	0.0476422	yes
48	XLOC_002287	XLOC_002287	AT1G51340	Chr1:19031739-19034979	J2_0_Shoot	J2_10_Shoot	OK	5.1849	10.3923	1.00312	2.28602	5e-05	0.000619231	yes
49	XLOC_002318	XLOC_002318	AT1G51760	Chr1:19199411-19206586	J2_0_Shoot	J2_10_Shoot	OK	104.47	181.916	0.800187	2.06915	0.00025	0.00266059	yes
50	XLOC_002332	XLOC_002332	AT1G52100	Chr1:19383081-19385602	J2_0_Shoot	J2_10_Shoot	OK	5.59345	24.523	2.13232	2.36624	0.00045	0.00441837	yes
51	XLOC_002345	XLOC_002345	AT1G52410	Chr1:19520727-19525629	J2_0_Shoot	J2_10_Shoot	OK	17.9054	298.644	4.05996	10.9788	5e-05	0.000619231	yes
52	XLOC_002390	XLOC_002390	AT1G53160	Chr1:19806418-19807608	J2_0_Shoot	J2_10_Shoot	OK	10.4817	4.35498	-1.26713	-2.33569	0.0003	0.00311613	yes
53	XLOC_002396	XLOC_002396	AT1G53250	Chr1:19857350-19859263	J2_0_Shoot	J2_10_Shoot	OK	17.8699	11.4015	-0.648303	-1.74324	0.0024	0.0179828	yes
54	XLOC_002527	XLOC_002527	AT1G55370	Chr1:20674782-20676449	J2_0_Shoot	J2_10_Shoot	OK	14.9409	9.80897	-0.607091	-1.58426	0.0068	0.0427186	yes
55	XLOC_002571	XLOC_002571	AT1G56220	Chr1:21043341-21044745	J2_0_Shoot	J2_10_Shoot	OK	1440.92	837.441	-0.78293	-1.98185	0.00065	0.0060064	yes
56	XLOC_002597	XLOC_002597	AT1G56660	Chr1:21237754-21241214	J2_0_Shoot	J2_10_Shoot	OK	100.742	282.829	1.48927	3.42889	5e-05	0.000619231	yes
57	XLOC_002624	XLOC_002624	AT1G58007	Chr1:21437601-21448652	J2_0_Shoot	J2_10_Shoot	OK	573.022	1114.41	0.959623	2.41181	5e-05	0.000619231	yes
58	XLOC_002633	XLOC_002633	AT1G58190	Chr1:21540631-21548112	J2_0_Shoot	J2_10_Shoot	OK	8.50718	5.09812	-0.738716	-1.88164	0.00125	0.0105141	yes
59	XLOC_002788	XLOC_002788	AT1G61820	Chr1:22835077-22838615	J2_0_Shoot	J2_10_Shoot	OK	9.73217	22.3245	1.1978	3.05273	5e-05	0.000619231	yes
60	XLOC_002794	XLOC_002794	AT1G61970	Chr1:22904485-22907671	J2_0_Shoot	J2_10_Shoot	OK	7.09797	3.74218	-0.923528	-2.18159	0.0003	0.00311613	yes
61	XLOC_002828	XLOC_002828	AT1G62540	Chr1:23151793-23155717	J2_0_Shoot	J2_10_Shoot	OK	1.89647	13.8806	2.87168	5.59303	5e-05	0.000619231	yes
62	XLOC_002961	XLOC_002961	AT1G64810	Chr1:24086557-24088538	J2_0_Shoot	J2_10_Shoot	OK	124.725	47.5662	-1.39074	-3.80397	5e-05	0.000619231	yes
63	XLOC_002998	XLOC_002998	AT1G65390	Chr1:24292477-24294690	J2_0_Shoot	J2_10_Shoot	OK	43.4127	230.837	2.41069	6.1906	5e-05	0.000619231	yes
64	XLOC_003007	XLOC_003007	AT1G65486	Chr1:24349522-24350306	J2_0_Shoot	J2_10_Shoot	OK	46.9528	115.757	1.30181	2.70102	5e-05	0.000619231	yes
65	XLOC_003045	XLOC_003045	AT1G66340	Chr1:24734161-24739484	J2_0_Shoot	J2_10_Shoot	OK	33.606	21.7314	-0.628939	-1.6714	0.00375	0.0263676	yes
66	XLOC_003074	XLOC_003074	AT1G66760	Chr1:24901977-24904443	J2_0_Shoot	J2_10_Shoot	OK	122.34	331.477	1.43802	3.78782	5e-05	0.000619231	yes
67	XLOC_003080	XLOC_003080	AT1G66860	Chr1:24942187-24944528	J2_0_Shoot	J2_10_Shoot	OK	1.28614	4.38366	1.76909	2.57586	0.00035	0.00356472	yes
68	XLOC_003088	XLOC_003088	AT1G67060	Chr1:25036615-25039389	J2_0_Shoot	J2_10_Shoot	OK	44.1079	75.4568	0.774615	2.25859	5e-05	0.000619231	yes
69	XLOC_003116	XLOC_003116	AT1G67530	Chr1:25307657-25311308	J2_0_Shoot	J2_10_Shoot	OK	14.31	20.9441	0.549524	1.59154	0.00575	0.0372593	yes
70	XLOC_003147	XLOC_003147	AT1G67980	Chr1:25487670-25489283	J2_0_Shoot	J2_10_Shoot	OK	56.0873	218.196	1.95988	1.59733	0.007	0.0437779	yes
71	XLOC_003162	XLOC_003162	AT1G68200	Chr1:25561819-25564109	J2_0_Shoot	J2_10_Shoot	OK	2.49646	1.01906	-1.29264	-1.56365	0.0074	0.0456879	yes
72	XLOC_003228	XLOC_003228	AT1G69260	Chr1:26039010-26042132	J2_0_Shoot	J2_10_Shoot	OK	17.9157	27.5385	0.620227	1.81015	0.0023	0.0173474	yes
73	XLOC_003237	XLOC_003237	AT1G69420	Chr1:26093195-26097043	J2_0_Shoot	J2_10_Shoot	OK	145.098	216.661	0.578413	1.64627	0.005	0.033328	yes
74	XLOC_003245	XLOC_003245	AT1G69530	Chr1:26141835-26143500	J2_0_Shoot	J2_10_Shoot	OK	59.9998	38.6746	-0.633573	-1.79882	0.0013	0.0108619	yes
75	XLOC_003309	XLOC_003309	AT1G70580	Chr1:26612631-26616069	J2_0_Shoot	J2_10_Shoot	OK	10.4898	15.6286	0.575208	1.58074	0.00725	0.0450274	yes
76	XLOC_003318	XLOC_003318	AT1G70700	Chr1:26654767-26657064	J2_0_Shoot	J2_10_Shoot	OK	113.224	473.103	2.06298	5.5573	5e-05	0.000619231	yes
77	XLOC_003331	XLOC_003331	AT1G70940	Chr1:26743053-26746431	J2_0_Shoot	J2_10_Shoot	OK	53.3016	32.9679	-0.693119	-1.92658	0.00065	0.0060064	yes
78	XLOC_003401	XLOC_003401	AT1G72140	Chr1:27141813-27144490	J2_0_Shoot	J2_10_Shoot	OK	1.93092	7.94934	2.04155	3.73861	5e-05	0.000619231	yes
79	XLOC_003421	XLOC_003421	AT1G72510	Chr1:27303365-27304850	J2_0_Shoot	J2_10_Shoot	OK	46.7392	69.0015	0.561992	1.67803	0.00515	0.0341286	yes
80	XLOC_003447	XLOC_003447	AT1G72940	Chr1:27442237-27443856	J2_0_Shoot	J2_10_Shoot	OK	77.5864	117.828	0.602803	1.68571	0.00285	0.0208933	yes
81	XLOC_003470	XLOC_003470	AT1G73470	Chr1:27625148-27627701	J2_0_Shoot	J2_10_Shoot	OK	38.1624	25.5996	-0.576033	-1.67869	0.00365	0.025838	yes
82	XLOC_003557	XLOC_003557	AT1G75020	Chr1:28171017-28173436	J2_0_Shoot	J2_10_Shoot	OK	24.6017	55.904	1.18419	3.12793	5e-05	0.000619231	yes
83	XLOC_003619	XLOC_003619	AT1G76040	Chr1:28537672-28540637	J2_0_Shoot	J2_10_Shoot	OK	26.6221	64.0597	1.26679	3.41377	5e-05	0.000619231	yes
84	XLOC_003623	XLOC_003623	AT1G76130	Chr1:28560957-28564076	J2_0_Shoot	J2_10_Shoot	OK	13.1628	21.3194	0.695695	1.86627	0.00105	0.0090812	yes
85	XLOC_003652	XLOC_003652	AT1G76680	Chr1:28776845-28778467	J2_0_Shoot	J2_10_Shoot	OK	181.296	396.454	1.12881	2.94351	5e-05	0.000619231	yes
86	XLOC_003729	XLOC_003729	AT1G78070	Chr1:29355021-29359031	J2_0_Shoot	J2_10_Shoot	OK	42.784	128.239	1.58369	4.13697	5e-05	0.000619231	yes
87	XLOC_003792	XLOC_003792	AT1G79380	Chr1:29860490-29864337	J2_0_Shoot	J2_10_Shoot	OK	51.4081	84.4933	0.71684	1.67723	0.0044	0.0299324	yes
88	XLOC_003839	XLOC_003839	AT1G80380	Chr1:30217218-30220004	J2_0_Shoot	J2_10_Shoot	OK	29.2354	7.10476	-2.04086	-5.14548	5e-05	0.000619231	yes
89	XLOC_003866	XLOC_003866	AT1G80820	Chr1:30370571-30372699	J2_0_Shoot	J2_10_Shoot	OK	31.5099	110.899	1.81537	5.01048	5e-05	0.000619231	yes
90	XLOC_003975	XLOC_003975	AT1G02660	Chr1:571927-575040	J2_0_Shoot	J2_10_Shoot	OK	72.9552	114.4	0.649005	1.67582	0.0044	0.0299324	yes
91	XLOC_003988	XLOC_003988	AT1G02880	Chr1:642751-644539	J2_0_Shoot	J2_10_Shoot	OK	21.6335	36.9602	0.772708	2.14083	0.00025	0.00266059	yes
92	XLOC_004021	XLOC_004021	AT1G03410	Chr1:844435-847764	J2_0_Shoot	J2_10_Shoot	OK	22.9522	13.028	-0.817011	-2.24429	5e-05	0.000619231	yes
93	XLOC_004175	XLOC_004175	AT1G06040	Chr1:1828412-1829890	J2_0_Shoot	J2_10_Shoot	OK	112.149	55.9924	-1.00211	-2.92965	5e-05	0.000619231	yes
94	XLOC_004211	XLOC_004211	AT1G06710	Chr1:2055826-2060338	J2_0_Shoot	J2_10_Shoot	OK	20.888	9.8055	-1.09101	-3.0573	5e-05	0.000619231	yes
95	XLOC_004344	XLOC_004344	AT1G09060	Chr1:2921063-2925762	J2_0_Shoot	J2_10_Shoot	OK	22.3913	36.1611	0.691502	1.96438	0.00075	0.00679545	yes
96	XLOC_004399	XLOC_004399	AT1G09932	Chr1:3230449-3233109	J2_0_Shoot	J2_10_Shoot	OK	16.6407	57.7535	1.79519	4.69784	5e-05	0.000619231	yes
97	XLOC_004514	XLOC_004514	AT1G11755	Chr1:3967475-3974326	J2_0_Shoot	J2_10_Shoot	OK	69.8754	23.6738	-1.56149	-1.63325	0.0076	0.0467389	yes
98	XLOC_004618	XLOC_004618	AT1G13609	Chr1:4662539-4663517	J2_0_Shoot	J2_10_Shoot	OK	221.308	455.075	1.04004	2.62633	5e-05	0.000619231	yes
99	XLOC_004644	XLOC_004644	AT1G14120	Chr1:4833480-4835089	J2_0_Shoot	J2_10_Shoot	OK	2.85689	10.5238	1.88114	3.44673	5e-05	0.000619231	yes
100	XLOC_004682	XLOC_004682	AT1G14710	Chr1:5061865-5065178	J2_0_Shoot	J2_10_Shoot	OK	69.1969	43.351	-0.674642	-1.96418	0.0006	0.00561879	yes
101	XLOC_004969	XLOC_004969	AT1G20270	Chr1:7020748-7023067	J2_0_Shoot	J2_10_Shoot	OK	11.3734	17.4898	0.62085	1.63297	0.00535	0.0351571	yes
102	XLOC_004982	XLOC_004982	AT1G20480	Chr1:7094216-7097124	J2_0_Shoot	J2_10_Shoot	OK	5.25158	3.0941	-0.76323	-1.61168	0.00525	0.0346268	yes
103	XLOC_004985	XLOC_004985	AT1G20510	Chr1:7103453-7105881	J2_0_Shoot	J2_10_Shoot	OK	157.326	420.377	1.41793	3.71041	5e-05	0.000619231	yes
104	XLOC_005010	XLOC_005010	AT1G20890	Chr1:7265822-7267345	J2_0_Shoot	J2_10_Shoot	OK	22.3483	13.9541	-0.679474	-1.65263	0.0054	0.0353931	yes
105	XLOC_005061	XLOC_005061	AT1G21920	Chr1:7704242-7706140	J2_0_Shoot	J2_10_Shoot	OK	39.057	23.4721	-0.734634	-2.02027	0.00035	0.00356472	yes
106	XLOC_005134	XLOC_005134	AT1G23080	Chr1:8180422-8183570	J2_0_Shoot	J2_10_Shoot	OK	77.4432	35.0787	-1.14254	-3.11397	5e-05	0.000619231	yes
107	XLOC_005251	XLOC_005251	AT1G25390	Chr1:8906091-8909219	J2_0_Shoot	J2_10_Shoot	OK	28.9919	42.8888	0.564949	1.62173	0.00455	0.0307364	yes
108	XLOC_005335	XLOC_005335	AT1G27370	Chr1:9505200-9508481	J2_0_Shoot	J2_10_Shoot	OK	7.62449	4.5598	-0.741669	-1.66629	0.0048	0.0322344	yes
109	XLOC_005392	XLOC_005392	AT1G28330	Chr1:9933883-9935269	J2_0_Shoot	J2_10_Shoot	OK	1479.24	862.755	-0.777828	-1.94915	0.0006	0.00561879	yes
110	XLOC_005405	XLOC_005405	AT1G28600	Chr1:10051000-10053117	J2_0_Shoot	J2_10_Shoot	OK	74.4576	159.995	1.10353	3.09713	5e-05	0.000619231	yes
111	XLOC_005466	XLOC_005466	AT1G29980	Chr1:10503277-10506117	J2_0_Shoot	J2_10_Shoot	OK	14.653	35.114	1.26085	3.60771	5e-05	0.000619231	yes
112	XLOC_005557	XLOC_005557	AT1G31540	Chr1:11288451-11293753	J2_0_Shoot	J2_10_Shoot	OK	18.5263	33.1761	0.840573	2.37719	5e-05	0.000619231	yes
113	XLOC_005558	XLOC_005558	AT1G31550	Chr1:11295524-11297379	J2_0_Shoot	J2_10_Shoot	OK	17.4042	47.8802	1.45999	4.04336	5e-05	0.000619231	yes
114	XLOC_005594	XLOC_005594	AT1G32190	Chr1:11592954-11595982	J2_0_Shoot	J2_10_Shoot	OK	14.0827	7.98448	-0.818655	-2.12549	0.0005	0.00481888	yes
115	XLOC_005636	XLOC_005636	AT1G33240	Chr1:12051470-12054546	J2_0_Shoot	J2_10_Shoot	OK	39.9095	21.3769	-0.900679	-2.54653	5e-05	0.000619231	yes
116	XLOC_005882	XLOC_005882	AT1G45207	Chr1:17130350-17133741	J2_0_Shoot	J2_10_Shoot	OK	9.86152	15.203	0.624478	1.72782	0.00295	0.0215259	yes
117	XLOC_006080	XLOC_006080	AT1G50640	Chr1:18756889-18758459	J2_0_Shoot	J2_10_Shoot	OK	138.884	204.327	0.557001	1.59292	0.00465	0.0313276	yes
118	XLOC_006136	XLOC_006136	AT1G51680	Chr1:19158751-19161552	J2_0_Shoot	J2_10_Shoot	OK	62.9675	165.701	1.3959	3.73101	5e-05	0.000619231	yes
119	XLOC_006157	XLOC_006157	AT1G52000	Chr1:19333158-19336115	J2_0_Shoot	J2_10_Shoot	OK	18.4505	351.463	4.25164	11.5592	5e-05	0.000619231	yes
120	XLOC_006158	XLOC_006158	AT1G52030	Chr1:19345939-19349088	J2_0_Shoot	J2_10_Shoot	OK	4.49912	43.2494	3.26497	7.76787	5e-05	0.000619231	yes
121	XLOC_006159	XLOC_006159	AT1G52040	Chr1:19350374-19352782	J2_0_Shoot	J2_10_Shoot	OK	11.1273	574.944	5.69125	14.799	5e-05	0.000619231	yes
122	XLOC_006196	XLOC_006196	AT1G52670	Chr1:19614941-19617581	J2_0_Shoot	J2_10_Shoot	OK	74.2299	51.8954	-0.516392	-1.52632	0.00755	0.0464769	yes
123	XLOC_006200	XLOC_006200	AT1G52710	Chr1:19638267-19640288	J2_0_Shoot	J2_10_Shoot	OK	142.499	91.2367	-0.643261	-1.84879	0.00125	0.0105141	yes
124	XLOC_006286	XLOC_006286	AT1G54020	Chr1:20161669-20163748	J2_0_Shoot	J2_10_Shoot	OK	5.44585	133.323	4.61362	10.2002	5e-05	0.000619231	yes
125	XLOC_006313	XLOC_006313	AT1G54510	Chr1:20358318-20362593	J2_0_Shoot	J2_10_Shoot	OK	10.1241	6.66207	-0.603756	-1.61033	0.00675	0.0424469	yes
126	XLOC_006319	XLOC_006319	AT1G54610	Chr1:20393761-20397195	J2_0_Shoot	J2_10_Shoot	OK	70.0302	43.3554	-0.691768	-1.95516	0.0007	0.00640248	yes
127	XLOC_006405	XLOC_006405	AT1G56010	Chr1:20946570-20949281	J2_0_Shoot	J2_10_Shoot	OK	15.3197	9.48022	-0.692395	-1.73974	0.0029	0.0212351	yes
128	XLOC_006416	XLOC_006416	AT1G56140	Chr1:21001321-21007809	J2_0_Shoot	J2_10_Shoot	OK	22.7142	47.2088	1.05546	2.30246	0.00015	0.00168338	yes
129	XLOC_006431	XLOC_006431	AT1G56300	Chr1:21075285-21080423	J2_0_Shoot	J2_10_Shoot	OK	182.407	115.476	-0.659569	-1.61393	0.00555	0.0362062	yes
130	XLOC_006455	XLOC_006455	AT1G56720	Chr1:21263419-21266429	J2_0_Shoot	J2_10_Shoot	OK	12.9447	8.40686	-0.622727	-1.63298	0.00525	0.0346268	yes
131	XLOC_006490	XLOC_006490	AT1G58180	Chr1:21537851-21539914	J2_0_Shoot	J2_10_Shoot	OK	96.855	56.9481	-0.766178	-2.14387	0.00015	0.00168338	yes
132	XLOC_006621	XLOC_006621	AT1G61140	Chr1:22534716-22540850	J2_0_Shoot	J2_10_Shoot	OK	37.6176	23.3897	-0.685531	-1.85415	0.0012	0.0101753	yes
133	XLOC_006645	XLOC_006645	AT1G61560	Chr1:22708572-22712210	J2_0_Shoot	J2_10_Shoot	OK	22.059	39.7178	0.848423	2.32846	0.00015	0.00168338	yes
134	XLOC_006653	XLOC_006653	AT1G61640	Chr1:22746371-22749184	J2_0_Shoot	J2_10_Shoot	OK	13.6447	20.9932	0.621588	1.76664	0.00195	0.0152479	yes
135	XLOC_006800	XLOC_006800	AT1G64200	Chr1:23827694-23830115	J2_0_Shoot	J2_10_Shoot	OK	21.1741	88.1552	2.05775	4.96071	5e-05	0.000619231	yes
136	XLOC_006819	XLOC_006819	AT1G64610	Chr1:23998724-24001950	J2_0_Shoot	J2_10_Shoot	OK	19.7915	41.6058	1.07191	3.11301	5e-05	0.000619231	yes
137	XLOC_006826	XLOC_006826	AT1G64760	Chr1:24054142-24056414	J2_0_Shoot	J2_10_Shoot	OK	32.269	61.4409	0.92905	2.628	5e-05	0.000619231	yes
138	XLOC_006898	XLOC_006898	AT1G65985	Chr1:24562462-24568876	J2_0_Shoot	J2_10_Shoot	OK	9.11169	4.29268	-1.08584	-2.21426	0.00045	0.00441837	yes
139	XLOC_006940	XLOC_006940	AT1G66700	Chr1:24873290-24874758	J2_0_Shoot	J2_10_Shoot	OK	14.1169	58.3111	2.04635	3.79263	5e-05	0.000619231	yes
140	XLOC_006966	XLOC_006966	AT1G67140	Chr1:25100861-25117423	J2_0_Shoot	J2_10_Shoot	OK	25.3836	39.6814	0.644568	1.76144	0.00275	0.0202548	yes
141	XLOC_006980	XLOC_006980	AT1G67360	Chr1:25235270-25238216	J2_0_Shoot	J2_10_Shoot	OK	18.0665	55.6371	1.62273	2.44305	0.0001	0.00117694	yes
142	XLOC_007118	XLOC_007118	AT1G69890	Chr1:26323110-26324616	J2_0_Shoot	J2_10_Shoot	OK	260.94	492.094	0.915217	2.39264	5e-05	0.000619231	yes
143	XLOC_007150	XLOC_007150	AT1G70410	Chr1:26533925-26538333	J2_0_Shoot	J2_10_Shoot	OK	141.834	248.11	0.80677	2.16808	0.0002	0.0021878	yes
144	XLOC_007165	XLOC_007165	AT1G70770	Chr1:26687229-26691277	J2_0_Shoot	J2_10_Shoot	OK	9.16305	14.3268	0.644818	1.88281	0.00125	0.0105141	yes
145	XLOC_007211	XLOC_007211	AT1G71710	Chr1:26973566-26981029	J2_0_Shoot	J2_10_Shoot	OK	15.1649	22.184	0.548784	1.62929	0.0056	0.0364566	yes
146	XLOC_007244	XLOC_007244	AT1G72280	Chr1:27211786-27214665	J2_0_Shoot	J2_10_Shoot	OK	11.419	38.3441	1.74757	4.75018	5e-05	0.000619231	yes
147	XLOC_007250	XLOC_007250	AT1G72416	Chr1:27258828-27260291	J2_0_Shoot	J2_10_Shoot	OK	58.7069	34.3058	-0.775078	-2.18956	5e-05	0.000619231	yes
148	XLOC_007295	XLOC_007295	AT1G73210	Chr1:27528051-27530952	J2_0_Shoot	J2_10_Shoot	OK	3.23009	6.10603	0.918659	1.851	0.002	0.0155517	yes
149	XLOC_007316	XLOC_007316	AT1G73550	Chr1:27647755-27648536	J2_0_Shoot	J2_10_Shoot	OK	15.9823	39.3196	1.29878	2.20458	0.00055	0.00522458	yes
150	XLOC_007353	XLOC_007353	AT1G74330	Chr1:27943461-27947274	J2_0_Shoot	J2_10_Shoot	OK	21.633	38.4359	0.82922	2.34119	0.00015	0.00168338	yes
151	XLOC_007354	XLOC_007354	AT1G74340	Chr1:27948051-27951668	J2_0_Shoot	J2_10_Shoot	OK	210.238	123.599	-0.766357	-2.12262	0.0003	0.00311613	yes
152	XLOC_007396	XLOC_007396	AT1G75180	Chr1:28213806-28218801	J2_0_Shoot	J2_10_Shoot	OK	41.5276	21.7814	-0.930977	-2.04055	0.00065	0.0060064	yes
153	XLOC_007409	XLOC_007409	AT1G75380	Chr1:28281388-28284045	J2_0_Shoot	J2_10_Shoot	OK	248.767	150.1	-0.728875	-1.93803	0.00065	0.0060064	yes
154	XLOC_007497	XLOC_007497	AT1G76790	Chr1:28822185-28823673	J2_0_Shoot	J2_10_Shoot	OK	21.1146	123.307	2.54594	7.10878	5e-05	0.000619231	yes
155	XLOC_007512	XLOC_007512	AT1G76970	Chr1:28922549-28925404	J2_0_Shoot	J2_10_Shoot	OK	24.2824	53.5964	1.14222	3.24519	5e-05	0.000619231	yes
156	XLOC_007565	XLOC_007565	AT1G77855	Chr1:29277165-29278518	J2_0_Shoot	J2_10_Shoot	OK	2.4729	4.95497	1.00267	1.74081	0.00365	0.025838	yes
157	XLOC_007617	XLOC_007617	AT1G78780	Chr1:29621167-29622447	J2_0_Shoot	J2_10_Shoot	OK	6.22052	12.6571	1.02484	2.06237	0.00075	0.00679545	yes
158	XLOC_007676	XLOC_007676	AT1G79700	Chr1:29990335-29993724	J2_0_Shoot	J2_10_Shoot	OK	67.0447	43.4644	-0.625289	-1.79328	0.00145	0.0119014	yes
159	XLOC_008386	XLOC_008386	AT2G03530	Chr2:1071593-1073566	J2_0_Shoot	J2_10_Shoot	OK	24.8617	40.0272	0.687053	2.00975	0.00045	0.00441837	yes
160	XLOC_008482	XLOC_008482	AT2G05510	Chr2:2015705-2016749	J2_0_Shoot	J2_10_Shoot	OK	2.48589	14.9336	2.58673	4.15563	5e-05	0.000619231	yes
161	XLOC_008628	XLOC_008628	AT2G13100	Chr2:5389738-5392029	J2_0_Shoot	J2_10_Shoot	OK	35.0699	22.455	-0.643196	-1.85435	0.00175	0.0139889	yes
162	XLOC_008677	XLOC_008677	AT2G14530	Chr2:6187420-6190380	J2_0_Shoot	J2_10_Shoot	OK	17.0498	11.3588	-0.585939	-1.60566	0.00625	0.0399631	yes
163	XLOC_008678	XLOC_008678	AT2G14560	Chr2:6213971-6215901	J2_0_Shoot	J2_10_Shoot	OK	48.4361	8.15387	-2.57052	-5.06727	5e-05	0.000619231	yes
164	XLOC_008685	XLOC_008685	AT2G14740	Chr2:6308739-6312679	J2_0_Shoot	J2_10_Shoot	OK	16.3104	31.766	0.961693	2.79291	5e-05	0.000619231	yes
165	XLOC_008756	XLOC_008756	AT2G16365	Chr2:7074361-7076649	J2_0_Shoot	J2_10_Shoot	OK	35.7482	20.4051	-0.808939	-2.35127	5e-05	0.000619231	yes
166	XLOC_008800	XLOC_008800	AT2G17280	Chr2:7513127-7515048	J2_0_Shoot	J2_10_Shoot	OK	10.202	17.3295	0.764383	1.80476	0.00225	0.0170419	yes
167	XLOC_008813	XLOC_008813	AT2G17500	Chr2:7606756-7609278	J2_0_Shoot	J2_10_Shoot	OK	27.3024	45.4564	0.735459	1.87261	0.0015	0.0122477	yes
168	XLOC_008854	XLOC_008854	AT2G18090	Chr2:7864232-7867775	J2_0_Shoot	J2_10_Shoot	OK	47.7294	81.3867	0.769916	2.11256	0.0002	0.0021878	yes
169	XLOC_008885	XLOC_008885	AT2G18670	Chr2:8093197-8095789	J2_0_Shoot	J2_10_Shoot	OK	149.436	242.941	0.701077	1.84831	0.001	0.00867865	yes
170	XLOC_008946	XLOC_008946	AT2G19710	Chr2:8506129-8511339	J2_0_Shoot	J2_10_Shoot	OK	12.3638	21.3767	0.78991	1.77658	0.00255	0.0189709	yes
171	XLOC_009001	XLOC_009001	AT2G20680	Chr2:8920466-8923173	J2_0_Shoot	J2_10_Shoot	OK	5.99117	3.45969	-0.792195	-1.71645	0.0045	0.030497	yes
172	XLOC_009095	XLOC_009095	AT2G22300	Chr2:9471324-9478959	J2_0_Shoot	J2_10_Shoot	OK	42.9552	84.7456	0.980304	2.60481	5e-05	0.000619231	yes
173	XLOC_009186	XLOC_009186	AT2G23680	Chr2:10066162-10067455	J2_0_Shoot	J2_10_Shoot	OK	65.2641	129.753	0.991403	2.82743	5e-05	0.000619231	yes
174	XLOC_009360	XLOC_009360	AT2G26570	Chr2:11298969-11302278	J2_0_Shoot	J2_10_Shoot	OK	47.0059	30.6191	-0.61841	-1.71288	0.00295	0.0215259	yes
175	XLOC_009442	XLOC_009442	AT2G28210	Chr2:12029714-12032957	J2_0_Shoot	J2_10_Shoot	OK	3.24174	13.7302	2.08251	3.56104	5e-05	0.000619231	yes
176	XLOC_009510	XLOC_009510	AT2G29340	Chr2:12597114-12598423	J2_0_Shoot	J2_10_Shoot	OK	85.725	198.451	1.21099	3.44159	5e-05	0.000619231	yes
177	XLOC_009564	XLOC_009564	AT2G30360	Chr2:12936971-12939679	J2_0_Shoot	J2_10_Shoot	OK	45.2526	144.159	1.67159	4.76599	5e-05	0.000619231	yes
178	XLOC_009578	XLOC_009578	AT2G30600	Chr2:13036875-13041684	J2_0_Shoot	J2_10_Shoot	OK	106.161	56.6744	-0.905492	-2.48225	5e-05	0.000619231	yes
179	XLOC_009684	XLOC_009684	AT2G32295	Chr2:13718948-13722179	J2_0_Shoot	J2_10_Shoot	OK	28.5848	11.2313	-1.34773	-3.6254	5e-05	0.000619231	yes
180	XLOC_009693	XLOC_009693	AT2G32487	Chr2:13791883-13793177	J2_0_Shoot	J2_10_Shoot	OK	23.8166	190.927	3.00298	2.96394	5e-05	0.000619231	yes
181	XLOC_009707	XLOC_009707	AT2G32710	Chr2:13873435-13875831	J2_0_Shoot	J2_10_Shoot	OK	29.1355	17.3546	-0.747462	-2.13969	0.00015	0.00168338	yes
182	XLOC_009790	XLOC_009790	AT2G34170	Chr2:14427763-14432421	J2_0_Shoot	J2_10_Shoot	OK	19.9328	12.5595	-0.666361	-1.88321	0.0008	0.00718113	yes
183	XLOC_009809	XLOC_009809	AT2G34410	Chr2:14518405-14523706	J2_0_Shoot	J2_10_Shoot	OK	2506.96	1030.86	-1.28209	-2.83683	5e-05	0.000619231	yes
184	XLOC_009865	XLOC_009865	AT2G35330	Chr2:14868988-14871940	J2_0_Shoot	J2_10_Shoot	OK	138.548	42.4148	-1.70775	-4.17238	5e-05	0.000619231	yes
185	XLOC_009910	XLOC_009910	AT2G36000	Chr2:15117074-15118697	J2_0_Shoot	J2_10_Shoot	OK	86.751	47.6413	-0.864667	-2.51452	5e-05	0.000619231	yes
186	XLOC_009936	XLOC_009936	AT2G36380	Chr2:15257479-15263804	J2_0_Shoot	J2_10_Shoot	OK	24.4895	72.5818	1.56744	4.29011	5e-05	0.000619231	yes
187	XLOC_010013	XLOC_010013	AT2G37760	Chr2:15831853-15833920	J2_0_Shoot	J2_10_Shoot	OK	30.2334	43.9713	0.540417	1.5478	0.0066	0.0416915	yes
188	XLOC_010041	XLOC_010041	AT2G38180	Chr2:15997113-15998923	J2_0_Shoot	J2_10_Shoot	OK	16.9033	8.44748	-1.00071	-2.39379	0.0001	0.00117694	yes
189	XLOC_010079	XLOC_010079	AT2G38780	Chr2:16210856-16215533	J2_0_Shoot	J2_10_Shoot	OK	37.3045	65.1501	0.804419	2.16692	0.00015	0.00168338	yes
190	XLOC_010109	XLOC_010109	AT2G39420	Chr2:16460313-16463061	J2_0_Shoot	J2_10_Shoot	OK	20.4345	308.675	3.91701	9.2425	5e-05	0.000619231	yes
191	XLOC_010157	XLOC_010157	AT2G40140	Chr2:16772072-16774657	J2_0_Shoot	J2_10_Shoot	OK	269.33	440.982	0.711346	1.82957	0.00115	0.00981094	yes
192	XLOC_010170	XLOC_010170	AT2G40316	Chr2:16836155-16839246	J2_0_Shoot	J2_10_Shoot	OK	28.969	17.7578	-0.706057	-2.02849	0.00055	0.00522458	yes
193	XLOC_010177	XLOC_010177	AT2G40410	Chr2:16873398-16875675	J2_0_Shoot	J2_10_Shoot	OK	40.4125	21.437	-0.914698	-2.60598	0.0001	0.00117694	yes
194	XLOC_010220	XLOC_010220	AT2G41100	Chr2:17138072-17139612	J2_0_Shoot	J2_10_Shoot	OK	1598.78	3133.69	0.970894	2.51599	5e-05	0.000619231	yes
195	XLOC_010241	XLOC_010241	AT2G41430	Chr2:17269231-17270542	J2_0_Shoot	J2_10_Shoot	OK	3130.49	4832.95	0.626514	1.61729	0.00485	0.0325007	yes
196	XLOC_010257	XLOC_010257	AT2G41640	Chr2:17357917-17362535	J2_0_Shoot	J2_10_Shoot	OK	98.2099	165.518	0.753051	2.00738	0.0005	0.00481888	yes
197	XLOC_010269	XLOC_010269	AT2G41880	Chr2:17474566-17477241	J2_0_Shoot	J2_10_Shoot	OK	24.9104	42.9379	0.785503	2.27036	5e-05	0.000619231	yes
198	XLOC_010288	XLOC_010288	AT2G42170	Chr2:17577713-17580392	J2_0_Shoot	J2_10_Shoot	OK	25.4825	10.0724	-1.3391	-3.62955	5e-05	0.000619231	yes
199	XLOC_010289	XLOC_010289	AT2G42190	Chr2:17582692-17584250	J2_0_Shoot	J2_10_Shoot	OK	47.0073	27.4586	-0.775623	-2.15068	0.00035	0.00356472	yes
200	XLOC_010328	XLOC_010328	AT2G42950	Chr2:17863818-17866487	J2_0_Shoot	J2_10_Shoot	OK	5.66141	8.83735	0.642452	1.56785	0.0074	0.0456879	yes
201	XLOC_010331	XLOC_010331	AT2G43010	Chr2:17886426-17889050	J2_0_Shoot	J2_10_Shoot	OK	98.6711	57.5496	-0.777821	-2.11499	0.0003	0.00311613	yes
202	XLOC_010350	XLOC_010350	AT2G43280	Chr2:17989688-17992042	J2_0_Shoot	J2_10_Shoot	OK	182.445	297.089	0.703434	1.96607	0.0007	0.00640248	yes
203	XLOC_010378	XLOC_010378	AT2G43700	Chr2:18115091-18118844	J2_0_Shoot	J2_10_Shoot	OK	1.9756	1.04178	-0.923232	-1.5809	0.00805	0.0488603	yes
204	XLOC_010407	XLOC_010407	AT2G44200	Chr2:18274805-18278627	J2_0_Shoot	J2_10_Shoot	OK	17.6034	31.3219	0.831318	1.80714	0.00515	0.0341286	yes
205	XLOC_010431	XLOC_010431	AT2G44500	Chr2:18374291-18376790	J2_0_Shoot	J2_10_Shoot	OK	82.6284	167.423	1.01878	2.72125	5e-05	0.000619231	yes
206	XLOC_010472	XLOC_010472	AT2G45170	Chr2:18624263-18625717	J2_0_Shoot	J2_10_Shoot	OK	141.116	96.2597	-0.551873	-1.5422	0.00715	0.0445385	yes
207	XLOC_010482	XLOC_010482	AT2G45290	Chr2:18672681-18675906	J2_0_Shoot	J2_10_Shoot	OK	15.7883	27.2942	0.789745	2.30618	5e-05	0.000619231	yes
208	XLOC_010586	XLOC_010586	AT2G47070	Chr2:19336694-19340869	J2_0_Shoot	J2_10_Shoot	OK	60.1621	120.261	0.999238	2.3525	5e-05	0.000619231	yes
209	XLOC_010677	XLOC_010677	AT2G01450	Chr2:199510-202306	J2_0_Shoot	J2_10_Shoot	OK	133.568	198.939	0.574751	1.53868	0.00765	0.0468857	yes
210	XLOC_010702	XLOC_010702	AT2G01830	Chr2:362982-368178	J2_0_Shoot	J2_10_Shoot	OK	8.76179	5.3398	-0.71444	-1.88768	0.0009	0.00793137	yes
211	XLOC_010737	XLOC_010737	AT2G02710	Chr2:758692-761013	J2_0_Shoot	J2_10_Shoot	OK	83.8253	54.1882	-0.629407	-1.74704	0.00295	0.0215259	yes
212	XLOC_010746	XLOC_010746	AT2G02860	Chr2:828351-832455	J2_0_Shoot	J2_10_Shoot	OK	30.7455	58.8753	0.937285	2.66782	5e-05	0.000619231	yes
213	XLOC_010849	XLOC_010849	AT2G05100	Chr2:1819304-1824425	J2_0_Shoot	J2_10_Shoot	OK	491.135	190.782	-1.36419	-2.75599	5e-05	0.000619231	yes
214	XLOC_010890	XLOC_010890	AT2G06050	Chr2:2359113-2362302	J2_0_Shoot	J2_10_Shoot	OK	154.091	1012.85	2.71656	7.08218	5e-05	0.000619231	yes
215	XLOC_010895	XLOC_010895	AT2G06530	Chr2:2588544-2590453	J2_0_Shoot	J2_10_Shoot	OK	138.636	224.91	0.698045	1.87356	0.00135	0.0112051	yes
216	XLOC_011116	XLOC_011116	AT2G15890	Chr2:6917732-6922025	J2_0_Shoot	J2_10_Shoot	OK	577.651	250.554	-1.20508	-2.65971	5e-05	0.000619231	yes
217	XLOC_011139	XLOC_011139	AT2G16405	Chr2:7105723-7108972	J2_0_Shoot	J2_10_Shoot	OK	45.8979	16.3859	-1.48597	-4.20534	5e-05	0.000619231	yes
218	XLOC_011164	XLOC_011164	AT2G16790	Chr2:7283956-7285237	J2_0_Shoot	J2_10_Shoot	OK	33.2973	14.4027	-1.20906	-2.83377	5e-05	0.000619231	yes
219	XLOC_011171	XLOC_011171	AT2G16900	Chr2:7323614-7326221	J2_0_Shoot	J2_10_Shoot	OK	35.265	74.4963	1.07893	3.05129	5e-05	0.000619231	yes
220	XLOC_011356	XLOC_011356	AT2G20180	Chr2:8704023-8706900	J2_0_Shoot	J2_10_Shoot	OK	20.1414	12.0419	-0.742103	-2.01538	0.00045	0.00441837	yes
221	XLOC_011385	XLOC_011385	AT2G20630	Chr2:8896911-8899898	J2_0_Shoot	J2_10_Shoot	OK	89.8644	187.608	1.0619	2.97064	5e-05	0.000619231	yes
222	XLOC_011445	XLOC_011445	AT2G21500	Chr2:9207548-9210231	J2_0_Shoot	J2_10_Shoot	OK	37.6733	83.3724	1.14603	3.25764	5e-05	0.000619231	yes
223	XLOC_011523	XLOC_011523	AT2G23150	Chr2:9856161-9858634	J2_0_Shoot	J2_10_Shoot	OK	15.9176	27.0548	0.765263	1.96692	0.0009	0.00793137	yes
224	XLOC_011540	XLOC_011540	AT2G23450	Chr2:9988753-9991695	J2_0_Shoot	J2_10_Shoot	OK	30.0359	47.0811	0.64846	1.88185	0.00095	0.00829055	yes
225	XLOC_011612	XLOC_011612	AT2G24600	Chr2:10452115-10454524	J2_0_Shoot	J2_10_Shoot	OK	127.587	416.348	1.7063	4.38731	5e-05	0.000619231	yes
226	XLOC_011633	XLOC_011633	AT2G24850	Chr2:10582773-10585216	J2_0_Shoot	J2_10_Shoot	OK	21.8979	118.007	2.43	6.36914	5e-05	0.000619231	yes
227	XLOC_011762	XLOC_011762	AT2G26980	Chr2:11514602-11518505	J2_0_Shoot	J2_10_Shoot	OK	98.3956	59.7086	-0.720654	-2.00143	0.00045	0.00441837	yes
228	XLOC_011852	XLOC_011852	AT2G28550	Chr2:12225841-12228543	J2_0_Shoot	J2_10_Shoot	OK	28.6602	45.2256	0.65809	1.90873	0.00095	0.00829055	yes
229	XLOC_011912	XLOC_011912	AT2G29650	Chr2:12673382-12676049	J2_0_Shoot	J2_10_Shoot	OK	27.8657	18.8634	-0.5629	-1.66686	0.00365	0.025838	yes
230	XLOC_011967	XLOC_011967	AT2G30500	Chr2:12998158-13000464	J2_0_Shoot	J2_10_Shoot	OK	45.3824	94.5348	1.05871	2.89638	5e-05	0.000619231	yes
231	XLOC_011969	XLOC_011969	AT2G30520	Chr2:13002741-13005600	J2_0_Shoot	J2_10_Shoot	OK	94.0436	61.9663	-0.601847	-1.65161	0.00305	0.0221143	yes
232	XLOC_012042	XLOC_012042	AT2G31865	Chr2:13546595-13549536	J2_0_Shoot	J2_10_Shoot	OK	28.4986	42.5194	0.577228	1.64874	0.00375	0.0263676	yes
233	XLOC_012061	XLOC_012061	AT2G32140	Chr2:13654847-13657175	J2_0_Shoot	J2_10_Shoot	OK	18.6846	64.0238	1.77676	4.8333	5e-05	0.000619231	yes
234	XLOC_012071	XLOC_012071	AT2G32415	Chr2:13761136-13765493	J2_0_Shoot	J2_10_Shoot	OK	14.3327	6.8731	-1.06027	-2.96854	5e-05	0.000619231	yes
235	XLOC_012105	XLOC_012105	AT2G33050	Chr2:14021701-14025060	J2_0_Shoot	J2_10_Shoot	OK	12.7404	7.07484	-0.848642	-2.35446	0.00015	0.00168338	yes
236	XLOC_012111	XLOC_012111	AT2G33120	Chr2:14043458-14045543	J2_0_Shoot	J2_10_Shoot	OK	15.5563	27.4603	0.819843	2.22159	0.00015	0.00168338	yes
237	XLOC_012134	XLOC_012134	AT2G33500	Chr2:14187986-14190254	J2_0_Shoot	J2_10_Shoot	OK	13.4167	7.47218	-0.844428	-2.19072	0.00025	0.00266059	yes
238	XLOC_012154	XLOC_012154	AT2G33830	Chr2:14309483-14310351	J2_0_Shoot	J2_10_Shoot	OK	4345.09	2847.91	-0.609481	-1.54103	0.00745	0.045974	yes
239	XLOC_012204	XLOC_012204	AT2G34670	Chr2:14612580-14615795	J2_0_Shoot	J2_10_Shoot	OK	1.81603	3.81919	1.07248	2.19684	0.0003	0.00311613	yes
240	XLOC_012259	XLOC_012259	AT2G35658	Chr2:14988446-14990935	J2_0_Shoot	J2_10_Shoot	OK	38.7418	116.442	1.58765	2.89135	5e-05	0.000619231	yes
241	XLOC_012261	XLOC_012261	AT2G35710	Chr2:15010795-15014284	J2_0_Shoot	J2_10_Shoot	OK	22.7952	71.1168	1.64146	4.24901	5e-05	0.000619231	yes
242	XLOC_012337	XLOC_012337	AT2G36900	Chr2:15491039-15492822	J2_0_Shoot	J2_10_Shoot	OK	79.6074	51.5884	-0.625854	-1.82617	0.00155	0.0125742	yes
243	XLOC_012377	XLOC_012377	AT2G37550	Chr2:15755096-15757601	J2_0_Shoot	J2_10_Shoot	OK	60.525	91.6988	0.599373	1.66056	0.0042	0.02898	yes
244	XLOC_012405	XLOC_012405	AT2G37975	Chr2:15890965-15893639	J2_0_Shoot	J2_10_Shoot	OK	65.81	134.277	1.02883	2.9302	5e-05	0.000619231	yes
245	XLOC_012455	XLOC_012455	AT2G38823	Chr2:16224023-16226797	J2_0_Shoot	J2_10_Shoot	OK	9.94818	4.53523	-1.13326	-2.14335	0.00135	0.0112051	yes
246	XLOC_012523	XLOC_012523	AT2G39940	Chr2:16666022-16675748	J2_0_Shoot	J2_10_Shoot	OK	73.1955	22.9059	-1.67604	-2.66921	5e-05	0.000619231	yes
247	XLOC_012548	XLOC_012548	AT2G40270	Chr2:16821720-16824528	J2_0_Shoot	J2_10_Shoot	OK	70.8688	109.794	0.631582	1.73897	0.00245	0.0183356	yes
248	XLOC_012650	XLOC_012650	AT2G41890	Chr2:17477362-17481048	J2_0_Shoot	J2_10_Shoot	OK	11.3472	16.4524	0.535958	1.57217	0.00765	0.0468857	yes
249	XLOC_012681	XLOC_012681	AT2G42360	Chr2:17640564-17643122	J2_0_Shoot	J2_10_Shoot	OK	11.0757	29.1031	1.39377	3.90525	5e-05	0.000619231	yes
250	XLOC_012726	XLOC_012726	AT2G43140	Chr2:17931443-17935697	J2_0_Shoot	J2_10_Shoot	OK	33.1193	17.3872	-0.92965	-2.20679	5e-05	0.000619231	yes
251	XLOC_012735	XLOC_012735	AT2G43320	Chr2:17996649-17999927	J2_0_Shoot	J2_10_Shoot	OK	20.5583	50.2691	1.28995	3.63066	5e-05	0.000619231	yes
252	XLOC_012779	XLOC_012779	AT2G44090	Chr2:18238359-18241316	J2_0_Shoot	J2_10_Shoot	OK	31.2508	20.1452	-0.633461	-1.81078	0.0017	0.0136413	yes
253	XLOC_012821	XLOC_012821	AT2G44970	Chr2:18548812-18552159	J2_0_Shoot	J2_10_Shoot	OK	35.3974	69.1614	0.966323	2.76757	5e-05	0.000619231	yes
254	XLOC_012837	XLOC_012837	AT2G45400	Chr2:18703828-18706266	J2_0_Shoot	J2_10_Shoot	OK	17.6169	27.7152	0.653718	1.84365	0.00125	0.0105141	yes
255	XLOC_012864	XLOC_012864	AT2G45850	Chr2:18871478-18873972	J2_0_Shoot	J2_10_Shoot	OK	29.4764	15.4651	-0.93055	-2.62235	5e-05	0.000619231	yes
256	XLOC_012899	XLOC_012899	AT2G46500	Chr2:19086560-19088981	J2_0_Shoot	J2_10_Shoot	OK	53.8517	126.756	1.23499	3.36274	5e-05	0.000619231	yes
257	XLOC_012934	XLOC_012934	AT2G47060	Chr2:19332903-19335031	J2_0_Shoot	J2_10_Shoot	OK	96.662	214.853	1.15233	3.06864	5e-05	0.000619231	yes
258	XLOC_013497	XLOC_013497	AT3G02150	Chr3:391056-392758	J2_0_Shoot	J2_10_Shoot	OK	14.2574	41.3252	1.53531	4.32272	5e-05	0.000619231	yes
259	XLOC_013637	XLOC_013637	AT3G04610	Chr3:1246560-1257142	J2_0_Shoot	J2_10_Shoot	OK	50.3483	20.6853	-1.28333	-2.32804	5e-05	0.000619231	yes
260	XLOC_013716	XLOC_013716	AT3G05840	Chr3:1739980-1743163	J2_0_Shoot	J2_10_Shoot	OK	53.0051	88.8704	0.745573	2.16097	0.0003	0.00311613	yes
261	XLOC_013757	XLOC_013757	AT3G06500	Chr3:2008726-2015757	J2_0_Shoot	J2_10_Shoot	OK	87.5998	190.024	1.11718	2.81471	5e-05	0.000619231	yes
262	XLOC_013861	XLOC_013861	AT3G08710	Chr3:2645166-2646497	J2_0_Shoot	J2_10_Shoot	OK	84.5702	134.881	0.673468	1.88728	0.0009	0.00793137	yes
263	XLOC_013918	XLOC_013918	AT3G09830	Chr3:3016493-3018983	J2_0_Shoot	J2_10_Shoot	OK	47.4216	148.189	1.64382	4.51271	5e-05	0.000619231	yes
264	XLOC_013943	XLOC_013943	AT3G10300	Chr3:3186313-3188205	J2_0_Shoot	J2_10_Shoot	OK	115.781	253.926	1.13302	3.05969	5e-05	0.000619231	yes
265	XLOC_013957	XLOC_013957	AT3G10500	Chr3:3271489-3274092	J2_0_Shoot	J2_10_Shoot	OK	24.5342	35.9625	0.5517	1.63044	0.0044	0.0299324	yes
266	XLOC_014037	XLOC_014037	AT3G11930	Chr3:3776236-3777694	J2_0_Shoot	J2_10_Shoot	OK	237.271	422.933	0.833895	2.242	5e-05	0.000619231	yes
267	XLOC_014039	XLOC_014039	AT3G11950	Chr3:3783067-3785660	J2_0_Shoot	J2_10_Shoot	OK	10.0288	3.36793	-1.57422	-2.29861	0.0011	0.00945503	yes
268	XLOC_014102	XLOC_014102	AT3G13050	Chr3:4176510-4179066	J2_0_Shoot	J2_10_Shoot	OK	15.2162	31.0191	1.02755	2.90261	5e-05	0.000619231	yes
269	XLOC_014141	XLOC_014141	AT3G13600	Chr3:4444577-4447522	J2_0_Shoot	J2_10_Shoot	OK	5.15038	9.12365	0.824933	2.00691	0.0006	0.00561879	yes
270	XLOC_014219	XLOC_014219	AT3G14870	Chr3:5002366-5005739	J2_0_Shoot	J2_10_Shoot	OK	15.4656	31.4467	1.02384	2.89894	5e-05	0.000619231	yes
271	XLOC_014256	XLOC_014256	AT3G15450	Chr3:5212983-5220218	J2_0_Shoot	J2_10_Shoot	OK	2116.52	954.969	-1.14817	-2.80057	5e-05	0.000619231	yes
272	XLOC_014315	XLOC_014315	AT3G16400	Chr3:5566085-5568545	J2_0_Shoot	J2_10_Shoot	OK	75.84	223.753	1.56087	4.27132	5e-05	0.000619231	yes
273	XLOC_014317	XLOC_014317	AT3G16420	Chr3:5579385-5580953	J2_0_Shoot	J2_10_Shoot	OK	295.52	769.162	1.38003	3.63122	5e-05	0.000619231	yes
274	XLOC_014318	XLOC_014318	AT3G16430	Chr3:5581662-5583187	J2_0_Shoot	J2_10_Shoot	OK	6.09433	16.8071	1.46353	3.31095	5e-05	0.000619231	yes
275	XLOC_014321	XLOC_014321	AT3G16450	Chr3:5588393-5590055	J2_0_Shoot	J2_10_Shoot	OK	23.0136	84.783	1.88129	5.35971	5e-05	0.000619231	yes
276	XLOC_014322	XLOC_014322	AT3G16460	Chr3:5592581-5595717	J2_0_Shoot	J2_10_Shoot	OK	36.4845	160.632	2.1384	5.68564	5e-05	0.000619231	yes
277	XLOC_014345	XLOC_014345	AT3G16800	Chr3:5721019-5723185	J2_0_Shoot	J2_10_Shoot	OK	11.883	21.5671	0.859929	2.35154	5e-05	0.000619231	yes
278	XLOC_014362	XLOC_014362	AT3G17100	Chr3:5831193-5832451	J2_0_Shoot	J2_10_Shoot	OK	94.3532	55.5596	-0.764035	-2.17205	0.0003	0.00311613	yes
279	XLOC_014409	XLOC_014409	AT3G17860	Chr3:6119766-6123019	J2_0_Shoot	J2_10_Shoot	OK	23.3335	54.5665	1.22561	3.48901	5e-05	0.000619231	yes
280	XLOC_014416	XLOC_014416	AT3G18000	Chr3:6154362-6157552	J2_0_Shoot	J2_10_Shoot	OK	32.4305	21.0883	-0.620913	-1.804	0.00195	0.0152479	yes
281	XLOC_014419	XLOC_014419	AT3G18050	Chr3:6180858-6182854	J2_0_Shoot	J2_10_Shoot	OK	150.14	72.9009	-1.0423	-2.6059	5e-05	0.000619231	yes
282	XLOC_014556	XLOC_014556	AT3G20280	Chr3:7071192-7074679	J2_0_Shoot	J2_10_Shoot	OK	8.25517	4.32882	-0.931324	-2.25771	0.00025	0.00266059	yes
283	XLOC_014709	XLOC_014709	AT3G22900	Chr3:8115176-8117827	J2_0_Shoot	J2_10_Shoot	OK	518.012	886.214	0.77467	1.97852	0.00065	0.0060064	yes
284	XLOC_014721	XLOC_014721	AT3G23050	Chr3:8194678-8197153	J2_0_Shoot	J2_10_Shoot	OK	259.332	125.275	-1.0497	-2.85401	5e-05	0.000619231	yes
285	XLOC_014736	XLOC_014736	AT3G23250	Chr3:8309208-8310826	J2_0_Shoot	J2_10_Shoot	OK	74.633	479.063	2.68233	6.70069	5e-05	0.000619231	yes
286	XLOC_014825	XLOC_014825	AT3G24560	Chr3:8963761-8968657	J2_0_Shoot	J2_10_Shoot	OK	29.238	10.2244	-1.51583	-2.61907	5e-05	0.000619231	yes
287	XLOC_014894	XLOC_014894	AT3G25740	Chr3:9396419-9399809	J2_0_Shoot	J2_10_Shoot	OK	11.1005	19.6302	0.822445	1.91862	0.0009	0.00793137	yes
288	XLOC_014964	XLOC_014964	AT3G26840	Chr3:9892793-9898006	J2_0_Shoot	J2_10_Shoot	OK	12.4858	25.1623	1.01097	2.59657	5e-05	0.000619231	yes
289	XLOC_015016	XLOC_015016	AT3G27940	Chr3:10373250-10376461	J2_0_Shoot	J2_10_Shoot	OK	9.37942	2.68869	-1.8026	-2.30602	0.0006	0.00561879	yes
290	XLOC_015036	XLOC_015036	AT3G28220	Chr3:10524379-10528941	J2_0_Shoot	J2_10_Shoot	OK	62.3646	1778.5	4.83379	5.33859	5e-05	0.000619231	yes
291	XLOC_015092	XLOC_015092	AT3G29035	Chr3:11033664-11035308	J2_0_Shoot	J2_10_Shoot	OK	12.9949	7.49333	-0.794262	-1.81094	0.0024	0.0179828	yes
292	XLOC_015278	XLOC_015278	AT3G44320	Chr3:15993364-15996366	J2_0_Shoot	J2_10_Shoot	OK	8.62864	41.4569	2.26441	5.77425	5e-05	0.000619231	yes
293	XLOC_015292	XLOC_015292	AT3G44630	Chr3:16188128-16201225	J2_0_Shoot	J2_10_Shoot	OK	14.5899	40.0897	1.45826	2.82467	5e-05	0.000619231	yes
294	XLOC_015327	XLOC_015327	AT3G45100	Chr3:16504446-16507404	J2_0_Shoot	J2_10_Shoot	OK	28.7229	19.5136	-0.557719	-1.61982	0.0052	0.0343874	yes
295	XLOC_015353	XLOC_015353	AT3G45650	Chr3:16758958-16761440	J2_0_Shoot	J2_10_Shoot	OK	14.6713	22.7593	0.633461	1.7631	0.0022	0.016744	yes
296	XLOC_015372	XLOC_015372	AT3G45960	Chr3:16892755-16893922	J2_0_Shoot	J2_10_Shoot	OK	10.4829	21.2353	1.01843	1.89471	0.0013	0.0108619	yes
297	XLOC_015379	XLOC_015379	AT3G46110	Chr3:16932111-16933726	J2_0_Shoot	J2_10_Shoot	OK	15.0599	43.6579	1.53553	4.11973	5e-05	0.000619231	yes
298	XLOC_015380	XLOC_015380	AT3G46130	Chr3:16945363-16946461	J2_0_Shoot	J2_10_Shoot	OK	3.21568	1.19823	-1.42422	-1.56906	0.00565	0.036725	yes
299	XLOC_015460	XLOC_015460	AT3G47570	Chr3:17527506-17530944	J2_0_Shoot	J2_10_Shoot	OK	21.1653	33.9718	0.682633	1.79692	0.0019	0.01495	yes
300	XLOC_015474	XLOC_015474	AT3G47780	Chr3:17624423-17629146	J2_0_Shoot	J2_10_Shoot	OK	2.29856	5.54509	1.27048	2.85826	5e-05	0.000619231	yes
301	XLOC_015498	XLOC_015498	AT3G48160	Chr3:17783330-17786099	J2_0_Shoot	J2_10_Shoot	OK	2.95907	1.34188	-1.14088	-1.67274	0.00805	0.0488603	yes
302	XLOC_015514	XLOC_015514	AT3G48350	Chr3:17905703-17907561	J2_0_Shoot	J2_10_Shoot	OK	4.24349	15.9676	1.91182	4.34878	5e-05	0.000619231	yes
303	XLOC_015585	XLOC_015585	AT3G49620	Chr3:18393746-18396899	J2_0_Shoot	J2_10_Shoot	OK	348.805	788.983	1.17757	2.74759	5e-05	0.000619231	yes
304	XLOC_015654	XLOC_015654	AT3G50950	Chr3:18935673-18940428	J2_0_Shoot	J2_10_Shoot	OK	131.986	309.344	1.22883	3.09234	5e-05	0.000619231	yes
305	XLOC_015804	XLOC_015804	AT3G53470	Chr3:19822725-19823493	J2_0_Shoot	J2_10_Shoot	OK	66.9403	45.5076	-0.556768	-1.55541	0.00735	0.0455359	yes
306	XLOC_015833	XLOC_015833	AT3G54000	Chr3:19996606-19998724	J2_0_Shoot	J2_10_Shoot	OK	14.2168	23.9287	0.751145	2.0808	0.0003	0.00311613	yes
307	XLOC_015880	XLOC_015880	AT3G54920	Chr3:20344933-20348582	J2_0_Shoot	J2_10_Shoot	OK	115.362	77.2289	-0.578961	-1.55292	0.0075	0.0462371	yes
308	XLOC_015901	XLOC_015901	AT3G55310	Chr3:20505822-20513393	J2_0_Shoot	J2_10_Shoot	OK	3.02633	12.3673	2.03089	3.64506	5e-05	0.000619231	yes
309	XLOC_016043	XLOC_016043	AT3G57760	Chr3:21395592-21397244	J2_0_Shoot	J2_10_Shoot	OK	17.4297	50.706	1.54061	4.29192	5e-05	0.000619231	yes
310	XLOC_016084	XLOC_016084	AT3G58620	Chr3:21680325-21683153	J2_0_Shoot	J2_10_Shoot	OK	10.5174	16.1819	0.621605	1.78697	0.0022	0.016744	yes
311	XLOC_016120	XLOC_016120	AT3G59350	Chr3:21932524-21935192	J2_0_Shoot	J2_10_Shoot	OK	212.863	483.127	1.18248	3.02341	5e-05	0.000619231	yes
312	XLOC_016180	XLOC_016180	AT3G60260	Chr3:22273842-22277148	J2_0_Shoot	J2_10_Shoot	OK	30.2863	49.6469	0.713038	2.02866	0.0004	0.003993	yes
313	XLOC_016260	XLOC_016260	AT3G61490	Chr3:22758062-22760340	J2_0_Shoot	J2_10_Shoot	OK	7.20473	4.37096	-0.720994	-1.62511	0.00625	0.0399631	yes
314	XLOC_016265	XLOC_016265	AT3G61590	Chr3:22791961-22794341	J2_0_Shoot	J2_10_Shoot	OK	5.88067	3.4433	-0.772188	-1.58068	0.00705	0.0440467	yes
315	XLOC_016339	XLOC_016339	AT3G63030	Chr3:23295313-23296709	J2_0_Shoot	J2_10_Shoot	OK	202.041	55.8844	-1.85413	-5.16931	5e-05	0.000619231	yes
316	XLOC_016475	XLOC_016475	AT3G02800	Chr3:606301-607886	J2_0_Shoot	J2_10_Shoot	OK	17.2752	31.9068	0.885164	2.22462	5e-05	0.000619231	yes
317	XLOC_016518	XLOC_016518	AT3G03520	Chr3:837873-840624	J2_0_Shoot	J2_10_Shoot	OK	7.31967	11.8184	0.691185	1.79105	0.0021	0.0161295	yes
318	XLOC_016530	XLOC_016530	AT3G03660	Chr3:889508-892162	J2_0_Shoot	J2_10_Shoot	OK	7.69207	1.41813	-2.43938	-2.83844	5e-05	0.000619231	yes
319	XLOC_016600	XLOC_016600	AT3G04770	Chr3:1309293-1310887	J2_0_Shoot	J2_10_Shoot	OK	11.7373	17.834	0.603529	1.5517	0.00665	0.0419652	yes
320	XLOC_016656	XLOC_016656	AT3G05640	Chr3:1640392-1644687	J2_0_Shoot	J2_10_Shoot	OK	7.43833	12.8621	0.790071	1.95961	0.0007	0.00640248	yes
321	XLOC_016699	XLOC_016699	AT3G06080	Chr3:1834695-1837984	J2_0_Shoot	J2_10_Shoot	OK	77.0832	45.8221	-0.750371	-1.94935	0.0008	0.00718113	yes
322	XLOC_016749	XLOC_016749	AT3G06850	Chr3:2157973-2160623	J2_0_Shoot	J2_10_Shoot	OK	50.2185	32.7988	-0.614576	-1.79027	0.00175	0.0139889	yes
323	XLOC_016896	XLOC_016896	AT3G09920	Chr3:3040302-3044768	J2_0_Shoot	J2_10_Shoot	OK	11.9977	22.5118	0.907923	2.65606	5e-05	0.000619231	yes
324	XLOC_016898	XLOC_016898	AT3G09940	Chr3:3056374-3059148	J2_0_Shoot	J2_10_Shoot	OK	9.39755	52.656	2.48624	6.59899	5e-05	0.000619231	yes
325	XLOC_016919	XLOC_016919	AT3G10260	Chr3:3171221-3172966	J2_0_Shoot	J2_10_Shoot	OK	56.6152	107.763	0.928602	2.70288	5e-05	0.000619231	yes
326	XLOC_016946	XLOC_016946	AT3G10720	Chr3:3354446-3357614	J2_0_Shoot	J2_10_Shoot	OK	200.891	332.043	0.724953	1.61976	0.0051	0.0338687	yes
327	XLOC_017008	XLOC_017008	AT3G11820	Chr3:3729173-3731161	J2_0_Shoot	J2_10_Shoot	OK	125.133	259.802	1.05395	2.80573	5e-05	0.000619231	yes
328	XLOC_017191	XLOC_017191	AT3G14590	Chr3:4904277-4907993	J2_0_Shoot	J2_10_Shoot	OK	6.34818	18.4122	1.53625	4.16986	5e-05	0.000619231	yes
329	XLOC_017225	XLOC_017225	AT3G15353	Chr3:5179412-5181586	J2_0_Shoot	J2_10_Shoot	OK	3162.06	4910.55	0.635018	1.59982	0.0057	0.0369735	yes
330	XLOC_017260	XLOC_017260	AT3G15950	Chr3:5397523-5402652	J2_0_Shoot	J2_10_Shoot	OK	46.4256	102.502	1.14266	3.04828	5e-05	0.000619231	yes
331	XLOC_017288	XLOC_017288	AT3G16470	Chr3:5595928-5598044	J2_0_Shoot	J2_10_Shoot	OK	96.1568	636.372	2.72641	7.2604	5e-05	0.000619231	yes
332	XLOC_017292	XLOC_017292	AT3G16520	Chr3:5618439-5620873	J2_0_Shoot	J2_10_Shoot	OK	82.9792	57.0928	-0.53944	-1.54563	0.00765	0.0468857	yes
333	XLOC_017344	XLOC_017344	AT3G17310	Chr3:5909000-5913242	J2_0_Shoot	J2_10_Shoot	OK	8.40456	13.4875	0.68238	1.85351	0.00205	0.0158424	yes
334	XLOC_017365	XLOC_017365	AT3G17800	Chr3:6089604-6093151	J2_0_Shoot	J2_10_Shoot	OK	90.6905	201.879	1.15447	2.57025	5e-05	0.000619231	yes
335	XLOC_017433	XLOC_017433	AT3G18850	Chr3:6496197-6501441	J2_0_Shoot	J2_10_Shoot	OK	11.5074	5.28409	-1.12284	-2.24058	0.0004	0.003993	yes
336	XLOC_017441	XLOC_017441	AT3G19010	Chr3:6556196-6557938	J2_0_Shoot	J2_10_Shoot	OK	165.136	285.347	0.789063	2.08955	0.0004	0.003993	yes
337	XLOC_017449	XLOC_017449	AT3G19150	Chr3:6616351-6617696	J2_0_Shoot	J2_10_Shoot	OK	16.0241	31.1761	0.9602	2.47589	5e-05	0.000619231	yes
338	XLOC_017492	XLOC_017492	AT3G19830	Chr3:6884598-6890325	J2_0_Shoot	J2_10_Shoot	OK	11.7913	25.0249	1.08564	3.12726	5e-05	0.000619231	yes
339	XLOC_017508	XLOC_017508	AT3G20070	Chr3:7004671-7006918	J2_0_Shoot	J2_10_Shoot	OK	35.6641	16.3651	-1.12385	-3.17092	5e-05	0.000619231	yes
340	XLOC_017553	XLOC_017553	AT3G20870	Chr3:7309278-7312752	J2_0_Shoot	J2_10_Shoot	OK	49.2068	71.5802	0.540701	1.57056	0.00675	0.0424469	yes
341	XLOC_017707	XLOC_017707	AT3G23550	Chr3:8447389-8450702	J2_0_Shoot	J2_10_Shoot	OK	159.485	242.876	0.664866	1.62128	0.00535	0.0351571	yes
342	XLOC_017804	XLOC_017804	AT3G25180	Chr3:9167283-9169282	J2_0_Shoot	J2_10_Shoot	OK	1.12196	6.59756	2.55591	4.0201	5e-05	0.000619231	yes
343	XLOC_017818	XLOC_017818	AT3G25570	Chr3:9287177-9289338	J2_0_Shoot	J2_10_Shoot	OK	9.89003	24.2776	1.29558	3.41622	5e-05	0.000619231	yes
344	XLOC_017881	XLOC_017881	AT3G26510	Chr3:9710379-9712660	J2_0_Shoot	J2_10_Shoot	OK	115.981	79.0004	-0.55396	-1.53701	0.0063	0.0401601	yes
345	XLOC_017898	XLOC_017898	AT3G26744	Chr3:9832688-9835247	J2_0_Shoot	J2_10_Shoot	OK	70.5893	32.1648	-1.13396	-3.24812	5e-05	0.000619231	yes
346	XLOC_017909	XLOC_017909	AT3G26910	Chr3:9915027-9918784	J2_0_Shoot	J2_10_Shoot	OK	23.0895	38.0535	0.720793	2.05996	0.00015	0.00168338	yes
347	XLOC_017933	XLOC_017933	AT3G27210	Chr3:10045185-10047343	J2_0_Shoot	J2_10_Shoot	OK	68.3188	151.056	1.14473	3.11763	5e-05	0.000619231	yes
348	XLOC_017967	XLOC_017967	AT3G27770	Chr3:10285656-10287775	J2_0_Shoot	J2_10_Shoot	OK	227.448	153.919	-0.563366	-1.57829	0.0069	0.0431955	yes
349	XLOC_018069	XLOC_018069	AT3G29360	Chr3:11267090-11269229	J2_0_Shoot	J2_10_Shoot	OK	110.755	180.849	0.707423	1.89312	0.00105	0.0090812	yes
350	XLOC_018078	XLOC_018078	AT3G29575	Chr3:11382213-11384004	J2_0_Shoot	J2_10_Shoot	OK	13.5661	22.1145	0.704993	1.88776	0.00155	0.0125742	yes
351	XLOC_018212	XLOC_018212	AT3G43720	Chr3:15615385-15617149	J2_0_Shoot	J2_10_Shoot	OK	83.1284	125.378	0.59287	1.66969	0.0033	0.0237079	yes
352	XLOC_018251	XLOC_018251	AT3G44400	Chr3:16044686-16049701	J2_0_Shoot	J2_10_Shoot	OK	4.11699	7.93075	0.945866	2.42227	5e-05	0.000619231	yes
353	XLOC_018540	XLOC_018540	AT3G49350	Chr3:18297159-18300189	J2_0_Shoot	J2_10_Shoot	OK	17.0798	33.9569	0.991409	2.83405	5e-05	0.000619231	yes
354	XLOC_018563	XLOC_018563	AT3G49720	Chr3:18440002-18442198	J2_0_Shoot	J2_10_Shoot	OK	176.987	284.481	0.684686	1.8478	0.0019	0.01495	yes
355	XLOC_018717	XLOC_018717	AT3G52060	Chr3:19309903-19312286	J2_0_Shoot	J2_10_Shoot	OK	104.677	50.0975	-1.06314	-2.96317	5e-05	0.000619231	yes
356	XLOC_018782	XLOC_018782	AT3G53100	Chr3:19684685-19686674	J2_0_Shoot	J2_10_Shoot	OK	14.7523	8.94532	-0.721739	-1.82913	0.0023	0.0173474	yes
357	XLOC_018798	XLOC_018798	AT3G53350	Chr3:19780052-19782680	J2_0_Shoot	J2_10_Shoot	OK	206.178	53.1233	-1.95647	-4.97003	5e-05	0.000619231	yes
358	XLOC_018862	XLOC_018862	AT3G54500	Chr3:20175369-20179027	J2_0_Shoot	J2_10_Shoot	OK	282.171	91.8882	-1.61862	-4.23922	5e-05	0.000619231	yes
359	XLOC_018896	XLOC_018896	AT3G54990	Chr3:20373717-20376522	J2_0_Shoot	J2_10_Shoot	OK	4.92101	15.0261	1.61044	3.22252	5e-05	0.000619231	yes
360	XLOC_018898	XLOC_018898	AT3G55050	Chr3:20400487-20402595	J2_0_Shoot	J2_10_Shoot	OK	28.2905	52.316	0.886933	2.54813	5e-05	0.000619231	yes
361	XLOC_018973	XLOC_018973	AT3G56410	Chr3:20915516-20921403	J2_0_Shoot	J2_10_Shoot	OK	16.7636	30.8449	0.8797	1.75775	0.0021	0.0161295	yes
362	XLOC_018992	XLOC_018992	AT3G56800	Chr3:21033787-21036077	J2_0_Shoot	J2_10_Shoot	OK	194.722	332.248	0.770848	1.84829	0.0014	0.0115666	yes
363	XLOC_018995	XLOC_018995	AT3G56830	Chr3:21042429-21044318	J2_0_Shoot	J2_10_Shoot	OK	8.57325	4.79416	-0.838565	-1.682	0.0043	0.0294596	yes
364	XLOC_019060	XLOC_019060	AT3G57880	Chr3:21430877-21434600	J2_0_Shoot	J2_10_Shoot	OK	23.4642	56.6524	1.27168	3.58925	5e-05	0.000619231	yes
365	XLOC_019328	XLOC_019328	AT3G62260	Chr3:23038289-23040584	J2_0_Shoot	J2_10_Shoot	OK	34.8008	82.1289	1.23877	3.4865	5e-05	0.000619231	yes
366	XLOC_019361	XLOC_019361	AT3G62770	Chr3:23218632-23221232	J2_0_Shoot	J2_10_Shoot	OK	1.52565	4.6936	1.62127	1.82392	0.0065	0.0411634	yes
367	XLOC_019876	XLOC_019876	AT4G00660	Chr4:274256-279186	J2_0_Shoot	J2_10_Shoot	OK	1.74653	0.825997	-1.08028	-1.87906	0.0023	0.0173474	yes
368	XLOC_019910	XLOC_019910	AT4G01330	Chr4:550348-553016	J2_0_Shoot	J2_10_Shoot	OK	58.17	36.2449	-0.682497	-1.91169	0.00085	0.00755435	yes
369	XLOC_019972	XLOC_019972	AT4G02200	Chr4:972623-976133	J2_0_Shoot	J2_10_Shoot	OK	152.669	236.044	0.628652	1.63717	0.00435	0.0296726	yes
370	XLOC_019994	XLOC_019994	AT4G02600	Chr4:1143961-1147422	J2_0_Shoot	J2_10_Shoot	OK	24.086	38.9216	0.692374	1.99448	0.0004	0.003993	yes
371	XLOC_020113	XLOC_020113	AT4G05010	Chr4:2567234-2568396	J2_0_Shoot	J2_10_Shoot	OK	29.6218	82.0308	1.46951	3.55259	5e-05	0.000619231	yes
372	XLOC_020115	XLOC_020115	AT4G05020	Chr4:2572620-2576595	J2_0_Shoot	J2_10_Shoot	OK	20.2804	32.6787	0.688262	1.97714	0.0004	0.003993	yes
373	XLOC_020293	XLOC_020293	AT4G10060	Chr4:6288826-6299861	J2_0_Shoot	J2_10_Shoot	OK	24.9865	40.6722	0.702894	1.67466	0.0036	0.0255561	yes
374	XLOC_020369	XLOC_020369	AT4G11320	Chr4:6887253-6889859	J2_0_Shoot	J2_10_Shoot	OK	44.7249	110.316	1.30249	3.6698	5e-05	0.000619231	yes
375	XLOC_020371	XLOC_020371	AT4G11350	Chr4:6901681-6904244	J2_0_Shoot	J2_10_Shoot	OK	0.956748	4.29285	2.16573	3.1496	5e-05	0.000619231	yes
376	XLOC_020414	XLOC_020414	AT4G12030	Chr4:7210917-7212992	J2_0_Shoot	J2_10_Shoot	OK	28.7634	48.1783	0.744148	2.04667	0.00035	0.00356472	yes
377	XLOC_020445	XLOC_020445	AT4G12720	Chr4:7487300-7490166	J2_0_Shoot	J2_10_Shoot	OK	148.627	357.459	1.26608	3.26058	5e-05	0.000619231	yes
378	XLOC_020532	XLOC_020532	AT4G14270	Chr4:8218377-8219322	J2_0_Shoot	J2_10_Shoot	OK	222.295	109.025	-1.02781	-2.8377	5e-05	0.000619231	yes
379	XLOC_020545	XLOC_020545	AT4G14410	Chr4:8299758-8301667	J2_0_Shoot	J2_10_Shoot	OK	36.5851	14.7803	-1.30758	-3.77063	5e-05	0.000619231	yes
380	XLOC_020744	XLOC_020744	AT4G17460	Chr4:9739662-9741157	J2_0_Shoot	J2_10_Shoot	OK	37.7071	14.0551	-1.42374	-3.89095	5e-05	0.000619231	yes
381	XLOC_020754	XLOC_020754	AT4G17615	Chr4:9816451-9819312	J2_0_Shoot	J2_10_Shoot	OK	309.81	1318.88	2.08985	1.58307	0.0062	0.0397649	yes
382	XLOC_020783	XLOC_020783	AT4G18070	Chr4:10030631-10032963	J2_0_Shoot	J2_10_Shoot	OK	59.8258	123.812	1.04931	2.91525	5e-05	0.000619231	yes
383	XLOC_020862	XLOC_020862	AT4G19200	Chr4:10498875-10500722	J2_0_Shoot	J2_10_Shoot	OK	280.928	479.442	0.771153	1.90322	0.0009	0.00793137	yes
384	XLOC_020994	XLOC_020994	AT4G21585	Chr4:11477882-11480109	J2_0_Shoot	J2_10_Shoot	OK	0.918377	2.70388	1.55788	1.79072	0.00815	0.049348	yes
385	XLOC_021012	XLOC_021012	AT4G21865	Chr4:11601904-11603276	J2_0_Shoot	J2_10_Shoot	OK	11.849	24.2169	1.03125	2.20493	0.00035	0.00356472	yes
386	XLOC_021100	XLOC_021100	AT4G23430	Chr4:12229025-12231658	J2_0_Shoot	J2_10_Shoot	OK	21.5394	33.7269	0.646918	1.86047	0.00135	0.0112051	yes
387	XLOC_021109	XLOC_021109	AT4G23600	Chr4:12310618-12313212	J2_0_Shoot	J2_10_Shoot	OK	31.5126	365.292	3.53505	9.19573	5e-05	0.000619231	yes
388	XLOC_021148	XLOC_021148	AT4G24160	Chr4:12539776-12542489	J2_0_Shoot	J2_10_Shoot	OK	53.3996	110.231	1.04562	2.88117	5e-05	0.000619231	yes
389	XLOC_021160	XLOC_021160	AT4G24350	Chr4:12609527-12611468	J2_0_Shoot	J2_10_Shoot	OK	71.7028	156.393	1.12508	3.08528	5e-05	0.000619231	yes
390	XLOC_021161	XLOC_021161	AT4G24380	Chr4:12612534-12616117	J2_0_Shoot	J2_10_Shoot	OK	112.673	392.131	1.7992	4.11343	5e-05	0.000619231	yes
391	XLOC_021165	XLOC_021165	AT4G24440	Chr4:12633179-12634760	J2_0_Shoot	J2_10_Shoot	OK	257.878	96.5665	-1.41709	-3.8079	5e-05	0.000619231	yes
392	XLOC_021187	XLOC_021187	AT4G24960	Chr4:12827936-12829243	J2_0_Shoot	J2_10_Shoot	OK	30.0748	134.588	2.16193	5.82455	5e-05	0.000619231	yes
393	XLOC_021202	XLOC_021202	AT4G25210	Chr4:12918233-12919784	J2_0_Shoot	J2_10_Shoot	OK	63.9858	109.677	0.77744	2.1963	0.0002	0.0021878	yes
394	XLOC_021307	XLOC_021307	AT4G27070	Chr4:13586330-13588821	J2_0_Shoot	J2_10_Shoot	OK	142.284	40.541	-1.81131	-4.86083	5e-05	0.000619231	yes
395	XLOC_021349	XLOC_021349	AT4G27860	Chr4:13873707-13876528	J2_0_Shoot	J2_10_Shoot	OK	8.13744	69.9	3.10265	7.83272	5e-05	0.000619231	yes
396	XLOC_021364	XLOC_021364	AT4G28040	Chr4:13940345-13943732	J2_0_Shoot	J2_10_Shoot	OK	59.3194	27.3306	-1.11799	-2.38624	5e-05	0.000619231	yes
397	XLOC_021372	XLOC_021372	AT4G28220	Chr4:13992702-13997438	J2_0_Shoot	J2_10_Shoot	OK	46.7567	19.2962	-1.27686	-3.54132	5e-05	0.000619231	yes
398	XLOC_021442	XLOC_021442	AT4G29160	Chr4:14380752-14382666	J2_0_Shoot	J2_10_Shoot	OK	88.4752	142.514	0.687761	1.93466	0.0006	0.00561879	yes
399	XLOC_021587	XLOC_021587	AT4G31800	Chr4:15383200-15385029	J2_0_Shoot	J2_10_Shoot	OK	163.697	670.37	2.03393	5.21019	5e-05	0.000619231	yes
400	XLOC_021610	XLOC_021610	AT4G32280	Chr4:15583386-15584769	J2_0_Shoot	J2_10_Shoot	OK	8.52755	2.11994	-2.00811	-2.92987	0.00015	0.00168338	yes
401	XLOC_021630	XLOC_021630	AT4G32620	Chr4:15731507-15737272	J2_0_Shoot	J2_10_Shoot	OK	35.5129	22.713	-0.644829	-1.79045	0.0022	0.016744	yes
402	XLOC_021698	XLOC_021698	AT4G33920	Chr4:16260536-16262981	J2_0_Shoot	J2_10_Shoot	OK	128.342	265.137	1.04674	2.73998	5e-05	0.000619231	yes
403	XLOC_021715	XLOC_021715	AT4G34150	Chr4:16354858-16359577	J2_0_Shoot	J2_10_Shoot	OK	586.011	1330.94	1.18345	2.40526	5e-05	0.000619231	yes
404	XLOC_021724	XLOC_021724	AT4G34240	Chr4:16389619-16392824	J2_0_Shoot	J2_10_Shoot	OK	23.8804	35.6355	0.577491	1.68257	0.0039	0.0272696	yes
405	XLOC_021739	XLOC_021739	AT4G34430	Chr4:16460908-16465460	J2_0_Shoot	J2_10_Shoot	OK	15.473	22.8038	0.55952	1.61784	0.00455	0.0307364	yes
406	XLOC_021807	XLOC_021807	AT4G35600	Chr4:16896201-16898876	J2_0_Shoot	J2_10_Shoot	OK	35.9677	72.7347	1.01594	2.94136	5e-05	0.000619231	yes
407	XLOC_021823	XLOC_021823	AT4G35770	Chr4:16944940-16946192	J2_0_Shoot	J2_10_Shoot	OK	1274.22	793.385	-0.683523	-1.72379	0.0027	0.0199099	yes
408	XLOC_021834	XLOC_021834	AT4G35940	Chr4:17021403-17023822	J2_0_Shoot	J2_10_Shoot	OK	19.9542	38.2781	0.93983	2.72971	5e-05	0.000619231	yes
409	XLOC_021877	XLOC_021877	AT4G36790	Chr4:17336171-17338497	J2_0_Shoot	J2_10_Shoot	OK	17.2066	10.9225	-0.655653	-1.76287	0.00155	0.0125742	yes
410	XLOC_021926	XLOC_021926	AT4G37520	Chr4:17631561-17633249	J2_0_Shoot	J2_10_Shoot	OK	118.526	182.868	0.625604	1.53513	0.00765	0.0468857	yes
411	XLOC_021960	XLOC_021960	AT4G38160	Chr4:17902272-17904300	J2_0_Shoot	J2_10_Shoot	OK	70.0158	48.43	-0.531779	-1.5426	0.0082	0.0495551	yes
412	XLOC_022039	XLOC_022039	AT4G39640	Chr4:18399954-18402963	J2_0_Shoot	J2_10_Shoot	OK	60.9089	176.627	1.53598	4.15613	5e-05	0.000619231	yes
413	XLOC_022147	XLOC_022147	AT4G01010	Chr4:434315-437591	J2_0_Shoot	J2_10_Shoot	OK	15.8399	35.8431	1.17813	3.34784	5e-05	0.000619231	yes
414	XLOC_022223	XLOC_022223	AT4G02195	Chr4:970006-972333	J2_0_Shoot	J2_10_Shoot	OK	11.0377	17.0646	0.628571	1.59381	0.0069	0.0431955	yes
415	XLOC_022360	XLOC_022360	AT4G05050	Chr4:2588003-2589386	J2_0_Shoot	J2_10_Shoot	OK	570.382	1043.39	0.871276	2.23161	0.00015	0.00168338	yes
416	XLOC_022428	XLOC_022428	AT4G08170	Chr4:5163333-5167179	J2_0_Shoot	J2_10_Shoot	OK	15.3897	35.8867	1.22148	3.27973	5e-05	0.000619231	yes
417	XLOC_022445	XLOC_022445	AT4G08500	Chr4:5403752-5407308	J2_0_Shoot	J2_10_Shoot	OK	30.4273	57.8273	0.926386	2.60157	5e-05	0.000619231	yes
418	XLOC_022460	XLOC_022460	AT4G08870	Chr4:5646438-5648727	J2_0_Shoot	J2_10_Shoot	OK	18.726	164.865	3.13817	8.47519	5e-05	0.000619231	yes
419	XLOC_022621	XLOC_022621	AT4G11850	Chr4:7129122-7133227	J2_0_Shoot	J2_10_Shoot	OK	30.739	48.4784	0.657273	1.85014	0.00155	0.0125742	yes
420	XLOC_022685	XLOC_022685	AT4G12790	Chr4:7517054-7519422	J2_0_Shoot	J2_10_Shoot	OK	57.7983	105.686	0.870691	2.44931	5e-05	0.000619231	yes
421	XLOC_022776	XLOC_022776	AT4G14145	Chr4:8152281-8153678	J2_0_Shoot	J2_10_Shoot	OK	39.1784	25.4474	-0.622544	-1.67855	0.00365	0.025838	yes
422	XLOC_022798	XLOC_022798	AT4G14350	Chr4:8256030-8260841	J2_0_Shoot	J2_10_Shoot	OK	21.0605	32.7757	0.638082	1.89444	0.00135	0.0112051	yes
423	XLOC_022800	XLOC_022800	AT4G14385	Chr4:8286985-8288800	J2_0_Shoot	J2_10_Shoot	OK	114.638	207.311	0.854714	2.28398	5e-05	0.000619231	yes
424	XLOC_022820	XLOC_022820	AT4G14680	Chr4:8413256-8415530	J2_0_Shoot	J2_10_Shoot	OK	32.2254	65.415	1.02142	2.95637	5e-05	0.000619231	yes
425	XLOC_022828	XLOC_022828	AT4G14790	Chr4:8496030-8500152	J2_0_Shoot	J2_10_Shoot	OK	16.6581	7.12977	-1.22429	-3.10713	5e-05	0.000619231	yes
426	XLOC_022859	XLOC_022859	AT4G15270	Chr4:8716458-8718924	J2_0_Shoot	J2_10_Shoot	OK	6364.59	1558.4	-2.03	-2.47353	5e-05	0.000619231	yes
427	XLOC_022919	XLOC_022919	AT4G16260	Chr4:9200000-9201552	J2_0_Shoot	J2_10_Shoot	OK	90.457	349.552	1.9502	4.66661	5e-05	0.000619231	yes
428	XLOC_022963	XLOC_022963	AT4G16860	Chr4:9483942-9499213	J2_0_Shoot	J2_10_Shoot	OK	34.4762	20.1543	-0.774515	-1.91692	0.0009	0.00793137	yes
429	XLOC_022987	XLOC_022987	AT4G17230	Chr4:9660984-9663774	J2_0_Shoot	J2_10_Shoot	OK	100.542	311.785	1.63275	4.21463	5e-05	0.000619231	yes
430	XLOC_023040	XLOC_023040	AT4G18020	Chr4:10003260-10007626	J2_0_Shoot	J2_10_Shoot	OK	20.7875	30.5916	0.557415	1.64503	0.00395	0.027512	yes
431	XLOC_023060	XLOC_023060	AT4G18360	Chr4:10145918-10148682	J2_0_Shoot	J2_10_Shoot	OK	5.80795	18.0312	1.63439	3.65809	5e-05	0.000619231	yes
432	XLOC_023081	XLOC_023081	AT4G18740	Chr4:10303413-10304576	J2_0_Shoot	J2_10_Shoot	OK	21.8903	13.7007	-0.676044	-1.68072	0.0041	0.0284463	yes
433	XLOC_023091	XLOC_023091	AT4G18880	Chr4:10347535-10349801	J2_0_Shoot	J2_10_Shoot	OK	70.5893	120.23	0.76827	2.0852	0.0004	0.003993	yes
434	XLOC_023165	XLOC_023165	AT4G20060	Chr4:10854574-10859430	J2_0_Shoot	J2_10_Shoot	OK	8.48463	4.42723	-0.938448	-2.44441	5e-05	0.000619231	yes
435	XLOC_023213	XLOC_023213	AT4G21215	Chr4:11310384-11313709	J2_0_Shoot	J2_10_Shoot	OK	19.9363	8.38163	-1.2501	-3.14506	5e-05	0.000619231	yes
436	XLOC_023219	XLOC_023219	AT4G21380	Chr4:11388895-11393226	J2_0_Shoot	J2_10_Shoot	OK	6.21691	3.66086	-0.764015	-1.86678	0.00115	0.00981094	yes
437	XLOC_023236	XLOC_023236	AT4G21680	Chr4:11516844-11519765	J2_0_Shoot	J2_10_Shoot	OK	16.0207	34.4862	1.10608	3.11738	5e-05	0.000619231	yes
438	XLOC_023248	XLOC_023248	AT4G21910	Chr4:11625361-11631078	J2_0_Shoot	J2_10_Shoot	OK	20.8108	200.973	3.2716	8.98889	5e-05	0.000619231	yes
439	XLOC_023321	XLOC_023321	AT4G22950	Chr4:12023857-12027893	J2_0_Shoot	J2_10_Shoot	OK	2.52443	21.4773	3.08879	4.94633	5e-05	0.000619231	yes
440	XLOC_023358	XLOC_023358	AT4G23510	Chr4:12268019-12270725	J2_0_Shoot	J2_10_Shoot	OK	1.6324	0.538794	-1.59919	-1.94343	0.0047	0.0316475	yes
441	XLOC_023401	XLOC_023401	AT4G24270	Chr4:12581600-12587384	J2_0_Shoot	J2_10_Shoot	OK	26.2758	17.5458	-0.582608	-1.6973	0.00255	0.0189709	yes
442	XLOC_023445	XLOC_023445	AT4G25100	Chr4:12884299-12886821	J2_0_Shoot	J2_10_Shoot	OK	842.557	351.323	-1.26198	-3.29953	5e-05	0.000619231	yes
443	XLOC_023497	XLOC_023497	AT4G26140	Chr4:13243039-13247926	J2_0_Shoot	J2_10_Shoot	OK	6.47047	4.04566	-0.677493	-1.63921	0.0043	0.0294596	yes
444	XLOC_023574	XLOC_023574	AT4G27410	Chr4:13707239-13709149	J2_0_Shoot	J2_10_Shoot	OK	30.1184	67.4766	1.16374	3.03482	5e-05	0.000619231	yes
445	XLOC_023578	XLOC_023578	AT4G27480	Chr4:13736716-13738975	J2_0_Shoot	J2_10_Shoot	OK	4.87565	8.38967	0.78302	1.75128	0.00315	0.0227343	yes
446	XLOC_023631	XLOC_023631	AT4G28290	Chr4:14011780-14012583	J2_0_Shoot	J2_10_Shoot	OK	14.07	35.38	1.33031	2.79071	5e-05	0.000619231	yes
447	XLOC_023665	XLOC_023665	AT4G28910	Chr4:14264066-14266749	J2_0_Shoot	J2_10_Shoot	OK	50.8542	75.7568	0.575008	1.63689	0.00555	0.0362062	yes
448	XLOC_023699	XLOC_023699	AT4G29590	Chr4:14512122-14514492	J2_0_Shoot	J2_10_Shoot	OK	41.874	22.733	-0.881269	-2.47988	5e-05	0.000619231	yes
449	XLOC_023729	XLOC_023729	AT4G30060	Chr4:14689128-14692530	J2_0_Shoot	J2_10_Shoot	OK	12.4575	21.6492	0.797299	2.27706	0.0001	0.00117694	yes
450	XLOC_023755	XLOC_023755	AT4G30410	Chr4:14870991-14872233	J2_0_Shoot	J2_10_Shoot	OK	5.53764	2.64128	-1.06803	-1.65029	0.00795	0.0484171	yes
451	XLOC_023766	XLOC_023766	AT4G30600	Chr4:14937839-14941018	J2_0_Shoot	J2_10_Shoot	OK	121.315	311.124	1.35873	3.56987	5e-05	0.000619231	yes
452	XLOC_023911	XLOC_023911	AT4G33050	Chr4:15944184-15947075	J2_0_Shoot	J2_10_Shoot	OK	4.21524	7.65557	0.860895	1.84455	0.00225	0.0170419	yes
453	XLOC_023933	XLOC_023933	AT4G33360	Chr4:16067671-16069374	J2_0_Shoot	J2_10_Shoot	OK	2443.33	605.129	-2.01353	-5.12873	5e-05	0.000619231	yes
454	XLOC_023946	XLOC_023946	AT4G33625	Chr4:16152925-16154722	J2_0_Shoot	J2_10_Shoot	OK	116.201	72.9981	-0.670695	-1.95244	0.0009	0.00793137	yes
455	XLOC_023978	XLOC_023978	AT4G34020	Chr4:16298261-16300938	J2_0_Shoot	J2_10_Shoot	OK	32.7244	21.3506	-0.61609	-1.80723	0.00195	0.0152479	yes
456	XLOC_024001	XLOC_024001	AT4G34460	Chr4:16477105-16479528	J2_0_Shoot	J2_10_Shoot	OK	100.297	183.334	0.870198	2.37183	0.0001	0.00117694	yes
457	XLOC_024039	XLOC_024039	AT4G35090	Chr4:16698333-16703325	J2_0_Shoot	J2_10_Shoot	OK	84.3357	49.0811	-0.780974	-1.82734	0.00165	0.0133252	yes
458	XLOC_024040	XLOC_024040	AT4G35110	Chr4:16712461-16714953	J2_0_Shoot	J2_10_Shoot	OK	23.41	48.3051	1.04505	2.94434	5e-05	0.000619231	yes
459	XLOC_024089	XLOC_024089	AT4G36000	Chr4:17037320-17038844	J2_0_Shoot	J2_10_Shoot	OK	2.21754	5.37877	1.27832	2.12145	0.0011	0.00945503	yes
460	XLOC_024093	XLOC_024093	AT4G36050	Chr4:17051981-17055059	J2_0_Shoot	J2_10_Shoot	OK	10.2514	4.36794	-1.23079	-3.03631	5e-05	0.000619231	yes
461	XLOC_024119	XLOC_024119	AT4G36530	Chr4:17239957-17241937	J2_0_Shoot	J2_10_Shoot	OK	21.683	12.8983	-0.749376	-2.02558	0.00055	0.00522458	yes
462	XLOC_024125	XLOC_024125	AT4G36640	Chr4:17276935-17279201	J2_0_Shoot	J2_10_Shoot	OK	17.6245	37.1158	1.07445	2.90863	5e-05	0.000619231	yes
463	XLOC_024182	XLOC_024182	AT4G37540	Chr4:17639448-17640711	J2_0_Shoot	J2_10_Shoot	OK	66.8607	35.89	-0.897578	-2.57705	5e-05	0.000619231	yes
464	XLOC_024254	XLOC_024254	AT4G38810	Chr4:18115282-18119077	J2_0_Shoot	J2_10_Shoot	OK	38.9877	72.1871	0.88872	2.45147	5e-05	0.000619231	yes
465	XLOC_024268	XLOC_024268	AT4G39100	Chr4:18217938-18220290	J2_0_Shoot	J2_10_Shoot	OK	64.4048	43.3818	-0.570078	-1.66218	0.0042	0.02898	yes
466	XLOC_024841	XLOC_024841	AT5G02860	Chr5:654021-657518	J2_0_Shoot	J2_10_Shoot	OK	12.9316	8.37324	-0.627039	-1.78457	0.00235	0.0176503	yes
467	XLOC_024915	XLOC_024915	AT5G04080	Chr5:1104523-1105398	J2_0_Shoot	J2_10_Shoot	OK	12.248	7.75546	-0.659265	-1.78792	0.00215	0.0164332	yes
468	XLOC_024929	XLOC_024929	AT5G04360	Chr5:1221562-1228812	J2_0_Shoot	J2_10_Shoot	OK	37.3385	20.8686	-0.839328	-2.41458	5e-05	0.000619231	yes
469	XLOC_024963	XLOC_024963	AT5G04930	Chr5:1444869-1449845	J2_0_Shoot	J2_10_Shoot	OK	35.721	57.1136	0.677062	1.86345	0.0013	0.0108619	yes
470	XLOC_024974	XLOC_024974	AT5G05140	Chr5:1519790-1522835	J2_0_Shoot	J2_10_Shoot	OK	43.5374	98.3273	1.17534	3.23753	5e-05	0.000619231	yes
471	XLOC_024981	XLOC_024981	AT5G05270	Chr5:1563319-1565007	J2_0_Shoot	J2_10_Shoot	OK	5.99634	10.3822	0.791962	1.588	0.0071	0.044315	yes
472	XLOC_025043	XLOC_025043	AT5G06265	Chr5:1905260-1908206	J2_0_Shoot	J2_10_Shoot	OK	71.4254	47.4484	-0.590076	-1.63043	0.00495	0.0331002	yes
473	XLOC_025044	XLOC_025044	AT5G06270	Chr5:1912001-1913674	J2_0_Shoot	J2_10_Shoot	OK	13.6289	5.43487	-1.32636	-2.68383	5e-05	0.000619231	yes
474	XLOC_025084	XLOC_025084	AT5G06980	Chr5:2167467-2169515	J2_0_Shoot	J2_10_Shoot	OK	19.7507	5.80211	-1.76725	-4.17913	5e-05	0.000619231	yes
475	XLOC_025191	XLOC_025191	AT5G08760	Chr5:2854939-2856524	J2_0_Shoot	J2_10_Shoot	OK	153.263	90.3112	-0.763029	-1.59884	0.00575	0.0372593	yes
476	XLOC_025197	XLOC_025197	AT5G09290	Chr5:2882412-2885172	J2_0_Shoot	J2_10_Shoot	OK	16.7625	3.86229	-2.11771	-4.88998	5e-05	0.000619231	yes
477	XLOC_025317	XLOC_025317	AT5G11420	Chr5:3644546-3647363	J2_0_Shoot	J2_10_Shoot	OK	114.643	66.0814	-0.794831	-2.16312	0.00025	0.00266059	yes
478	XLOC_025325	XLOC_025325	AT5G11650	Chr5:3744979-3747132	J2_0_Shoot	J2_10_Shoot	OK	46.846	117.531	1.32705	3.70957	5e-05	0.000619231	yes
479	XLOC_025336	XLOC_025336	AT5G11790	Chr5:3799506-3803059	J2_0_Shoot	J2_10_Shoot	OK	28.3748	52.5277	0.888468	2.55096	5e-05	0.000619231	yes
480	XLOC_025385	XLOC_025385	AT5G13200	Chr5:4206891-4212159	J2_0_Shoot	J2_10_Shoot	OK	33.2819	160.289	2.26787	6.36151	5e-05	0.000619231	yes
481	XLOC_025388	XLOC_025388	AT5G13220	Chr5:4218887-4220883	J2_0_Shoot	J2_10_Shoot	OK	33.5177	186.254	2.47427	6.47161	5e-05	0.000619231	yes
482	XLOC_025441	XLOC_025441	AT5G14200	Chr5:4576201-4581374	J2_0_Shoot	J2_10_Shoot	OK	58.1248	146.124	1.32997	3.23024	5e-05	0.000619231	yes
483	XLOC_025477	XLOC_025477	AT5G14920	Chr5:4821034-4827980	J2_0_Shoot	J2_10_Shoot	OK	576.665	265.937	-1.11665	-2.06892	0.00085	0.00755435	yes
484	XLOC_025478	XLOC_025478	AT5G14930	Chr5:4828640-4830955	J2_0_Shoot	J2_10_Shoot	OK	32.4524	62.9166	0.955113	2.20801	0.0002	0.0021878	yes
485	XLOC_025541	XLOC_025541	AT5G16030	Chr5:5238177-5240748	J2_0_Shoot	J2_10_Shoot	OK	196.005	103.907	-0.915596	-2.57371	5e-05	0.000619231	yes
486	XLOC_025560	XLOC_025560	AT5G16420	Chr5:5368002-5370139	J2_0_Shoot	J2_10_Shoot	OK	3.27207	7.58368	1.21269	2.65435	5e-05	0.000619231	yes
487	XLOC_025685	XLOC_025685	AT5G18640	Chr5:6212801-6215798	J2_0_Shoot	J2_10_Shoot	OK	44.06	30.3171	-0.539336	-1.5834	0.00625	0.0399631	yes
488	XLOC_025712	XLOC_025712	AT5G19070	Chr5:6375244-6377660	J2_0_Shoot	J2_10_Shoot	OK	19.7857	34.9502	0.820841	2.33291	5e-05	0.000619231	yes
489	XLOC_025772	XLOC_025772	AT5G20020	Chr5:6762723-6769358	J2_0_Shoot	J2_10_Shoot	OK	456.761	719.112	0.654777	1.62943	0.00415	0.0287456	yes
490	XLOC_025787	XLOC_025787	AT5G20230	Chr5:6826505-6831515	J2_0_Shoot	J2_10_Shoot	OK	1595.28	3630.32	1.18629	2.62634	5e-05	0.000619231	yes
491	XLOC_025789	XLOC_025789	AT5G20250	Chr5:6833658-6836782	J2_0_Shoot	J2_10_Shoot	OK	431.39	247.588	-0.801055	-1.99847	0.0005	0.00481888	yes
492	XLOC_025837	XLOC_025837	AT5G21170	Chr5:7205561-7208496	J2_0_Shoot	J2_10_Shoot	OK	161.809	94.0316	-0.783071	-2.16702	0.00015	0.00168338	yes
493	XLOC_025891	XLOC_025891	AT5G22690	Chr5:7541233-7545263	J2_0_Shoot	J2_10_Shoot	OK	18.8678	37.5551	0.993082	2.75308	5e-05	0.000619231	yes
494	XLOC_025907	XLOC_025907	AT5G23020	Chr5:7718120-7721839	J2_0_Shoot	J2_10_Shoot	OK	19.9424	58.6164	1.55547	4.49841	5e-05	0.000619231	yes
495	XLOC_026082	XLOC_026082	AT5G26280	Chr5:9208695-9210572	J2_0_Shoot	J2_10_Shoot	OK	26.6989	76.8212	1.52472	4.40623	5e-05	0.000619231	yes
496	XLOC_026141	XLOC_026141	AT5G27280	Chr5:9617485-9620533	J2_0_Shoot	J2_10_Shoot	OK	118.099	77.3636	-0.610269	-1.55472	0.0066	0.0416915	yes
497	XLOC_026336	XLOC_026336	AT5G35940	Chr5:14090628-14093036	J2_0_Shoot	J2_10_Shoot	OK	0.426712	4.94976	3.53602	3.2798	0.0002	0.0021878	yes
498	XLOC_026398	XLOC_026398	AT5G37660	Chr5:14959796-14961594	J2_0_Shoot	J2_10_Shoot	OK	12.544	7.73531	-0.697464	-1.63811	0.00515	0.0341286	yes
499	XLOC_026429	XLOC_026429	AT5G38210	Chr5:15260799-15265630	J2_0_Shoot	J2_10_Shoot	OK	23.6612	35.4971	0.585179	1.65256	0.0042	0.02898	yes
500	XLOC_026500	XLOC_026500	AT5G39500	Chr5:15814597-15820115	J2_0_Shoot	J2_10_Shoot	OK	29.8005	17.4127	-0.775194	-2.20067	0.0002	0.0021878	yes
501	XLOC_026517	XLOC_026517	AT5G39785	Chr5:15928998-15932276	J2_0_Shoot	J2_10_Shoot	OK	14.6631	29.2135	0.994447	2.84658	5e-05	0.000619231	yes
502	XLOC_026599	XLOC_026599	AT5G41100	Chr5:16447221-16450881	J2_0_Shoot	J2_10_Shoot	OK	29.7657	50.6453	0.766778	2.18981	5e-05	0.000619231	yes
503	XLOC_026632	XLOC_026632	AT5G41750	Chr5:16693908-16698951	J2_0_Shoot	J2_10_Shoot	OK	27.0331	65.6569	1.28022	3.44777	5e-05	0.000619231	yes
504	XLOC_026699	XLOC_026699	AT5G42650	Chr5:17097514-17101484	J2_0_Shoot	J2_10_Shoot	OK	206.502	1305.36	2.66022	5.88612	5e-05	0.000619231	yes
505	XLOC_026824	XLOC_026824	AT5G44565	Chr5:17951475-17953133	J2_0_Shoot	J2_10_Shoot	OK	9.55585	23.0689	1.27149	2.17815	0.0008	0.00718113	yes
506	XLOC_026828	XLOC_026828	AT5G44572	Chr5:17968151-17969566	J2_0_Shoot	J2_10_Shoot	OK	95.6609	49.2402	-0.958094	-2.67735	5e-05	0.000619231	yes
507	XLOC_026841	XLOC_026841	AT5G44720	Chr5:18042970-18046931	J2_0_Shoot	J2_10_Shoot	OK	58.3745	100.849	0.788784	1.89072	0.00095	0.00829055	yes
508	XLOC_026850	XLOC_026850	AT5G44870	Chr5:18114595-18118755	J2_0_Shoot	J2_10_Shoot	OK	13.0966	21.8915	0.741178	2.1754	0.0001	0.00117694	yes
509	XLOC_026897	XLOC_026897	AT5G45710	Chr5:18540849-18542863	J2_0_Shoot	J2_10_Shoot	OK	16.8624	26.7195	0.664081	1.87183	0.0012	0.0101753	yes
510	XLOC_026965	XLOC_026965	AT5G46910	Chr5:19046426-19051404	J2_0_Shoot	J2_10_Shoot	OK	11.3895	31.7436	1.47877	3.97183	5e-05	0.000619231	yes
511	XLOC_027059	XLOC_027059	AT5G48730	Chr5:19763151-19765675	J2_0_Shoot	J2_10_Shoot	OK	30.728	18.418	-0.738438	-1.90701	0.0012	0.0101753	yes
512	XLOC_027067	XLOC_027067	AT5G48940	Chr5:19836298-19843807	J2_0_Shoot	J2_10_Shoot	OK	198.5	69.4809	-1.51445	-2.92833	5e-05	0.000619231	yes
513	XLOC_027075	XLOC_027075	AT5G49020	Chr5:19871250-19874920	J2_0_Shoot	J2_10_Shoot	OK	32.6539	21.2613	-0.619024	-1.75218	0.00235	0.0176503	yes
514	XLOC_027147	XLOC_027147	AT5G50200	Chr5:20436274-20437726	J2_0_Shoot	J2_10_Shoot	OK	30.4178	19.6175	-0.632778	-1.58135	0.0056	0.0364566	yes
515	XLOC_027272	XLOC_027272	AT5G52530	Chr5:21317139-21321236	J2_0_Shoot	J2_10_Shoot	OK	38.8288	57.0756	0.555749	1.52841	0.0082	0.0495551	yes
516	XLOC_027275	XLOC_027275	AT5G52580	Chr5:21337860-21343011	J2_0_Shoot	J2_10_Shoot	OK	22.0671	32.2307	0.546536	1.60254	0.00545	0.0357022	yes
517	XLOC_027324	XLOC_027324	AT5G53420	Chr5:21673524-21675733	J2_0_Shoot	J2_10_Shoot	OK	32.8786	56.3397	0.777002	2.16024	0.0002	0.0021878	yes
518	XLOC_027385	XLOC_027385	AT5G54270	Chr5:22038272-22040905	J2_0_Shoot	J2_10_Shoot	OK	1966.13	1109.05	-0.826031	-2.09794	0.0003	0.00311613	yes
519	XLOC_027426	XLOC_027426	AT5G54980	Chr5:22315698-22316604	J2_0_Shoot	J2_10_Shoot	OK	59.7711	39.794	-0.586898	-1.60186	0.005	0.033328	yes
520	XLOC_027455	XLOC_027455	AT5G55460	Chr5:22468609-22470010	J2_0_Shoot	J2_10_Shoot	OK	15.8315	6.73824	-1.23235	-1.82773	0.0044	0.0299324	yes
521	XLOC_027486	XLOC_027486	AT5G55970	Chr5:22667234-22669545	J2_0_Shoot	J2_10_Shoot	OK	25.0775	15.0792	-0.733834	-1.84924	0.0019	0.01495	yes
522	XLOC_027499	XLOC_027499	AT5G56150	Chr5:22729175-22731212	J2_0_Shoot	J2_10_Shoot	OK	160.841	72.3029	-1.15351	-3.21982	5e-05	0.000619231	yes
523	XLOC_027567	XLOC_027567	AT5G57340	Chr5:23226085-23229282	J2_0_Shoot	J2_10_Shoot	OK	30.853	16.3347	-0.917476	-2.41057	5e-05	0.000619231	yes
524	XLOC_027582	XLOC_027582	AT5G57655	Chr5:23346759-23350039	J2_0_Shoot	J2_10_Shoot	OK	363.608	226.248	-0.684479	-1.77564	0.00285	0.0208933	yes
525	XLOC_027620	XLOC_027620	AT5G58300	Chr5:23571878-23575084	J2_0_Shoot	J2_10_Shoot	OK	92.5826	25.4005	-1.86589	-5.12779	5e-05	0.000619231	yes
526	XLOC_027685	XLOC_027685	AT5G59570	Chr5:24003887-24008014	J2_0_Shoot	J2_10_Shoot	OK	17.8876	45.0695	1.33319	3.58863	5e-05	0.000619231	yes
527	XLOC_027709	XLOC_027709	AT5G59980	Chr5:24147206-24149783	J2_0_Shoot	J2_10_Shoot	OK	11.5999	16.9353	0.545925	1.53163	0.0082	0.0495551	yes
528	XLOC_027723	XLOC_027723	AT5G60300	Chr5:24264566-24270304	J2_0_Shoot	J2_10_Shoot	OK	13.3759	30.7165	1.19937	3.4785	5e-05	0.000619231	yes
529	XLOC_027784	XLOC_027784	AT5G61360	Chr5:24670956-24673208	J2_0_Shoot	J2_10_Shoot	OK	47.8752	25.6468	-0.900501	-2.41475	5e-05	0.000619231	yes
530	XLOC_027796	XLOC_027796	AT5G61560	Chr5:24752849-24756718	J2_0_Shoot	J2_10_Shoot	OK	13.103	25.4899	0.960031	2.81826	5e-05	0.000619231	yes
531	XLOC_027823	XLOC_027823	AT5G62030	Chr5:24918478-24920876	J2_0_Shoot	J2_10_Shoot	OK	37.9507	57.0724	0.588668	1.70401	0.00305	0.0221143	yes
532	XLOC_027854	XLOC_027854	AT5G62520	Chr5:25097997-25103298	J2_0_Shoot	J2_10_Shoot	OK	36.2629	135.288	1.89947	2.49321	0.001	0.00867865	yes
533	XLOC_027895	XLOC_027895	AT5G63130	Chr5:25323101-25324540	J2_0_Shoot	J2_10_Shoot	OK	23.9405	56.136	1.22947	3.40864	5e-05	0.000619231	yes
534	XLOC_027954	XLOC_027954	AT5G64330	Chr5:25727336-25733313	J2_0_Shoot	J2_10_Shoot	OK	30.1956	16.5795	-0.864936	-1.74705	0.0018	0.0142975	yes
535	XLOC_027965	XLOC_027965	AT5G64470	Chr5:25775975-25777983	J2_0_Shoot	J2_10_Shoot	OK	35.108	11.2093	-1.6471	-4.20088	5e-05	0.000619231	yes
536	XLOC_027998	XLOC_027998	AT5G65020	Chr5:25973814-25975726	J2_0_Shoot	J2_10_Shoot	OK	29.6745	56.7252	0.934769	2.73583	5e-05	0.000619231	yes
537	XLOC_028206	XLOC_028206	AT5G02020	Chr5:386017-388123	J2_0_Shoot	J2_10_Shoot	OK	39.6096	23.7477	-0.738058	-1.98059	0.00065	0.0060064	yes
538	XLOC_028236	XLOC_028236	AT5G02600	Chr5:583068-586906	J2_0_Shoot	J2_10_Shoot	OK	17.3768	30.2195	0.798317	2.04433	0.0005	0.00481888	yes
539	XLOC_028246	XLOC_028246	AT5G02810	Chr5:637896-641993	J2_0_Shoot	J2_10_Shoot	OK	83.6803	47.2743	-0.823834	-2.27104	5e-05	0.000619231	yes
540	XLOC_028273	XLOC_028273	AT5G03380	Chr5:832103-834412	J2_0_Shoot	J2_10_Shoot	OK	167.896	265.836	0.662965	1.71177	0.0036	0.0255561	yes
541	XLOC_028283	XLOC_028283	AT5G03560	Chr5:898229-902775	J2_0_Shoot	J2_10_Shoot	OK	9.4607	3.31175	-1.51435	-2.31071	0.0003	0.00311613	yes
542	XLOC_028495	XLOC_028495	AT5G07120	Chr5:2204243-2209537	J2_0_Shoot	J2_10_Shoot	OK	51.7278	25.2622	-1.03396	-2.32219	0.00015	0.00168338	yes
543	XLOC_028588	XLOC_028588	AT5G09250	Chr5:2875231-2876575	J2_0_Shoot	J2_10_Shoot	OK	25.7854	48.9193	0.923851	2.43589	5e-05	0.000619231	yes
544	XLOC_028694	XLOC_028694	AT5G10970	Chr5:3467939-3472043	J2_0_Shoot	J2_10_Shoot	OK	2.12785	0.855102	-1.31523	-1.74082	0.00455	0.0307364	yes
545	XLOC_028775	XLOC_028775	AT5G12330	Chr5:3987374-3989754	J2_0_Shoot	J2_10_Shoot	OK	2.01807	4.10222	1.02343	2.03867	0.00095	0.00829055	yes
546	XLOC_028817	XLOC_028817	AT5G13480	Chr5:4326472-4331971	J2_0_Shoot	J2_10_Shoot	OK	154.345	31.7134	-2.28299	-6.15742	5e-05	0.000619231	yes
547	XLOC_029118	XLOC_029118	AT5G18400	Chr5:6092681-6095053	J2_0_Shoot	J2_10_Shoot	OK	82.764	168.614	1.02665	2.83538	5e-05	0.000619231	yes
548	XLOC_029137	XLOC_029137	AT5G18680	Chr5:6228164-6230537	J2_0_Shoot	J2_10_Shoot	OK	42.1848	20.7073	-1.02658	-2.48706	5e-05	0.000619231	yes
549	XLOC_029406	XLOC_029406	AT5G23870	Chr5:8046017-8050175	J2_0_Shoot	J2_10_Shoot	OK	11.0579	4.83277	-1.19416	-2.77615	5e-05	0.000619231	yes
550	XLOC_029433	XLOC_029433	AT5G24290	Chr5:8263131-8265741	J2_0_Shoot	J2_10_Shoot	OK	4.64989	20.4313	2.13551	5.21983	5e-05	0.000619231	yes
551	XLOC_029500	XLOC_029500	AT5G25440	Chr5:8854774-8856758	J2_0_Shoot	J2_10_Shoot	OK	48.4228	95.0854	0.973537	2.76581	5e-05	0.000619231	yes
552	XLOC_029658	XLOC_029658	AT5G28770	Chr5:10796458-10798222	J2_0_Shoot	J2_10_Shoot	OK	80.4496	38.275	-1.07168	-2.99478	5e-05	0.000619231	yes
553	XLOC_029666	XLOC_029666	AT5G29000	Chr5:11022082-11024960	J2_0_Shoot	J2_10_Shoot	OK	17.8286	33.3628	0.904047	2.58275	5e-05	0.000619231	yes
554	XLOC_029746	XLOC_029746	AT5G35790	Chr5:13956689-13959753	J2_0_Shoot	J2_10_Shoot	OK	102.158	59.9577	-0.768784	-2.11827	0.0001	0.00117694	yes
555	XLOC_029757	XLOC_029757	AT5G36001	Chr5:14139965-14143249	J2_0_Shoot	J2_10_Shoot	OK	5.45985	8.93667	0.710877	1.83666	0.0018	0.0142975	yes
556	XLOC_029769	XLOC_029769	AT5G36220	Chr5:14253532-14256033	J2_0_Shoot	J2_10_Shoot	OK	15.292	61.8897	2.01693	5.71883	5e-05	0.000619231	yes
557	XLOC_030001	XLOC_030001	AT5G40170	Chr5:16064924-16067650	J2_0_Shoot	J2_10_Shoot	OK	47.693	72.9168	0.612474	1.74355	0.0031	0.0224638	yes
558	XLOC_030060	XLOC_030060	AT5G41120	Chr5:16455101-16459237	J2_0_Shoot	J2_10_Shoot	OK	2.03191	9.81238	2.27177	4.85646	5e-05	0.000619231	yes
559	XLOC_030157	XLOC_030157	AT5G42870	Chr5:17185462-17189943	J2_0_Shoot	J2_10_Shoot	OK	154.677	50.3136	-1.62023	-4.18671	5e-05	0.000619231	yes
560	XLOC_030187	XLOC_030187	AT5G43270	Chr5:17360286-17363773	J2_0_Shoot	J2_10_Shoot	OK	20.7135	10.4743	-0.983728	-2.67668	5e-05	0.000619231	yes
561	XLOC_030195	XLOC_030195	AT5G43380	Chr5:17420047-17421982	J2_0_Shoot	J2_10_Shoot	OK	7.45097	18.9967	1.35025	3.14029	5e-05	0.000619231	yes
562	XLOC_030200	XLOC_030200	AT5G43440	Chr5:17453597-17456695	J2_0_Shoot	J2_10_Shoot	OK	81.8351	44.7036	-0.87233	-2.00806	0.0009	0.00793137	yes
563	XLOC_030246	XLOC_030246	AT5G44290	Chr5:17840423-17843751	J2_0_Shoot	J2_10_Shoot	OK	52.1154	98.9079	0.924377	2.55679	5e-05	0.000619231	yes
564	XLOC_030316	XLOC_030316	AT5G45340	Chr5:18368641-18370991	J2_0_Shoot	J2_10_Shoot	OK	108.356	201.34	0.893855	2.34546	5e-05	0.000619231	yes
565	XLOC_030476	XLOC_030476	AT5G48000	Chr5:19444137-19447850	J2_0_Shoot	J2_10_Shoot	OK	0.896126	6.34992	2.82497	3.98454	5e-05	0.000619231	yes
566	XLOC_030517	XLOC_030517	AT5G48655	Chr5:19731149-19733043	J2_0_Shoot	J2_10_Shoot	OK	47.966	79.9031	0.736239	2.13397	5e-05	0.000619231	yes
567	XLOC_030518	XLOC_030518	AT5G48657	Chr5:19733883-19735550	J2_0_Shoot	J2_10_Shoot	OK	58.1218	86.9219	0.58064	1.65247	0.00465	0.0313276	yes
568	XLOC_030724	XLOC_030724	AT5G52120	Chr5:21176421-21180325	J2_0_Shoot	J2_10_Shoot	OK	12.2172	26.9561	1.14169	3.0761	5e-05	0.000619231	yes
569	XLOC_030779	XLOC_030779	AT5G53050	Chr5:21509801-21513576	J2_0_Shoot	J2_10_Shoot	OK	43.3553	91.5296	1.07803	2.9571	5e-05	0.000619231	yes
570	XLOC_030797	XLOC_030797	AT5G53490	Chr5:21723306-21724671	J2_0_Shoot	J2_10_Shoot	OK	188.163	103.959	-0.855969	-2.26597	0.00015	0.00168338	yes
571	XLOC_030864	XLOC_030864	AT5G54710	Chr5:22227531-22232981	J2_0_Shoot	J2_10_Shoot	OK	48.429	78.8565	0.70336	1.72952	0.0029	0.0212351	yes
572	XLOC_030894	XLOC_030894	AT5G55290	Chr5:22422788-22424317	J2_0_Shoot	J2_10_Shoot	OK	147.967	96.1101	-0.622516	-1.82127	0.0018	0.0142975	yes
573	XLOC_031013	XLOC_031013	AT5G57350	Chr5:23230878-23236572	J2_0_Shoot	J2_10_Shoot	OK	57.0821	91.9935	0.688495	1.85436	0.0016	0.0129464	yes
574	XLOC_031101	XLOC_031101	AT5G58720	Chr5:23717774-23723137	J2_0_Shoot	J2_10_Shoot	OK	47.7269	101.12	1.08319	2.13279	0.0005	0.00481888	yes
575	XLOC_031123	XLOC_031123	AT5G59090	Chr5:23851904-23855275	J2_0_Shoot	J2_10_Shoot	OK	0.699975	5.29304	2.91872	4.71101	5e-05	0.000619231	yes
576	XLOC_031143	XLOC_031143	AT5G59480	Chr5:23978555-23982268	J2_0_Shoot	J2_10_Shoot	OK	30.1614	54.8456	0.862672	2.28762	5e-05	0.000619231	yes
577	XLOC_031283	XLOC_031283	AT5G61810	Chr5:24829986-24833902	J2_0_Shoot	J2_10_Shoot	OK	12.0858	24.2684	1.00576	2.4902	0.0001	0.00117694	yes
578	XLOC_031287	XLOC_031287	AT5G61910	Chr5:24859877-24864168	J2_0_Shoot	J2_10_Shoot	OK	33.9225	91.0132	1.42383	3.97542	5e-05	0.000619231	yes
579	XLOC_031368	XLOC_031368	AT5G63370	Chr5:25383869-25387252	J2_0_Shoot	J2_10_Shoot	OK	47.2825	88.0942	0.897741	2.41225	5e-05	0.000619231	yes
580	XLOC_031374	XLOC_031374	AT5G63490	Chr5:25417264-25422460	J2_0_Shoot	J2_10_Shoot	OK	21.8114	36.4166	0.739516	1.99999	0.0006	0.00561879	yes
581	XLOC_031401	XLOC_031401	AT5G63970	Chr5:25606235-25609318	J2_0_Shoot	J2_10_Shoot	OK	8.84772	28.3762	1.68131	4.3254	5e-05	0.000619231	yes
582	XLOC_031415	XLOC_031415	AT5G64170	Chr5:25672465-25676746	J2_0_Shoot	J2_10_Shoot	OK	9.91122	6.64796	-0.576151	-1.54429	0.00685	0.0429897	yes
583	XLOC_031474	XLOC_031474	AT5G65140	Chr5:26019587-26022222	J2_0_Shoot	J2_10_Shoot	OK	5.09956	13.6909	1.42478	3.02327	5e-05	0.000619231	yes
584	XLOC_031535	XLOC_031535	AT5G66210	Chr5:26456202-26459631	J2_0_Shoot	J2_10_Shoot	OK	126.944	346.218	1.44748	3.67785	5e-05	0.000619231	yes
585	XLOC_031566	XLOC_031566	AT5G66675	Chr5:26615082-26616990	J2_0_Shoot	J2_10_Shoot	OK	57.8963	122.066	1.07611	2.98027	5e-05	0.000619231	yes
586	XLOC_031620	XLOC_031620	AT5G67480	Chr5:26930938-26933093	J2_0_Shoot	J2_10_Shoot	OK	158.33	102.97	-0.6207	-1.66809	0.00395	0.027512	yes
Differential alternative splicing (Differential splicing + Differential promoters + Differential cds)
Differential splicing (32)
No.	test_id	gene_id	gene	locus	sample_1	sample_2	status	value_1	value_2	sqrt(JS)	test_stat	p_value	q_value	significant
1	TSS12966	XLOC_010104	AT2G39290	Chr2:16407238-16409123	J2_0_Shoot	J2_10_Shoot	OK	0	0	0.241771	0	5e-05	0.00625455	yes
2	TSS14263	XLOC_011139	AT2G16405	Chr2:7105723-7108972	J2_0_Shoot	J2_10_Shoot	OK	0	0	0.376138	0	5e-05	0.00625455	yes
3	TSS18021	XLOC_014073	AT3G12550	Chr3:3978004-3981796	J2_0_Shoot	J2_10_Shoot	OK	0	0	0.519185	0	5e-05	0.00625455	yes
4	TSS18855	XLOC_014709	AT3G22900	Chr3:8115176-8117827	J2_0_Shoot	J2_10_Shoot	OK	0	0	0.436492	0	5e-05	0.00625455	yes
5	TSS19448	XLOC_015189	AT3G42150	Chr3:14309313-14311638	J2_0_Shoot	J2_10_Shoot	OK	0	0	0.336454	0	0.00035	0.0291879	yes
6	TSS20915	XLOC_016363	AT3G01100	Chr3:34718-38529	J2_0_Shoot	J2_10_Shoot	OK	0	0	0.556594	0	5e-05	0.00625455	yes
7	TSS21302	XLOC_016642	AT3G05345	Chr3:1521979-1526178	J2_0_Shoot	J2_10_Shoot	OK	0	0	0.561636	0	5e-05	0.00625455	yes
8	TSS21645	XLOC_016876	AT3G09540	Chr3:2928810-2931262	J2_0_Shoot	J2_10_Shoot	OK	0	0	0.341359	0	5e-05	0.00625455	yes
9	TSS223	XLOC_000180	AT1G03905	Chr1:993372-995797	J2_0_Shoot	J2_10_Shoot	OK	0	0	0.236156	0	5e-05	0.00625455	yes
10	TSS23999	XLOC_018715	AT3G51980	Chr3:19284286-19287552	J2_0_Shoot	J2_10_Shoot	OK	0	0	0.470693	0	5e-05	0.00625455	yes
11	TSS24885	XLOC_019407	AT3G63460	Chr3:23430490-23437344	J2_0_Shoot	J2_10_Shoot	OK	0	0	0.376396	0	5e-05	0.00625455	yes
12	TSS25361	XLOC_019872	AT4G00520	Chr4:227693-233645	J2_0_Shoot	J2_10_Shoot	OK	0	0	0.290407	0	5e-05	0.00625455	yes
13	TSS26400	XLOC_020713	AT4G16845	Chr4:9476142-9479878	J2_0_Shoot	J2_10_Shoot	OK	0	0	0.4085	0	5e-05	0.00625455	yes
14	TSS26723	XLOC_020969	AT4G21150	Chr4:11278402-11283848	J2_0_Shoot	J2_10_Shoot	OK	0	0	0.399745	0	5e-05	0.00625455	yes
15	TSS26770	XLOC_021002	AT4G21720	Chr4:11542489-11544608	J2_0_Shoot	J2_10_Shoot	OK	0	0	0.358414	0	0.00015	0.0152889	yes
16	TSS26909	XLOC_021112	AT4G23670	Chr4:12332559-12338722	J2_0_Shoot	J2_10_Shoot	OK	0	0	0.529907	0	5e-05	0.00625455	yes
17	TSS27994	XLOC_021964	AT4G38220	Chr4:17925179-17927097	J2_0_Shoot	J2_10_Shoot	OK	0	0	0.200934	0	0.00035	0.0291879	yes
18	TSS29398	XLOC_023051	AT4G18140	Chr4:10046547-10049438	J2_0_Shoot	J2_10_Shoot	OK	0	0	0.204065	0	0.00025	0.0221935	yes
19	TSS29653	XLOC_023236	AT4G21680	Chr4:11516844-11519765	J2_0_Shoot	J2_10_Shoot	OK	0	0	0.28115	0	5e-05	0.00625455	yes
20	TSS29797	XLOC_023342	AT4G23290	Chr4:12177737-12180826	J2_0_Shoot	J2_10_Shoot	OK	0	0	0.382107	0	5e-05	0.00625455	yes
21	TSS30278	XLOC_023699	AT4G29590	Chr4:14512122-14514492	J2_0_Shoot	J2_10_Shoot	OK	0	0	0.301302	0	0.0002	0.0189793	yes
22	TSS3114	XLOC_002418	AT1G53570	Chr1:19987190-19991113	J2_0_Shoot	J2_10_Shoot	OK	0	0	0.347379	0	0.00015	0.0152889	yes
23	TSS32742	XLOC_025674	AT5G18440	Chr5:6112849-6115932	J2_0_Shoot	J2_10_Shoot	OK	0	0	0.278343	0	0.00025	0.0221935	yes
24	TSS34492	XLOC_027077	AT5G49060	Chr5:19886497-19894051	J2_0_Shoot	J2_10_Shoot	OK	0	0	0.444623	0	0.0001	0.011008	yes
25	TSS37533	XLOC_029406	AT5G23870	Chr5:8046017-8050175	J2_0_Shoot	J2_10_Shoot	OK	0	0	0.721206	0	5e-05	0.00625455	yes
26	TSS3799	XLOC_002962	AT1G64840	Chr1:24093515-24095486	J2_0_Shoot	J2_10_Shoot	OK	0	0	0.249309	0	0.0002	0.0189793	yes
27	TSS3897	XLOC_003045	AT1G66340	Chr1:24734161-24739484	J2_0_Shoot	J2_10_Shoot	OK	0	0	0.466467	0	5e-05	0.00625455	yes
28	TSS40098	XLOC_031401	AT5G63970	Chr5:25606235-25609318	J2_0_Shoot	J2_10_Shoot	OK	0	0	0.449487	0	0.0001	0.011008	yes
29	TSS8063	XLOC_006200	AT1G52710	Chr1:19638267-19640288	J2_0_Shoot	J2_10_Shoot	OK	0	0	0.37692	0	5e-05	0.00625455	yes
30	TSS9673	XLOC_007395	AT1G75150	Chr1:28204386-28208573	J2_0_Shoot	J2_10_Shoot	OK	0	0	0.824407	0	5e-05	0.00625455	yes
31	TSS981	XLOC_000747	AT1G14180	Chr1:4847161-4849207	J2_0_Shoot	J2_10_Shoot	OK	0	0	0.830355	0	5e-05	0.00625455	yes
32	TSS9829	XLOC_007520	AT1G77130	Chr1:28978884-28983717	J2_0_Shoot	J2_10_Shoot	OK	0	0	0.691113	0	0.0001	0.011008	yes
Differential promoters (5)
No.	test_id	gene_id	gene	locus	sample_1	sample_2	status	value_1	value_2	sqrt(JS)	test_stat	p_value	q_value	significant
1	XLOC_006560	XLOC_006560	AT1G60200	Chr1:22198360-22205926	J2_0_Shoot	J2_10_Shoot	OK	0	0	0.258036	0	5e-05	0.0114125	yes
2	XLOC_006645	XLOC_006645	AT1G61560	Chr1:22708572-22712210	J2_0_Shoot	J2_10_Shoot	OK	0	0	0.286686	0	5e-05	0.0114125	yes
3	XLOC_007116	XLOC_007116	AT1G69840	Chr1:26293659-26295834	J2_0_Shoot	J2_10_Shoot	OK	0	0	0.28816	0	0.0004	0.04565	yes
4	XLOC_010257	XLOC_010257	AT2G41640	Chr2:17357917-17362535	J2_0_Shoot	J2_10_Shoot	OK	0	0	0.4591	0	5e-05	0.0114125	yes
5	XLOC_027620	XLOC_027620	AT5G58300	Chr5:23571878-23575084	J2_0_Shoot	J2_10_Shoot	OK	0	0	0.213351	0	0.0002	0.0304333	yes
Differential cds (8)
No.	test_id	gene_id	gene	locus	sample_1	sample_2	status	value_1	value_2	sqrt(JS)	test_stat	p_value	q_value	significant
1	XLOC_000747	XLOC_000747	AT1G14180	Chr1:4847161-4849207	J2_0_Shoot	J2_10_Shoot	OK	0	0	0.830355	0	5e-05	0.0100333	yes
2	XLOC_002418	XLOC_002418	AT1G53570	Chr1:19987190-19991113	J2_0_Shoot	J2_10_Shoot	OK	0	0	0.347379	0	0.00015	0.022575	yes
3	XLOC_016363	XLOC_016363	AT3G01100	Chr3:34718-38529	J2_0_Shoot	J2_10_Shoot	OK	0	0	0.556594	0	5e-05	0.0100333	yes
4	XLOC_019407	XLOC_019407	AT3G63460	Chr3:23430490-23437344	J2_0_Shoot	J2_10_Shoot	OK	0	0	0.376396	0	5e-05	0.0100333	yes
5	XLOC_021002	XLOC_021002	AT4G21720	Chr4:11542489-11544608	J2_0_Shoot	J2_10_Shoot	OK	0	0	0.358414	0	0.00015	0.022575	yes
6	XLOC_021964	XLOC_021964	AT4G38220	Chr4:17925179-17927097	J2_0_Shoot	J2_10_Shoot	OK	0	0	0.200934	0	0.00035	0.0383091	yes
7	XLOC_023342	XLOC_023342	AT4G23290	Chr4:12177737-12180826	J2_0_Shoot	J2_10_Shoot	OK	0	0	0.382107	0	5e-05	0.0100333	yes
8	XLOC_029406	XLOC_029406	AT5G23870	Chr5:8046017-8050175	J2_0_Shoot	J2_10_Shoot	OK	0	0	0.721206	0	5e-05	0.0100333	yes

## Sheet: Treatment (jaz7_shoot)
Differential expression (1400)
No.	test_id	gene_id	gene	locus	sample_1	sample_2	status	value_1	value_2	log2(fold_change)	test_stat	p_value	q_value	significant
1	XLOC_000015	XLOC_000015	AT1G01260	Chr1:108945-111597	J7_0_Shoot	J7_10_Shoot	OK	14.3467	34.4748	1.26483	5.21562	5e-05	0.000290156	yes
2	XLOC_000017	XLOC_000017	AT1G01290	Chr1:114285-116108	J7_0_Shoot	J7_10_Shoot	OK	13.9439	22.2643	0.675099	2.39372	0.0008	0.00345458	yes
3	XLOC_000037	XLOC_000037	AT1G01540	Chr1:195779-198684	J7_0_Shoot	J7_10_Shoot	OK	40.6726	58.4652	0.523521	2.1413	0.0022	0.00814334	yes
4	XLOC_000038	XLOC_000038	AT1G01550	Chr1:199638-201775	J7_0_Shoot	J7_10_Shoot	OK	172.133	284.493	0.724864	2.26702	0.00305	0.0107258	yes
5	XLOC_000079	XLOC_000079	AT1G02160	Chr1:410747-411597	J7_0_Shoot	J7_10_Shoot	OK	72.6306	98.406	0.438169	1.83963	0.00935	0.0279354	yes
6	XLOC_000131	XLOC_000131	AT1G03090	Chr1:739678-744633	J7_0_Shoot	J7_10_Shoot	OK	87.6144	39.9307	-1.13367	-4.65973	5e-05	0.000290156	yes
7	XLOC_000153	XLOC_000153	AT1G03430	Chr1:847872-849515	J7_0_Shoot	J7_10_Shoot	OK	20.298	40.3028	0.98954	2.70428	5e-05	0.000290156	yes
8	XLOC_000171	XLOC_000171	AT1G03740	Chr1:933511-937063	J7_0_Shoot	J7_10_Shoot	OK	43.446	73.2266	0.753145	3.06338	5e-05	0.000290156	yes
9	XLOC_000180	XLOC_000180	AT1G03905	Chr1:993372-995797	J7_0_Shoot	J7_10_Shoot	OK	16.7614	24.2227	0.531222	2.00459	0.00265	0.00954964	yes
10	XLOC_000189	XLOC_000189	AT1G04080	Chr1:1051311-1056827	J7_0_Shoot	J7_10_Shoot	OK	42.8278	57.6625	0.429085	1.72343	0.0095	0.0283101	yes
11	XLOC_000198	XLOC_000198	AT1G04230	Chr1:1125517-1128169	J7_0_Shoot	J7_10_Shoot	OK	9.77709	14.6503	0.583456	2.08049	0.002	0.00751497	yes
12	XLOC_000253	XLOC_000253	AT1G05380	Chr1:1576862-1582614	J7_0_Shoot	J7_10_Shoot	OK	16.2915	11.4871	-0.504103	-2.04339	0.0019	0.00718824	yes
13	XLOC_000262	XLOC_000262	AT1G05620	Chr1:1679157-1681710	J7_0_Shoot	J7_10_Shoot	OK	11.0392	42.8128	1.9554	7.68236	5e-05	0.000290156	yes
14	XLOC_000268	XLOC_000268	AT1G05710	Chr1:1714935-1717276	J7_0_Shoot	J7_10_Shoot	OK	13.7853	41.4623	1.58867	5.46626	5e-05	0.000290156	yes
15	XLOC_000286	XLOC_000286	AT1G06010	Chr1:1822607-1823997	J7_0_Shoot	J7_10_Shoot	OK	34.0393	47.9891	0.495504	1.74381	0.00775	0.0237657	yes
16	XLOC_000290	XLOC_000290	AT1G06080	Chr1:1843567-1852231	J7_0_Shoot	J7_10_Shoot	OK	10.56	3.51646	-1.58642	-3.74161	5e-05	0.000290156	yes
17	XLOC_000298	XLOC_000298	AT1G06210	Chr1:1897202-1899208	J7_0_Shoot	J7_10_Shoot	OK	19.6368	34.6283	0.818392	3.30022	5e-05	0.000290156	yes
18	XLOC_000307	XLOC_000307	AT1G06390	Chr1:1946787-1952785	J7_0_Shoot	J7_10_Shoot	OK	57.9489	87.5418	0.595191	1.72646	0.0112	0.0325049	yes
19	XLOC_000316	XLOC_000316	AT1G06640	Chr1:2032337-2034018	J7_0_Shoot	J7_10_Shoot	OK	13.2641	192.825	3.8617	15.154	5e-05	0.000290156	yes
20	XLOC_000339	XLOC_000339	AT1G07130	Chr1:2184758-2188733	J7_0_Shoot	J7_10_Shoot	OK	22.6431	48.9458	1.11211	4.36044	5e-05	0.000290156	yes
21	XLOC_000358	XLOC_000358	AT1G07420	Chr1:2277750-2280297	J7_0_Shoot	J7_10_Shoot	OK	62.7204	40.1791	-0.642488	-1.56667	0.0155	0.0423834	yes
22	XLOC_000368	XLOC_000368	AT1G07610	Chr1:2338127-2346130	J7_0_Shoot	J7_10_Shoot	OK	369.616	1000.51	1.43664	5.00881	5e-05	0.000290156	yes
23	XLOC_000384	XLOC_000384	AT1G07890	Chr1:2437329-2439665	J7_0_Shoot	J7_10_Shoot	OK	516.718	829.823	0.683426	2.58225	0.0002	0.00103083	yes
24	XLOC_000386	XLOC_000386	AT1G07960	Chr1:2467160-2469154	J7_0_Shoot	J7_10_Shoot	OK	37.4694	53.1027	0.503073	1.94477	0.00385	0.0131063	yes
25	XLOC_000394	XLOC_000394	AT1G08110	Chr1:2535327-2537931	J7_0_Shoot	J7_10_Shoot	OK	120.327	174.583	0.536952	2.21528	0.00115	0.00471533	yes
26	XLOC_000411	XLOC_000411	AT1G08500	Chr1:2689015-2690054	J7_0_Shoot	J7_10_Shoot	OK	7.31909	11.4179	0.641559	1.75439	0.01015	0.0299374	yes
27	XLOC_000436	XLOC_000436	AT1G08920	Chr1:2867258-2870754	J7_0_Shoot	J7_10_Shoot	OK	21.408	69.5034	1.69893	6.74987	5e-05	0.000290156	yes
28	XLOC_000446	XLOC_000446	AT1G09090	Chr1:2932738-2936586	J7_0_Shoot	J7_10_Shoot	OK	15.4385	10.3094	-0.582562	-2.02297	0.0009	0.00382131	yes
29	XLOC_000545	XLOC_000545	AT1G10890	Chr1:3627651-3630772	J7_0_Shoot	J7_10_Shoot	OK	47.0174	72.8526	0.631786	2.58249	0.0002	0.00103083	yes
30	XLOC_000571	XLOC_000571	AT1G11400	Chr1:3837820-3840207	J7_0_Shoot	J7_10_Shoot	OK	21.3653	34.6161	0.696172	2.84519	5e-05	0.000290156	yes
31	XLOC_000583	XLOC_000583	AT1G11580	Chr1:3888672-3890811	J7_0_Shoot	J7_10_Shoot	OK	18.005	161.691	3.16677	12.9909	5e-05	0.000290156	yes
32	XLOC_000596	XLOC_000596	AT1G11720	Chr1:3951552-3957044	J7_0_Shoot	J7_10_Shoot	OK	14.8628	26.1076	0.812759	3.44078	5e-05	0.000290156	yes
33	XLOC_000602	XLOC_000602	AT1G11790	Chr1:3981247-3985215	J7_0_Shoot	J7_10_Shoot	OK	14.117	19.6358	0.476048	1.78137	0.00695	0.0217546	yes
34	XLOC_000606	XLOC_000606	AT1G11840	Chr1:3995168-3997907	J7_0_Shoot	J7_10_Shoot	OK	104.135	382.441	1.87679	7.23745	5e-05	0.000290156	yes
35	XLOC_000628	XLOC_000628	AT1G12140	Chr1:4121284-4125648	J7_0_Shoot	J7_10_Shoot	OK	14.6534	22.6817	0.630296	2.37926	0.0002	0.00103083	yes
36	XLOC_000635	XLOC_000635	AT1G12250	Chr1:4159264-4161455	J7_0_Shoot	J7_10_Shoot	OK	30.7064	48.4293	0.657339	2.6689	0.0001	0.000549371	yes
37	XLOC_000672	XLOC_000672	AT1G12880	Chr1:4389750-4391252	J7_0_Shoot	J7_10_Shoot	OK	7.37192	27.6212	1.90567	5.82011	5e-05	0.000290156	yes
38	XLOC_000698	XLOC_000698	AT1G13300	Chr1:4556891-4560054	J7_0_Shoot	J7_10_Shoot	OK	12.7567	9.0529	-0.494798	-1.705	0.01385	0.0386215	yes
39	XLOC_000769	XLOC_000769	AT1G14560	Chr1:4980652-4983357	J7_0_Shoot	J7_10_Shoot	OK	11.8032	17.2813	0.550043	2.10981	0.0023	0.00846651	yes
40	XLOC_000785	XLOC_000785	AT1G14860	Chr1:5124741-5126167	J7_0_Shoot	J7_10_Shoot	OK	3.96824	10.3203	1.37891	3.42415	5e-05	0.000290156	yes
41	XLOC_000816	XLOC_000816	AT1G15380	Chr1:5290744-5292535	J7_0_Shoot	J7_10_Shoot	OK	32.9967	18.0556	-0.869874	-3.03644	5e-05	0.000290156	yes
42	XLOC_000818	XLOC_000818	AT1G15410	Chr1:5297869-5301436	J7_0_Shoot	J7_10_Shoot	OK	21.9319	75.9935	1.79284	6.14432	5e-05	0.000290156	yes
43	XLOC_000878	XLOC_000878	AT1G16410	Chr1:5608806-5611426	J7_0_Shoot	J7_10_Shoot	OK	7.21086	17.4778	1.27728	4.86384	5e-05	0.000290156	yes
44	XLOC_000891	XLOC_000891	AT1G16670	Chr1:5697286-5699803	J7_0_Shoot	J7_10_Shoot	OK	26.7569	64.9007	1.27832	5.2338	5e-05	0.000290156	yes
45	XLOC_000901	XLOC_000901	AT1G16810	Chr1:5755587-5756895	J7_0_Shoot	J7_10_Shoot	OK	104.348	152.27	0.545229	2.31057	0.00075	0.00327212	yes
46	XLOC_000922	XLOC_000922	AT1G17130	Chr1:5854147-5858550	J7_0_Shoot	J7_10_Shoot	OK	18.2348	29.5993	0.698868	1.99986	0.00335	0.0116196	yes
47	XLOC_000935	XLOC_000935	AT1G17290	Chr1:5922629-5926400	J7_0_Shoot	J7_10_Shoot	OK	177.076	251.996	0.509028	1.93217	0.00325	0.0113285	yes
48	XLOC_000939	XLOC_000939	AT1G17350	Chr1:5941754-5944463	J7_0_Shoot	J7_10_Shoot	OK	11.6525	18.0109	0.628233	2.02712	0.00165	0.00641475	yes
49	XLOC_000941	XLOC_000941	AT1G17420	Chr1:5977410-5981496	J7_0_Shoot	J7_10_Shoot	OK	85.6335	680.905	2.99121	11.3547	5e-05	0.000290156	yes
50	XLOC_000946	XLOC_000946	AT1G17500	Chr1:6017940-6024309	J7_0_Shoot	J7_10_Shoot	OK	11.1758	16.5993	0.570745	1.83467	0.00635	0.020125	yes
51	XLOC_000949	XLOC_000949	AT1G17550	Chr1:6034296-6037289	J7_0_Shoot	J7_10_Shoot	OK	24.7537	45.0665	0.864409	3.50485	5e-05	0.000290156	yes
52	XLOC_000959	XLOC_000959	AT1G17730	Chr1:6099060-6100335	J7_0_Shoot	J7_10_Shoot	OK	34.8537	54.795	0.652731	2.66531	0.0002	0.00103083	yes
53	XLOC_001009	XLOC_001009	AT1G18710	Chr1:6450593-6453213	J7_0_Shoot	J7_10_Shoot	OK	9.91353	58.8873	2.57049	10.1305	5e-05	0.000290156	yes
54	XLOC_001013	XLOC_001013	AT1G18773	Chr1:6474801-6475904	J7_0_Shoot	J7_10_Shoot	OK	24.8079	13.5855	-0.86873	-2.65793	0.0003	0.00147144	yes
55	XLOC_001015	XLOC_001015	AT1G18860	Chr1:6508873-6511391	J7_0_Shoot	J7_10_Shoot	OK	0.473822	2.06238	2.1219	2.52244	0.0013	0.00523553	yes
56	XLOC_001023	XLOC_001023	AT1G19010	Chr1:6565493-6567525	J7_0_Shoot	J7_10_Shoot	OK	7.23728	13.3851	0.88711	2.9506	5e-05	0.000290156	yes
57	XLOC_001040	XLOC_001040	AT1G19270	Chr1:6662500-6666030	J7_0_Shoot	J7_10_Shoot	OK	8.60987	12.4771	0.535218	2.01136	0.00285	0.0101492	yes
58	XLOC_001158	XLOC_001158	AT1G21450	Chr1:7508922-7513400	J7_0_Shoot	J7_10_Shoot	OK	29.52	41.1103	0.477806	1.79085	0.00835	0.025348	yes
59	XLOC_001210	XLOC_001210	AT1G22280	Chr1:7873932-7875878	J7_0_Shoot	J7_10_Shoot	OK	68.3722	112.322	0.716156	2.93605	5e-05	0.000290156	yes
60	XLOC_001240	XLOC_001240	AT1G22870	Chr1:8089322-8094488	J7_0_Shoot	J7_10_Shoot	OK	9.97862	17.4584	0.807006	3.29349	5e-05	0.000290156	yes
61	XLOC_001283	XLOC_001283	AT1G23750	Chr1:8400150-8401492	J7_0_Shoot	J7_10_Shoot	OK	4.04723	7.53097	0.895901	2.11124	0.0029	0.0102896	yes
62	XLOC_001352	XLOC_001352	AT1G25275	Chr1:8860670-8861364	J7_0_Shoot	J7_10_Shoot	OK	1658.3	2208.92	0.413634	1.54979	0.0182	0.0486126	yes
63	XLOC_001354	XLOC_001354	AT1G25280	Chr1:8863776-8866805	J7_0_Shoot	J7_10_Shoot	OK	19.1103	31.9941	0.743453	3.12101	5e-05	0.000290156	yes
64	XLOC_001362	XLOC_001362	AT1G25420	Chr1:8916025-8918232	J7_0_Shoot	J7_10_Shoot	OK	27.4602	37.6827	0.456561	1.84322	0.0055	0.0177462	yes
65	XLOC_001370	XLOC_001370	AT1G25520	Chr1:8962124-8967428	J7_0_Shoot	J7_10_Shoot	OK	31.4138	49.9003	0.667649	2.64784	0.00015	0.000794442	yes
66	XLOC_001373	XLOC_001373	AT1G26090	Chr1:9020379-9024164	J7_0_Shoot	J7_10_Shoot	OK	7.22295	11.1678	0.62869	1.91059	0.005	0.0163493	yes
67	XLOC_001407	XLOC_001407	AT1G26770	Chr1:9259604-9261313	J7_0_Shoot	J7_10_Shoot	OK	14.9879	34.1466	1.18794	3.85906	5e-05	0.000290156	yes
68	XLOC_001436	XLOC_001436	AT1G27130	Chr1:9425459-9427529	J7_0_Shoot	J7_10_Shoot	OK	125.396	183.987	0.553113	2.33752	0.0008	0.00345458	yes
69	XLOC_001450	XLOC_001450	AT1G27340	Chr1:9495519-9499744	J7_0_Shoot	J7_10_Shoot	OK	135.048	372.07	1.46211	6.1675	5e-05	0.000290156	yes
70	XLOC_001451	XLOC_001451	AT1G27360	Chr1:9501076-9503869	J7_0_Shoot	J7_10_Shoot	OK	2.97893	9.33101	1.64724	4.62695	5e-05	0.000290156	yes
71	XLOC_001516	XLOC_001516	AT1G28400	Chr1:9972454-9973814	J7_0_Shoot	J7_10_Shoot	OK	41.641	59.0076	0.502895	2.08312	0.0021	0.00783036	yes
72	XLOC_001522	XLOC_001522	AT1G28490	Chr1:10015918-10018047	J7_0_Shoot	J7_10_Shoot	OK	27.967	43.5505	0.638962	2.54073	0.00015	0.000794442	yes
73	XLOC_001538	XLOC_001538	AT1G29060	Chr1:10147669-10149697	J7_0_Shoot	J7_10_Shoot	OK	11.0227	17.7059	0.683747	2.0124	0.0018	0.00688389	yes
74	XLOC_001542	XLOC_001542	AT1G29120	Chr1:10174186-10178521	J7_0_Shoot	J7_10_Shoot	OK	27.7659	20.6262	-0.428833	-1.72571	0.0088	0.0264983	yes
75	XLOC_001555	XLOC_001555	AT1G29280	Chr1:10236366-10237891	J7_0_Shoot	J7_10_Shoot	OK	4.81106	16.1146	1.74394	5.23241	5e-05	0.000290156	yes
76	XLOC_001587	XLOC_001587	AT1G29850	Chr1:10447753-10449946	J7_0_Shoot	J7_10_Shoot	OK	71.8354	126.541	0.816835	3.38324	5e-05	0.000290156	yes
77	XLOC_001594	XLOC_001594	AT1G29952	Chr1:10491581-10494598	J7_0_Shoot	J7_10_Shoot	OK	20.2296	28.8819	0.513698	2.11214	0.0019	0.00718824	yes
78	XLOC_001600	XLOC_001600	AT1G30040	Chr1:10537647-10539831	J7_0_Shoot	J7_10_Shoot	OK	13.8115	42.0379	1.60582	6.18782	5e-05	0.000290156	yes
79	XLOC_001615	XLOC_001615	AT1G30300	Chr1:10672991-10675368	J7_0_Shoot	J7_10_Shoot	OK	10.3001	16.9185	0.715942	2.35094	0.0002	0.00103083	yes
80	XLOC_001622	XLOC_001622	AT1G30420	Chr1:10748320-10756654	J7_0_Shoot	J7_10_Shoot	OK	14.0144	8.0774	-0.794948	-3.25589	5e-05	0.000290156	yes
81	XLOC_001636	XLOC_001636	AT1G30640	Chr1:10860635-10864971	J7_0_Shoot	J7_10_Shoot	OK	9.22105	27.3751	1.56986	6.40891	5e-05	0.000290156	yes
82	XLOC_001665	XLOC_001665	AT1G31020	Chr1:11057104-11058905	J7_0_Shoot	J7_10_Shoot	OK	13.096	18.3961	0.490276	1.61436	0.01875	0.0497879	yes
83	XLOC_001680	XLOC_001680	AT1G31300	Chr1:11193634-11196312	J7_0_Shoot	J7_10_Shoot	OK	26.8356	38.6756	0.527276	2.10369	0.00185	0.00705382	yes
84	XLOC_001707	XLOC_001707	AT1G31910	Chr1:11457125-11461825	J7_0_Shoot	J7_10_Shoot	OK	82.3243	116.988	0.506976	2.10391	0.00215	0.00799094	yes
85	XLOC_001733	XLOC_001733	AT1G32370	Chr1:11676960-11678449	J7_0_Shoot	J7_10_Shoot	OK	19.2407	38.0911	0.985288	3.22133	5e-05	0.000290156	yes
86	XLOC_001739	XLOC_001739	AT1G32460	Chr1:11738117-11742414	J7_0_Shoot	J7_10_Shoot	OK	234.603	505.366	1.10711	1.72845	0.01165	0.033542	yes
87	XLOC_001755	XLOC_001755	AT1G32700	Chr1:11827432-11829759	J7_0_Shoot	J7_10_Shoot	OK	58.2901	106.764	0.873104	3.70181	5e-05	0.000290156	yes
88	XLOC_001775	XLOC_001775	AT1G33080	Chr1:11985706-11990482	J7_0_Shoot	J7_10_Shoot	OK	6.84332	9.59267	0.487236	1.61314	0.01755	0.0471447	yes
89	XLOC_001810	XLOC_001810	AT1G33790	Chr1:12256663-12260605	J7_0_Shoot	J7_10_Shoot	OK	3.98584	6.81027	0.772827	2.45159	0.00055	0.00251832	yes
90	XLOC_001845	XLOC_001845	AT1G34340	Chr1:12530826-12534162	J7_0_Shoot	J7_10_Shoot	OK	42.8874	32.543	-0.398205	-1.57434	0.0154	0.0421736	yes
91	XLOC_001893	XLOC_001893	AT1G35516	Chr1:13077766-13079820	J7_0_Shoot	J7_10_Shoot	OK	69.4431	98.8789	0.509831	1.92653	0.0036	0.012385	yes
92	XLOC_001947	XLOC_001947	AT1G42480	Chr1:15936206-15938863	J7_0_Shoot	J7_10_Shoot	OK	19.7655	31.2825	0.66237	2.39336	0.00035	0.00168601	yes
93	XLOC_002003	XLOC_002003	AT1G44750	Chr1:16892618-16896005	J7_0_Shoot	J7_10_Shoot	OK	16.2673	26.1367	0.684099	2.7045	5e-05	0.000290156	yes
94	XLOC_002029	XLOC_002029	AT1G45201	Chr1:17123820-17128651	J7_0_Shoot	J7_10_Shoot	OK	19.3212	142.462	2.88232	11.2514	5e-05	0.000290156	yes
95	XLOC_002034	XLOC_002034	AT1G45233	Chr1:17152918-17164779	J7_0_Shoot	J7_10_Shoot	OK	5.20966	8.66922	0.734712	1.6785	0.01125	0.0326276	yes
96	XLOC_002056	XLOC_002056	AT1G47278	Chr1:17330818-17332017	J7_0_Shoot	J7_10_Shoot	OK	38.098	60.929	0.677413	2.54541	0.0005	0.00230856	yes
97	XLOC_002119	XLOC_002119	AT1G48300	Chr1:17847058-17849186	J7_0_Shoot	J7_10_Shoot	OK	171.094	271.058	0.663814	2.02699	0.00225	0.008309	yes
98	XLOC_002192	XLOC_002192	AT1G49520	Chr1:18329690-18334254	J7_0_Shoot	J7_10_Shoot	OK	4.74924	15.0125	1.6604	5.97755	5e-05	0.000290156	yes
99	XLOC_002198	XLOC_002198	AT1G49590	Chr1:18354785-18356642	J7_0_Shoot	J7_10_Shoot	OK	14.2084	20.9232	0.55836	2.09847	0.00265	0.00954964	yes
100	XLOC_002253	XLOC_002253	AT1G50740	Chr1:18807671-18812376	J7_0_Shoot	J7_10_Shoot	OK	124.653	222.967	0.83891	2.42581	0.001	0.00419252	yes
101	XLOC_002273	XLOC_002273	AT1G51070	Chr1:18927876-18929762	J7_0_Shoot	J7_10_Shoot	OK	33.8851	61.7031	0.864692	3.62096	5e-05	0.000290156	yes
102	XLOC_002284	XLOC_002284	AT1G51270	Chr1:19007431-19011276	J7_0_Shoot	J7_10_Shoot	OK	25.5086	42.7937	0.746411	3.07828	5e-05	0.000290156	yes
103	XLOC_002287	XLOC_002287	AT1G51340	Chr1:19031739-19034979	J7_0_Shoot	J7_10_Shoot	OK	5.03559	16.1633	1.68249	5.58034	5e-05	0.000290156	yes
104	XLOC_002292	XLOC_002292	AT1G51390	Chr1:19050343-19052817	J7_0_Shoot	J7_10_Shoot	OK	236.949	158.613	-0.579066	-2.306	0.00065	0.00289666	yes
105	XLOC_002318	XLOC_002318	AT1G51760	Chr1:19199411-19206586	J7_0_Shoot	J7_10_Shoot	OK	130.498	311.483	1.25513	4.76424	5e-05	0.000290156	yes
106	XLOC_002332	XLOC_002332	AT1G52100	Chr1:19383081-19385602	J7_0_Shoot	J7_10_Shoot	OK	7.21752	35.3237	2.29106	4.02484	5e-05	0.000290156	yes
107	XLOC_002345	XLOC_002345	AT1G52410	Chr1:19520727-19525629	J7_0_Shoot	J7_10_Shoot	OK	14.4863	367.168	4.66368	19.0531	5e-05	0.000290156	yes
108	XLOC_002363	XLOC_002363	AT1G52730	Chr1:19642489-19645134	J7_0_Shoot	J7_10_Shoot	OK	23.0499	35.0947	0.606497	2.38664	0.0002	0.00103083	yes
109	XLOC_002365	XLOC_002365	AT1G52760	Chr1:19651264-19652743	J7_0_Shoot	J7_10_Shoot	OK	73.3161	205.17	1.48462	4.67263	5e-05	0.000290156	yes
110	XLOC_002372	XLOC_002372	AT1G52905	Chr1:19706083-19706754	J7_0_Shoot	J7_10_Shoot	OK	21.0621	47.8734	1.18458	3.43927	5e-05	0.000290156	yes
111	XLOC_002393	XLOC_002393	AT1G53180	Chr1:19831368-19832931	J7_0_Shoot	J7_10_Shoot	OK	3.76709	5.83863	0.632178	1.76105	0.01205	0.0344822	yes
112	XLOC_002412	XLOC_002412	AT1G53530	Chr1:19978145-19980084	J7_0_Shoot	J7_10_Shoot	OK	10.0965	14.8403	0.555665	1.74916	0.0097	0.0287641	yes
113	XLOC_002438	XLOC_002438	AT1G53910	Chr1:20135111-20136970	J7_0_Shoot	J7_10_Shoot	OK	59.2651	89.7515	0.598753	2.537	0.0004	0.00189376	yes
114	XLOC_002455	XLOC_002455	AT1G54210	Chr1:20241225-20242615	J7_0_Shoot	J7_10_Shoot	OK	25.8258	39.3274	0.60672	2.02903	0.0023	0.00846651	yes
115	XLOC_002488	XLOC_002488	AT1G54830	Chr1:20451082-20454249	J7_0_Shoot	J7_10_Shoot	OK	17.2571	30.6703	0.829649	3.2299	5e-05	0.000290156	yes
116	XLOC_002498	XLOC_002498	AT1G55000	Chr1:20514633-20516496	J7_0_Shoot	J7_10_Shoot	OK	51.288	72.9879	0.509036	2.11711	0.00155	0.00607631	yes
117	XLOC_002527	XLOC_002527	AT1G55370	Chr1:20674782-20676449	J7_0_Shoot	J7_10_Shoot	OK	11.7119	7.86904	-0.573717	-1.88854	0.0035	0.0120836	yes
118	XLOC_002531	XLOC_002531	AT1G55500	Chr1:20719547-20722761	J7_0_Shoot	J7_10_Shoot	OK	18.0371	12.0289	-0.584466	-2.19074	0.00085	0.00363458	yes
119	XLOC_002552	XLOC_002552	AT1G55915	Chr1:20907536-20910095	J7_0_Shoot	J7_10_Shoot	OK	2.40546	4.0715	0.759245	1.95433	0.00485	0.015937	yes
120	XLOC_002563	XLOC_002563	AT1G56140	Chr1:21001321-21007809	J7_0_Shoot	J7_10_Shoot	OK	35.3137	85.9943	1.28401	1.72881	0.01315	0.037061	yes
121	XLOC_002571	XLOC_002571	AT1G56220	Chr1:21043341-21044745	J7_0_Shoot	J7_10_Shoot	OK	1025.7	636.647	-0.68805	-2.60029	5e-05	0.000290156	yes
122	XLOC_002597	XLOC_002597	AT1G56660	Chr1:21237754-21241214	J7_0_Shoot	J7_10_Shoot	OK	71.5529	264.296	1.88507	7.59011	5e-05	0.000290156	yes
123	XLOC_002601	XLOC_002601	AT1G56700	Chr1:21256139-21257973	J7_0_Shoot	J7_10_Shoot	OK	50.5604	67.4573	0.415966	1.68688	0.01055	0.0309229	yes
124	XLOC_002602	XLOC_002602	AT1G57560	Chr1:21316781-21318064	J7_0_Shoot	J7_10_Shoot	OK	1.62549	10.2094	2.65096	5.70965	5e-05	0.000290156	yes
125	XLOC_002624	XLOC_002624	AT1G58007	Chr1:21437601-21448652	J7_0_Shoot	J7_10_Shoot	OK	425.382	775.986	0.867271	3.40498	5e-05	0.000290156	yes
126	XLOC_002633	XLOC_002633	AT1G58190	Chr1:21540631-21548112	J7_0_Shoot	J7_10_Shoot	OK	8.97709	6.29054	-0.513064	-1.83813	0.0063	0.0199915	yes
127	XLOC_002653	XLOC_002653	AT1G58520	Chr1:21732743-21738652	J7_0_Shoot	J7_10_Shoot	OK	2.26634	3.37406	0.57412	1.6513	0.0157	0.0428471	yes
128	XLOC_002748	XLOC_002748	AT1G61150	Chr1:22542523-22544644	J7_0_Shoot	J7_10_Shoot	OK	33.9592	51.7956	0.609024	2.46578	0.00025	0.00124892	yes
129	XLOC_002788	XLOC_002788	AT1G61820	Chr1:22835077-22838615	J7_0_Shoot	J7_10_Shoot	OK	11.5326	40.405	1.80882	7.3219	5e-05	0.000290156	yes
130	XLOC_002794	XLOC_002794	AT1G61970	Chr1:22904485-22907671	J7_0_Shoot	J7_10_Shoot	OK	5.88797	4.14682	-0.505764	-1.60991	0.01345	0.0378056	yes
131	XLOC_002828	XLOC_002828	AT1G62540	Chr1:23151793-23155717	J7_0_Shoot	J7_10_Shoot	OK	1.90868	13.9937	2.87414	7.75895	5e-05	0.000290156	yes
132	XLOC_002832	XLOC_002832	AT1G62600	Chr1:23179476-23183227	J7_0_Shoot	J7_10_Shoot	OK	14.6696	20.43	0.477859	1.61458	0.01455	0.0402723	yes
133	XLOC_002840	XLOC_002840	AT1G62790	Chr1:23252312-23257463	J7_0_Shoot	J7_10_Shoot	OK	54.4411	159.5	1.55079	5.85868	5e-05	0.000290156	yes
134	XLOC_002851	XLOC_002851	AT1G62975	Chr1:23328743-23330776	J7_0_Shoot	J7_10_Shoot	OK	3.47382	16.9549	2.28711	3.2286	0.0001	0.000549371	yes
135	XLOC_002868	XLOC_002868	AT1G63220	Chr1:23448918-23450452	J7_0_Shoot	J7_10_Shoot	OK	11.4159	20.3326	0.832754	2.62915	5e-05	0.000290156	yes
136	XLOC_002880	XLOC_002880	AT1G63460	Chr1:23535015-23536474	J7_0_Shoot	J7_10_Shoot	OK	27.9621	47.4695	0.763525	2.88043	5e-05	0.000290156	yes
137	XLOC_002920	XLOC_002920	AT1G64230	Chr1:23833557-23835536	J7_0_Shoot	J7_10_Shoot	OK	548.868	751.701	0.453699	1.71982	0.0076	0.0234361	yes
138	XLOC_002959	XLOC_002959	AT1G64770	Chr1:24057438-24059561	J7_0_Shoot	J7_10_Shoot	OK	37.0986	54.535	0.555817	2.29241	0.0007	0.00308692	yes
139	XLOC_002961	XLOC_002961	AT1G64810	Chr1:24086557-24088538	J7_0_Shoot	J7_10_Shoot	OK	71.1014	53.2076	-0.418246	-1.57023	0.0126	0.0357894	yes
140	XLOC_002998	XLOC_002998	AT1G65390	Chr1:24292477-24294690	J7_0_Shoot	J7_10_Shoot	OK	41.3918	191.549	2.21029	9.07447	5e-05	0.000290156	yes
141	XLOC_003007	XLOC_003007	AT1G65486	Chr1:24349522-24350306	J7_0_Shoot	J7_10_Shoot	OK	57.52	133.194	1.21139	3.68008	5e-05	0.000290156	yes
142	XLOC_003059	XLOC_003059	AT1G66510	Chr1:24812836-24816828	J7_0_Shoot	J7_10_Shoot	OK	7.3862	11.3652	0.621724	2.09574	0.00225	0.008309	yes
143	XLOC_003074	XLOC_003074	AT1G66760	Chr1:24901977-24904443	J7_0_Shoot	J7_10_Shoot	OK	108.381	307.971	1.50669	6.30241	5e-05	0.000290156	yes
144	XLOC_003080	XLOC_003080	AT1G66860	Chr1:24942187-24944528	J7_0_Shoot	J7_10_Shoot	OK	2.22175	17.033	2.93856	7.53622	5e-05	0.000290156	yes
145	XLOC_003116	XLOC_003116	AT1G67530	Chr1:25307657-25311308	J7_0_Shoot	J7_10_Shoot	OK	12.3008	18.8903	0.618895	2.49936	0.0002	0.00103083	yes
146	XLOC_003118	XLOC_003118	AT1G67560	Chr1:25319879-25324373	J7_0_Shoot	J7_10_Shoot	OK	23.9611	59.7736	1.31881	5.29409	5e-05	0.000290156	yes
147	XLOC_003145	XLOC_003145	AT1G67940	Chr1:25477669-25480580	J7_0_Shoot	J7_10_Shoot	OK	8.16833	13.8913	0.766073	1.60396	0.01375	0.038368	yes
148	XLOC_003165	XLOC_003165	AT1G68230	Chr1:25572150-25573401	J7_0_Shoot	J7_10_Shoot	OK	5.42435	10.887	1.00509	2.27643	0.00095	0.0040121	yes
149	XLOC_003185	XLOC_003185	AT1G68580	Chr1:25752719-25756167	J7_0_Shoot	J7_10_Shoot	OK	34.5379	45.4033	0.394619	1.61575	0.01595	0.0434265	yes
150	XLOC_003193	XLOC_003193	AT1G68680	Chr1:25785488-25786924	J7_0_Shoot	J7_10_Shoot	OK	66.0913	99.5327	0.590712	1.90992	0.0054	0.0174858	yes
151	XLOC_003209	XLOC_003209	AT1G68920	Chr1:25915006-25917978	J7_0_Shoot	J7_10_Shoot	OK	10.5186	14.9287	0.50515	1.88524	0.0045	0.0149301	yes
152	XLOC_003211	XLOC_003211	AT1G68935	Chr1:25921337-25926063	J7_0_Shoot	J7_10_Shoot	OK	10.3597	6.64218	-0.641259	-1.63133	0.0136	0.0381004	yes
153	XLOC_003228	XLOC_003228	AT1G69260	Chr1:26039010-26042132	J7_0_Shoot	J7_10_Shoot	OK	14.9642	24.1635	0.691319	2.8454	5e-05	0.000290156	yes
154	XLOC_003237	XLOC_003237	AT1G69420	Chr1:26093195-26097043	J7_0_Shoot	J7_10_Shoot	OK	167.166	358.911	1.10235	4.37412	5e-05	0.000290156	yes
155	XLOC_003243	XLOC_003243	AT1G69510	Chr1:26126349-26127961	J7_0_Shoot	J7_10_Shoot	OK	81.0423	164.562	1.02189	4.18372	5e-05	0.000290156	yes
156	XLOC_003244	XLOC_003244	AT1G69526	Chr1:26131293-26133196	J7_0_Shoot	J7_10_Shoot	OK	10.3003	23.9307	1.21617	3.55337	5e-05	0.000290156	yes
157	XLOC_003245	XLOC_003245	AT1G69530	Chr1:26141835-26143500	J7_0_Shoot	J7_10_Shoot	OK	31.3847	21.9395	-0.516532	-2.02243	0.00235	0.00860806	yes
158	XLOC_003248	XLOC_003248	AT1G69580	Chr1:26171942-26173612	J7_0_Shoot	J7_10_Shoot	OK	7.75633	14.9746	0.949071	3.23517	5e-05	0.000290156	yes
159	XLOC_003281	XLOC_003281	AT1G70100	Chr1:26403082-26406119	J7_0_Shoot	J7_10_Shoot	OK	19.6988	28.1346	0.514237	2.13713	0.0017	0.00657486	yes
160	XLOC_003286	XLOC_003286	AT1G70180	Chr1:26426340-26429361	J7_0_Shoot	J7_10_Shoot	OK	21.4378	15.6448	-0.454472	-1.7838	0.0069	0.0216248	yes
161	XLOC_003309	XLOC_003309	AT1G70580	Chr1:26612631-26616069	J7_0_Shoot	J7_10_Shoot	OK	10.7073	19.88	0.892723	3.46566	5e-05	0.000290156	yes
162	XLOC_003318	XLOC_003318	AT1G70700	Chr1:26654767-26657064	J7_0_Shoot	J7_10_Shoot	OK	84.3852	674.031	2.99775	12.2839	5e-05	0.000290156	yes
163	XLOC_003331	XLOC_003331	AT1G70940	Chr1:26743053-26746431	J7_0_Shoot	J7_10_Shoot	OK	48.364	31.938	-0.598659	-2.48415	0.00015	0.000794442	yes
164	XLOC_003396	XLOC_003396	AT1G72060	Chr1:27118446-27119826	J7_0_Shoot	J7_10_Shoot	OK	203.421	280.406	0.463047	1.64883	0.01195	0.0342424	yes
165	XLOC_003401	XLOC_003401	AT1G72140	Chr1:27141813-27144490	J7_0_Shoot	J7_10_Shoot	OK	2.27176	10.42	2.19748	6.42823	5e-05	0.000290156	yes
166	XLOC_003402	XLOC_003402	AT1G72150	Chr1:27148427-27150980	J7_0_Shoot	J7_10_Shoot	OK	397.089	247.818	-0.680181	-2.29627	0.0021	0.00783036	yes
167	XLOC_003404	XLOC_003404	AT1G72175	Chr1:27157874-27159623	J7_0_Shoot	J7_10_Shoot	OK	17.1122	26.1412	0.611295	2.0953	0.0021	0.00783036	yes
168	XLOC_003405	XLOC_003405	AT1G72180	Chr1:27162819-27168430	J7_0_Shoot	J7_10_Shoot	OK	21.7812	41.8792	0.94315	4.01328	5e-05	0.000290156	yes
169	XLOC_003421	XLOC_003421	AT1G72510	Chr1:27303365-27304850	J7_0_Shoot	J7_10_Shoot	OK	40.7938	166.81	2.03179	8.48532	5e-05	0.000290156	yes
170	XLOC_003446	XLOC_003446	AT1G72930	Chr1:27439451-27440464	J7_0_Shoot	J7_10_Shoot	OK	34.7208	68.3098	0.976291	3.96191	5e-05	0.000290156	yes
171	XLOC_003447	XLOC_003447	AT1G72940	Chr1:27442237-27443856	J7_0_Shoot	J7_10_Shoot	OK	47.295	92.6334	0.969844	4.02088	5e-05	0.000290156	yes
172	XLOC_003458	XLOC_003458	AT1G73130	Chr1:27499034-27502094	J7_0_Shoot	J7_10_Shoot	OK	6.21165	9.71033	0.644544	2.22161	0.001	0.00419252	yes
173	XLOC_003470	XLOC_003470	AT1G73470	Chr1:27625148-27627701	J7_0_Shoot	J7_10_Shoot	OK	31.3437	23.6117	-0.408675	-1.67578	0.01425	0.0395542	yes
174	XLOC_003476	XLOC_003476	AT1G73600	Chr1:27669151-27673572	J7_0_Shoot	J7_10_Shoot	OK	33.3932	17.5677	-0.926629	-3.49792	5e-05	0.000290156	yes
175	XLOC_003503	XLOC_003503	AT1G73990	Chr1:27824407-27828926	J7_0_Shoot	J7_10_Shoot	OK	20.916	27.5159	0.395657	1.64027	0.01465	0.0404607	yes
176	XLOC_003532	XLOC_003532	AT1G74510	Chr1:28005364-28007739	J7_0_Shoot	J7_10_Shoot	OK	8.39531	13.2517	0.658523	2.40455	0.0003	0.00147144	yes
177	XLOC_003557	XLOC_003557	AT1G75020	Chr1:28171017-28173436	J7_0_Shoot	J7_10_Shoot	OK	20.8473	33.6097	0.689018	2.45602	0.0004	0.00189376	yes
178	XLOC_003619	XLOC_003619	AT1G76040	Chr1:28537672-28540637	J7_0_Shoot	J7_10_Shoot	OK	25.7033	55.9963	1.12338	4.66998	5e-05	0.000290156	yes
179	XLOC_003623	XLOC_003623	AT1G76130	Chr1:28560957-28564076	J7_0_Shoot	J7_10_Shoot	OK	13.6222	20.6809	0.602345	2.20695	0.0009	0.00382131	yes
180	XLOC_003652	XLOC_003652	AT1G76680	Chr1:28776845-28778467	J7_0_Shoot	J7_10_Shoot	OK	190.555	353.67	0.892198	3.32266	5e-05	0.000290156	yes
181	XLOC_003674	XLOC_003674	AT1G76990	Chr1:28932161-28935539	J7_0_Shoot	J7_10_Shoot	OK	62.8073	85.3417	0.442319	1.79647	0.00765	0.0235502	yes
182	XLOC_003677	XLOC_003677	AT1G77080	Chr1:28955636-28960096	J7_0_Shoot	J7_10_Shoot	OK	41.677	67.8017	0.702072	1.98734	0.0038	0.0129605	yes
183	XLOC_003685	XLOC_003685	AT1G77220	Chr1:29012716-29015817	J7_0_Shoot	J7_10_Shoot	OK	20.3468	28.5473	0.488554	1.97441	0.0026	0.00939082	yes
184	XLOC_003698	XLOC_003698	AT1G77460	Chr1:29103632-29111921	J7_0_Shoot	J7_10_Shoot	OK	3.82333	5.08673	0.411909	1.63897	0.0133	0.0374587	yes
185	XLOC_003720	XLOC_003720	AT1G77890	Chr1:29289872-29296407	J7_0_Shoot	J7_10_Shoot	OK	8.38851	14.5834	0.797844	2.88399	5e-05	0.000290156	yes
186	XLOC_003726	XLOC_003726	AT1G78020	Chr1:29338591-29339814	J7_0_Shoot	J7_10_Shoot	OK	160.134	274.546	0.777765	2.34405	0.0001	0.000549371	yes
187	XLOC_003728	XLOC_003728	AT1G78050	Chr1:29347580-29352924	J7_0_Shoot	J7_10_Shoot	OK	478.744	902.967	0.91542	3.61011	5e-05	0.000290156	yes
188	XLOC_003729	XLOC_003729	AT1G78070	Chr1:29355021-29359031	J7_0_Shoot	J7_10_Shoot	OK	32.6969	90.1889	1.4638	6.04542	5e-05	0.000290156	yes
189	XLOC_003740	XLOC_003740	AT1G78200	Chr1:29420252-29421864	J7_0_Shoot	J7_10_Shoot	OK	18.6172	25.8524	0.473661	1.75321	0.00805	0.0245667	yes
190	XLOC_003754	XLOC_003754	AT1G78570	Chr1:29549648-29560912	J7_0_Shoot	J7_10_Shoot	OK	18.2689	26.8674	0.556472	1.77036	0.00585	0.0187371	yes
191	XLOC_003759	XLOC_003759	AT1G78690	Chr1:29596587-29598629	J7_0_Shoot	J7_10_Shoot	OK	52.8437	97.5579	0.884528	3.66091	5e-05	0.000290156	yes
192	XLOC_003760	XLOC_003760	AT1G78680	Chr1:29593755-29596270	J7_0_Shoot	J7_10_Shoot	OK	34.8058	80.0451	1.20149	5.05328	5e-05	0.000290156	yes
193	XLOC_003766	XLOC_003766	AT1G78870	Chr1:29650453-29652593	J7_0_Shoot	J7_10_Shoot	OK	72.2435	104.009	0.52577	2.20459	0.0013	0.00523553	yes
194	XLOC_003778	XLOC_003778	AT1G79110	Chr1:29759156-29760704	J7_0_Shoot	J7_10_Shoot	OK	11.0817	22.491	1.02117	4.15145	5e-05	0.000290156	yes
195	XLOC_003785	XLOC_003785	AT1G79270	Chr1:29815505-29821231	J7_0_Shoot	J7_10_Shoot	OK	21.3585	29.4585	0.46387	1.93069	0.0048	0.0157931	yes
196	XLOC_003792	XLOC_003792	AT1G79380	Chr1:29860490-29864337	J7_0_Shoot	J7_10_Shoot	OK	40.6679	78.1956	0.943197	3.45259	5e-05	0.000290156	yes
197	XLOC_003839	XLOC_003839	AT1G80380	Chr1:30217218-30220004	J7_0_Shoot	J7_10_Shoot	OK	11.9365	7.73478	-0.625952	-2.10193	0.00255	0.00922864	yes
198	XLOC_003854	XLOC_003854	AT1G80620	Chr1:30305361-30307417	J7_0_Shoot	J7_10_Shoot	OK	20.0518	30.469	0.603613	2.4558	0.0002	0.00103083	yes
199	XLOC_003866	XLOC_003866	AT1G80820	Chr1:30370571-30372699	J7_0_Shoot	J7_10_Shoot	OK	40.4191	129.272	1.6773	6.81101	5e-05	0.000290156	yes
200	XLOC_003882	XLOC_003882	AT1G01070	Chr1:38751-40944	J7_0_Shoot	J7_10_Shoot	OK	4.79126	8.22163	0.779018	2.18446	0.00115	0.00471533	yes
201	XLOC_003888	XLOC_003888	AT1G01170	Chr1:72338-74737	J7_0_Shoot	J7_10_Shoot	OK	256.643	449.776	0.809445	2.60564	0.0002	0.00103083	yes
202	XLOC_003926	XLOC_003926	AT1G01830	Chr1:298534-302315	J7_0_Shoot	J7_10_Shoot	OK	6.25975	10.5196	0.748904	2.85283	5e-05	0.000290156	yes
203	XLOC_003941	XLOC_003941	AT1G02090	Chr1:387276-389647	J7_0_Shoot	J7_10_Shoot	OK	26.5804	36.7819	0.468634	1.80143	0.00655	0.020671	yes
204	XLOC_003961	XLOC_003961	AT1G02430	Chr1:493595-496133	J7_0_Shoot	J7_10_Shoot	OK	2.17592	3.89277	0.839171	2.09514	0.0024	0.00876335	yes
205	XLOC_003975	XLOC_003975	AT1G02660	Chr1:571927-575040	J7_0_Shoot	J7_10_Shoot	OK	41.3451	55.8629	0.434173	1.75717	0.00905	0.02718	yes
206	XLOC_003988	XLOC_003988	AT1G02880	Chr1:642751-644539	J7_0_Shoot	J7_10_Shoot	OK	21.8991	32.1538	0.55412	2.11746	0.0014	0.00556924	yes
207	XLOC_003998	XLOC_003998	AT1G03040	Chr1:703905-706631	J7_0_Shoot	J7_10_Shoot	OK	36.8802	59.5021	0.690095	2.82908	5e-05	0.000290156	yes
208	XLOC_004021	XLOC_004021	AT1G03410	Chr1:844435-847764	J7_0_Shoot	J7_10_Shoot	OK	21.4658	12.3364	-0.799124	-2.83925	5e-05	0.000290156	yes
209	XLOC_004052	XLOC_004052	AT1G03950	Chr1:1008492-1013365	J7_0_Shoot	J7_10_Shoot	OK	12.5209	24.4747	0.96695	3.12087	5e-05	0.000290156	yes
210	XLOC_004109	XLOC_004109	AT1G04960	Chr1:1407800-1410868	J7_0_Shoot	J7_10_Shoot	OK	21.7888	34.165	0.648935	2.62417	0.0003	0.00147144	yes
211	XLOC_004135	XLOC_004135	AT1G05300	Chr1:1545105-1547849	J7_0_Shoot	J7_10_Shoot	OK	13.7032	7.06133	-0.956503	-3.1524	5e-05	0.000290156	yes
212	XLOC_004161	XLOC_004161	AT1G05760	Chr1:1721486-1724734	J7_0_Shoot	J7_10_Shoot	OK	1.88229	10.6254	2.49696	4.62813	5e-05	0.000290156	yes
213	XLOC_004175	XLOC_004175	AT1G06040	Chr1:1828412-1829890	J7_0_Shoot	J7_10_Shoot	OK	68.6776	51.6683	-0.410561	-1.69151	0.01135	0.0328725	yes
214	XLOC_004313	XLOC_004313	AT1G08320	Chr1:2621903-2627848	J7_0_Shoot	J7_10_Shoot	OK	0.994559	2.98088	1.58361	2.95379	0.0004	0.00189376	yes
215	XLOC_004344	XLOC_004344	AT1G09060	Chr1:2921063-2925762	J7_0_Shoot	J7_10_Shoot	OK	21.6175	34.2451	0.6637	2.667	5e-05	0.000290156	yes
216	XLOC_004350	XLOC_004350	AT1G09160	Chr1:2951600-2955689	J7_0_Shoot	J7_10_Shoot	OK	20.8328	29.1904	0.486639	1.98356	0.0033	0.0114744	yes
217	XLOC_004397	XLOC_004397	AT1G09920	Chr1:3224651-3227070	J7_0_Shoot	J7_10_Shoot	OK	29.1943	42.2918	0.534692	2.0665	0.0017	0.00657486	yes
218	XLOC_004399	XLOC_004399	AT1G09932	Chr1:3230449-3233109	J7_0_Shoot	J7_10_Shoot	OK	14.1023	60.1465	2.09255	7.9402	5e-05	0.000290156	yes
219	XLOC_004415	XLOC_004415	AT1G10155	Chr1:3325852-3328448	J7_0_Shoot	J7_10_Shoot	OK	8.24923	12.0296	0.54426	2.12103	0.00275	0.00987072	yes
220	XLOC_004460	XLOC_004460	AT1G10865	Chr1:3611746-3616159	J7_0_Shoot	J7_10_Shoot	OK	76.4531	141.414	0.887274	2.94705	5e-05	0.000290156	yes
221	XLOC_004463	XLOC_004463	AT1G10900	Chr1:3632233-3637187	J7_0_Shoot	J7_10_Shoot	OK	7.57564	10.7803	0.508956	1.924	0.0043	0.0143871	yes
222	XLOC_004552	XLOC_004552	AT1G12430	Chr1:4233872-4238764	J7_0_Shoot	J7_10_Shoot	OK	9.33519	13.3987	0.521343	2.1428	0.00175	0.00673126	yes
223	XLOC_004605	XLOC_004605	AT1G13450	Chr1:4612275-4615353	J7_0_Shoot	J7_10_Shoot	OK	647.432	888.246	0.45623	1.67998	0.0115	0.0332007	yes
224	XLOC_004618	XLOC_004618	AT1G13609	Chr1:4662539-4663517	J7_0_Shoot	J7_10_Shoot	OK	8.07441	226.603	4.81066	14.1537	5e-05	0.000290156	yes
225	XLOC_004644	XLOC_004644	AT1G14120	Chr1:4833480-4835089	J7_0_Shoot	J7_10_Shoot	OK	1.73255	23.0721	3.73518	8.00818	5e-05	0.000290156	yes
226	XLOC_004689	XLOC_004689	AT1G14820	Chr1:5104928-5107061	J7_0_Shoot	J7_10_Shoot	OK	16.0089	26.8295	0.744951	2.60225	0.0001	0.000549371	yes
227	XLOC_004704	XLOC_004704	AT1G15040	Chr1:5177528-5181389	J7_0_Shoot	J7_10_Shoot	OK	12.022	21.4935	0.838221	2.0833	0.00315	0.0110407	yes
228	XLOC_004709	XLOC_004709	AT1G15140	Chr1:5210205-5212349	J7_0_Shoot	J7_10_Shoot	OK	43.7328	58.9874	0.431692	1.77757	0.00745	0.0230521	yes
229	XLOC_004723	XLOC_004723	AT1G15350	Chr1:5278112-5279899	J7_0_Shoot	J7_10_Shoot	OK	47.7237	63.3093	0.407714	1.64744	0.0153	0.041927	yes
230	XLOC_004753	XLOC_004753	AT1G16010	Chr1:5495372-5497723	J7_0_Shoot	J7_10_Shoot	OK	29.5178	40.6719	0.462447	1.85449	0.00495	0.0162109	yes
231	XLOC_004770	XLOC_004770	AT1G16340	Chr1:5587811-5590633	J7_0_Shoot	J7_10_Shoot	OK	11.8117	16.4877	0.481176	1.62862	0.0118	0.0338816	yes
232	XLOC_004775	XLOC_004775	AT1G16460	Chr1:5619581-5622671	J7_0_Shoot	J7_10_Shoot	OK	37.8614	58.4685	0.626934	2.57001	0.0001	0.000549371	yes
233	XLOC_004813	XLOC_004813	AT1G17280	Chr1:5916870-5920089	J7_0_Shoot	J7_10_Shoot	OK	34.1408	54.7528	0.681437	2.76368	5e-05	0.000290156	yes
234	XLOC_004818	XLOC_004818	AT1G17410	Chr1:5968439-5969995	J7_0_Shoot	J7_10_Shoot	OK	21.5874	32.8702	0.606591	2.21172	0.00145	0.0057465	yes
235	XLOC_004819	XLOC_004819	AT1G17440	Chr1:5982266-5987784	J7_0_Shoot	J7_10_Shoot	OK	16.1831	22.0368	0.445428	1.75039	0.01205	0.0344822	yes
236	XLOC_004826	XLOC_004826	AT1G17590	Chr1:6050221-6052568	J7_0_Shoot	J7_10_Shoot	OK	4.29068	13.8815	1.69388	5.08337	5e-05	0.000290156	yes
237	XLOC_004833	XLOC_004833	AT1G17720	Chr1:6093207-6098383	J7_0_Shoot	J7_10_Shoot	OK	31.2872	41.0971	0.393465	1.60095	0.01545	0.0422649	yes
238	XLOC_004875	XLOC_004875	AT1G18470	Chr1:6356130-6360192	J7_0_Shoot	J7_10_Shoot	OK	40.8007	55.9877	0.456518	1.86419	0.00495	0.0162109	yes
239	XLOC_004914	XLOC_004914	AT1G19200	Chr1:6623836-6625972	J7_0_Shoot	J7_10_Shoot	OK	3.8744	29.7837	2.94248	5.68386	5e-05	0.000290156	yes
240	XLOC_004926	XLOC_004926	AT1G19400	Chr1:6712037-6714252	J7_0_Shoot	J7_10_Shoot	OK	71.8662	49.3022	-0.543661	-2.1845	0.00075	0.00327212	yes
241	XLOC_004964	XLOC_004964	AT1G20160	Chr1:6990783-6993972	J7_0_Shoot	J7_10_Shoot	OK	1.24199	5.18442	2.06152	5.03818	5e-05	0.000290156	yes
242	XLOC_004969	XLOC_004969	AT1G20270	Chr1:7020748-7023067	J7_0_Shoot	J7_10_Shoot	OK	9.89894	19.7171	0.994101	3.45835	5e-05	0.000290156	yes
243	XLOC_004982	XLOC_004982	AT1G20480	Chr1:7094216-7097124	J7_0_Shoot	J7_10_Shoot	OK	2.68211	1.10837	-1.27494	-2.8058	0.0004	0.00189376	yes
244	XLOC_004983	XLOC_004983	AT1G20490	Chr1:7097249-7102334	J7_0_Shoot	J7_10_Shoot	OK	4.27338	12.5457	1.55375	5.08557	5e-05	0.000290156	yes
245	XLOC_004985	XLOC_004985	AT1G20510	Chr1:7103453-7105881	J7_0_Shoot	J7_10_Shoot	OK	125.329	348.025	1.47347	5.74751	5e-05	0.000290156	yes
246	XLOC_005004	XLOC_005004	AT1G20840	Chr1:7244938-7248416	J7_0_Shoot	J7_10_Shoot	OK	33.8737	23.6301	-0.519543	-2.16701	0.00155	0.00607631	yes
247	XLOC_005016	XLOC_005016	AT1G20960	Chr1:7301747-7310250	J7_0_Shoot	J7_10_Shoot	OK	26.5482	18.65	-0.509437	-2.04262	0.00215	0.00799094	yes
248	XLOC_005077	XLOC_005077	AT1G22180	Chr1:7826288-7830392	J7_0_Shoot	J7_10_Shoot	OK	25.9877	37.4134	0.525728	1.84938	0.00485	0.015937	yes
249	XLOC_005083	XLOC_005083	AT1G22300	Chr1:7877579-7881219	J7_0_Shoot	J7_10_Shoot	OK	156.753	212.945	0.441991	1.66044	0.0128	0.0362681	yes
250	XLOC_005134	XLOC_005134	AT1G23080	Chr1:8180422-8183570	J7_0_Shoot	J7_10_Shoot	OK	38.5385	22.0132	-0.80793	-3.31693	5e-05	0.000290156	yes
251	XLOC_005151	XLOC_005151	AT1G23360	Chr1:8295184-8296923	J7_0_Shoot	J7_10_Shoot	OK	22.5539	34.3082	0.605177	2.38738	0.0005	0.00230856	yes
252	XLOC_005173	XLOC_005173	AT1G23740	Chr1:8395556-8399749	J7_0_Shoot	J7_10_Shoot	OK	23.4721	33.1882	0.499723	1.9143	0.005	0.0163493	yes
253	XLOC_005186	XLOC_005186	AT1G23950	Chr1:8469533-8471417	J7_0_Shoot	J7_10_Shoot	OK	23.7065	33.3712	0.493324	2.0303	0.003	0.010594	yes
254	XLOC_005251	XLOC_005251	AT1G25390	Chr1:8906091-8909219	J7_0_Shoot	J7_10_Shoot	OK	27.0498	46.1528	0.770804	3.17782	5e-05	0.000290156	yes
255	XLOC_005278	XLOC_005278	AT1G26300	Chr1:9095899-9099754	J7_0_Shoot	J7_10_Shoot	OK	12.8133	19.547	0.609308	2.2122	0.00135	0.00539574	yes
256	XLOC_005289	XLOC_005289	AT1G26440	Chr1:9143966-9146050	J7_0_Shoot	J7_10_Shoot	OK	24.1875	33.2253	0.458021	1.81661	0.00605	0.0193046	yes
257	XLOC_005375	XLOC_005375	AT1G28120	Chr1:9812958-9815554	J7_0_Shoot	J7_10_Shoot	OK	29.0404	40.263	0.471391	1.89171	0.0045	0.0149301	yes
258	XLOC_005384	XLOC_005384	AT1G28260	Chr1:9874246-9879267	J7_0_Shoot	J7_10_Shoot	OK	9.37801	5.53527	-0.760628	-1.82591	0.011	0.0320198	yes
259	XLOC_005391	XLOC_005391	AT1G28320	Chr1:9920434-9924488	J7_0_Shoot	J7_10_Shoot	OK	27.9609	20.8749	-0.421642	-1.68992	0.00975	0.0288853	yes
260	XLOC_005403	XLOC_005403	AT1G28580	Chr1:10044336-10046442	J7_0_Shoot	J7_10_Shoot	OK	2.89487	10.8803	1.91015	4.91474	5e-05	0.000290156	yes
261	XLOC_005405	XLOC_005405	AT1G28600	Chr1:10051000-10053117	J7_0_Shoot	J7_10_Shoot	OK	56.2254	107.417	0.933929	3.60462	5e-05	0.000290156	yes
262	XLOC_005441	XLOC_005441	AT1G29400	Chr1:10290039-10294630	J7_0_Shoot	J7_10_Shoot	OK	45.4634	29.9921	-0.600124	-2.42966	0.00025	0.00124892	yes
263	XLOC_005466	XLOC_005466	AT1G29980	Chr1:10503277-10506117	J7_0_Shoot	J7_10_Shoot	OK	9.61534	31.9081	1.73051	7.10133	5e-05	0.000290156	yes
264	XLOC_005494	XLOC_005494	AT1G30510	Chr1:10806984-10809188	J7_0_Shoot	J7_10_Shoot	OK	18.0398	29.2629	0.697889	2.69816	0.0001	0.000549371	yes
265	XLOC_005552	XLOC_005552	AT1G31470	Chr1:11261540-11264998	J7_0_Shoot	J7_10_Shoot	OK	4.22688	6.13253	0.53689	1.86606	0.00965	0.0286426	yes
266	XLOC_005557	XLOC_005557	AT1G31540	Chr1:11288451-11293753	J7_0_Shoot	J7_10_Shoot	OK	13.9807	26.0361	0.89708	3.68601	5e-05	0.000290156	yes
267	XLOC_005558	XLOC_005558	AT1G31550	Chr1:11295524-11297379	J7_0_Shoot	J7_10_Shoot	OK	10.6127	66.0074	2.63683	8.96572	5e-05	0.000290156	yes
268	XLOC_005559	XLOC_005559	AT1G31600	Chr1:11312960-11316499	J7_0_Shoot	J7_10_Shoot	OK	24.1731	37.5374	0.634926	2.6012	5e-05	0.000290156	yes
269	XLOC_005581	XLOC_005581	AT1G31940	Chr1:11469309-11471340	J7_0_Shoot	J7_10_Shoot	OK	11.6095	22.3292	0.943626	2.6557	0.00025	0.00124892	yes
270	XLOC_005707	XLOC_005707	AT1G34760	Chr1:12743820-12745648	J7_0_Shoot	J7_10_Shoot	OK	18.5932	12.4429	-0.579453	-2.02711	0.00395	0.0133892	yes
271	XLOC_005746	XLOC_005746	AT1G35580	Chr1:13122203-13125264	J7_0_Shoot	J7_10_Shoot	OK	74.1484	101.224	0.449058	1.78032	0.0058	0.0185958	yes
272	XLOC_005838	XLOC_005838	AT1G43910	Chr1:16654029-16657658	J7_0_Shoot	J7_10_Shoot	OK	3.66845	10.3732	1.49962	2.62365	0.0002	0.00103083	yes
273	XLOC_005852	XLOC_005852	AT1G44170	Chr1:16796399-16800321	J7_0_Shoot	J7_10_Shoot	OK	11.2459	20.0736	0.835899	3.34728	5e-05	0.000290156	yes
274	XLOC_005882	XLOC_005882	AT1G45207	Chr1:17130350-17133741	J7_0_Shoot	J7_10_Shoot	OK	7.72788	14.0164	0.858971	3.18452	5e-05	0.000290156	yes
275	XLOC_005904	XLOC_005904	AT1G47240	Chr1:17306573-17311419	J7_0_Shoot	J7_10_Shoot	OK	10.1013	14.7019	0.541466	1.75182	0.00955	0.028419	yes
276	XLOC_005980	XLOC_005980	AT1G48610	Chr1:17970677-17973303	J7_0_Shoot	J7_10_Shoot	OK	7.94698	12.4647	0.649375	2.22609	0.0015	0.00590587	yes
277	XLOC_006021	XLOC_006021	AT1G49480	Chr1:18312919-18316645	J7_0_Shoot	J7_10_Shoot	OK	35.3304	52.5871	0.573801	2.34844	0.0003	0.00147144	yes
278	XLOC_006075	XLOC_006075	AT1G50570	Chr1:18724206-18728289	J7_0_Shoot	J7_10_Shoot	OK	30.5962	45.9663	0.587223	2.29853	0.00045	0.00210066	yes
279	XLOC_006079	XLOC_006079	AT1G50630	Chr1:18751455-18753669	J7_0_Shoot	J7_10_Shoot	OK	7.69884	16.4217	1.09289	3.94701	5e-05	0.000290156	yes
280	XLOC_006080	XLOC_006080	AT1G50640	Chr1:18756889-18758459	J7_0_Shoot	J7_10_Shoot	OK	110.669	194.39	0.812697	2.49895	0.00095	0.0040121	yes
281	XLOC_006123	XLOC_006123	AT1G51420	Chr1:19064707-19066987	J7_0_Shoot	J7_10_Shoot	OK	0.235074	2.07773	3.14382	2.20847	0.00145	0.0057465	yes
282	XLOC_006136	XLOC_006136	AT1G51680	Chr1:19158751-19161552	J7_0_Shoot	J7_10_Shoot	OK	52.5254	288.279	2.45638	9.69092	5e-05	0.000290156	yes
283	XLOC_006157	XLOC_006157	AT1G52000	Chr1:19333158-19336115	J7_0_Shoot	J7_10_Shoot	OK	16.0134	267.473	4.06204	16.7457	5e-05	0.000290156	yes
284	XLOC_006158	XLOC_006158	AT1G52030	Chr1:19345939-19349088	J7_0_Shoot	J7_10_Shoot	OK	4.94546	62.5394	3.66059	13.4043	5e-05	0.000290156	yes
285	XLOC_006159	XLOC_006159	AT1G52040	Chr1:19350374-19352782	J7_0_Shoot	J7_10_Shoot	OK	14.0175	537.932	5.26212	20.0043	5e-05	0.000290156	yes
286	XLOC_006190	XLOC_006190	AT1G52540	Chr1:19568587-19572204	J7_0_Shoot	J7_10_Shoot	OK	6.68873	9.55254	0.514152	1.68397	0.01295	0.0366276	yes
287	XLOC_006200	XLOC_006200	AT1G52710	Chr1:19638267-19640288	J7_0_Shoot	J7_10_Shoot	OK	79.7705	147.606	0.887821	3.23318	5e-05	0.000290156	yes
288	XLOC_006240	XLOC_006240	AT1G53310	Chr1:19884026-19888369	J7_0_Shoot	J7_10_Shoot	OK	19.2962	37.3489	0.952748	3.86381	5e-05	0.000290156	yes
289	XLOC_006241	XLOC_006241	AT1G53320	Chr1:19891013-19893504	J7_0_Shoot	J7_10_Shoot	OK	49.9905	94.7058	0.921798	3.59112	5e-05	0.000290156	yes
290	XLOC_006244	XLOC_006244	AT1G53380	Chr1:19913050-19916517	J7_0_Shoot	J7_10_Shoot	OK	18.8651	30.643	0.699836	2.8901	5e-05	0.000290156	yes
291	XLOC_006276	XLOC_006276	AT1G53850	Chr1:20103952-20106015	J7_0_Shoot	J7_10_Shoot	OK	41.0177	55.0807	0.425301	1.69923	0.00885	0.0266425	yes
292	XLOC_006286	XLOC_006286	AT1G54020	Chr1:20161669-20163748	J7_0_Shoot	J7_10_Shoot	OK	4.16865	279.479	6.06701	19.639	5e-05	0.000290156	yes
293	XLOC_006290	XLOC_006290	AT1G54080	Chr1:20183580-20187096	J7_0_Shoot	J7_10_Shoot	OK	60.5542	88.9021	0.55399	2.29523	0.0009	0.00382131	yes
294	XLOC_006311	XLOC_006311	AT1G54460	Chr1:20340599-20343530	J7_0_Shoot	J7_10_Shoot	OK	21.435	42.197	0.97717	4.01736	5e-05	0.000290156	yes
295	XLOC_006402	XLOC_006402	AT1G55960	Chr1:20927642-20930017	J7_0_Shoot	J7_10_Shoot	OK	13.5503	18.1633	0.422699	1.63087	0.0142	0.0394759	yes
296	XLOC_006405	XLOC_006405	AT1G56010	Chr1:20946570-20949281	J7_0_Shoot	J7_10_Shoot	OK	10.3475	15.4276	0.576225	2.0913	0.0017	0.00657486	yes
297	XLOC_006424	XLOC_006424	AT1G56230	Chr1:21045908-21049309	J7_0_Shoot	J7_10_Shoot	OK	6.74735	9.75243	0.531441	1.93522	0.0039	0.0132481	yes
298	XLOC_006441	XLOC_006441	AT1G56440	Chr1:21138529-21141571	J7_0_Shoot	J7_10_Shoot	OK	5.42545	8.88959	0.712373	2.33379	0.00045	0.00210066	yes
299	XLOC_006459	XLOC_006459	AT1G57600	Chr1:21330472-21334727	J7_0_Shoot	J7_10_Shoot	OK	6.51888	9.51287	0.545257	1.84636	0.00665	0.0209241	yes
300	XLOC_006460	XLOC_006460	AT1G57610	Chr1:21337208-21338756	J7_0_Shoot	J7_10_Shoot	OK	22.7468	31.7637	0.481716	1.77524	0.0066	0.0208081	yes
301	XLOC_006506	XLOC_006506	AT1G58350	Chr1:21662915-21667445	J7_0_Shoot	J7_10_Shoot	OK	16.2222	22.6434	0.481126	1.98403	0.00315	0.0110407	yes
302	XLOC_006528	XLOC_006528	AT1G59640	Chr1:21909174-21911201	J7_0_Shoot	J7_10_Shoot	OK	2.61767	10.5379	2.00923	5.48657	5e-05	0.000290156	yes
303	XLOC_006541	XLOC_006541	AT1G59870	Chr1:22034505-22040055	J7_0_Shoot	J7_10_Shoot	OK	303	784.651	1.37273	2.4908	0.00105	0.00436748	yes
304	XLOC_006570	XLOC_006570	AT1G60390	Chr1:22246454-22249643	J7_0_Shoot	J7_10_Shoot	OK	0.343324	1.96215	2.51479	2.37555	0.0137	0.0382791	yes
305	XLOC_006582	XLOC_006582	AT1G60640	Chr1:22337343-22339672	J7_0_Shoot	J7_10_Shoot	OK	14.4284	19.8295	0.45874	1.66321	0.0117	0.0336554	yes
306	XLOC_006608	XLOC_006608	AT1G61010	Chr1:22474300-22477731	J7_0_Shoot	J7_10_Shoot	OK	2.47583	5.37711	1.11892	2.87468	5e-05	0.000290156	yes
307	XLOC_006645	XLOC_006645	AT1G61560	Chr1:22708572-22712210	J7_0_Shoot	J7_10_Shoot	OK	23.8008	83.4027	1.80909	7.57591	5e-05	0.000290156	yes
308	XLOC_006653	XLOC_006653	AT1G61640	Chr1:22746371-22749184	J7_0_Shoot	J7_10_Shoot	OK	11.3654	16.9033	0.572658	2.27826	0.00065	0.00289666	yes
309	XLOC_006654	XLOC_006654	AT1G61660	Chr1:22753714-22756314	J7_0_Shoot	J7_10_Shoot	OK	29.2259	56.5675	0.952726	3.96506	5e-05	0.000290156	yes
310	XLOC_006724	XLOC_006724	AT1G62810	Chr1:23257693-23261966	J7_0_Shoot	J7_10_Shoot	OK	17.8966	27.662	0.628217	2.50421	0.00025	0.00124892	yes
311	XLOC_006737	XLOC_006737	AT1G63010	Chr1:23347560-23352697	J7_0_Shoot	J7_10_Shoot	OK	22.0808	36.5315	0.726346	2.96716	5e-05	0.000290156	yes
312	XLOC_006800	XLOC_006800	AT1G64200	Chr1:23827694-23830115	J7_0_Shoot	J7_10_Shoot	OK	23.9459	155.083	2.69519	9.02251	5e-05	0.000290156	yes
313	XLOC_006803	XLOC_006803	AT1G64280	Chr1:23850555-23855608	J7_0_Shoot	J7_10_Shoot	OK	17.5463	45.0226	1.35949	3.29003	5e-05	0.000290156	yes
314	XLOC_006837	XLOC_006837	AT1G64990	Chr1:24139906-24146189	J7_0_Shoot	J7_10_Shoot	OK	14.7984	22.597	0.610692	2.21008	0.0011	0.00455155	yes
315	XLOC_006914	XLOC_006914	AT1G66240	Chr1:24686255-24687332	J7_0_Shoot	J7_10_Shoot	OK	273.233	488.759	0.838993	3.32411	5e-05	0.000290156	yes
316	XLOC_006940	XLOC_006940	AT1G66700	Chr1:24873290-24874758	J7_0_Shoot	J7_10_Shoot	OK	22.8292	6.46323	-1.82055	-5.59782	5e-05	0.000290156	yes
317	XLOC_006953	XLOC_006953	AT1G66940	Chr1:24970332-24974791	J7_0_Shoot	J7_10_Shoot	OK	8.39987	20.7182	1.30246	4.92539	5e-05	0.000290156	yes
318	XLOC_006966	XLOC_006966	AT1G67140	Chr1:25100861-25117423	J7_0_Shoot	J7_10_Shoot	OK	19.1109	54.2376	1.5049	5.80239	5e-05	0.000290156	yes
319	XLOC_006977	XLOC_006977	AT1G67300	Chr1:25193703-25197089	J7_0_Shoot	J7_10_Shoot	OK	24.8723	34.6853	0.479785	1.94581	0.00215	0.00799094	yes
320	XLOC_006980	XLOC_006980	AT1G67360	Chr1:25235270-25238216	J7_0_Shoot	J7_10_Shoot	OK	22.2635	75.4071	1.76002	4.66637	5e-05	0.000290156	yes
321	XLOC_006987	XLOC_006987	AT1G67490	Chr1:25280390-25286622	J7_0_Shoot	J7_10_Shoot	OK	7.98386	11.1786	0.485578	1.85102	0.00505	0.0164915	yes
322	XLOC_007018	XLOC_007018	AT1G67950	Chr1:25477669-25480580	J7_0_Shoot	J7_10_Shoot	OK	8.37776	17.7672	1.08458	2.72882	0.00015	0.000794442	yes
323	XLOC_007052	XLOC_007052	AT1G68590	Chr1:25756599-25758232	J7_0_Shoot	J7_10_Shoot	OK	187.388	256.033	0.450304	1.7662	0.0077	0.0236352	yes
324	XLOC_007054	XLOC_007054	AT1G68660	Chr1:25775740-25779161	J7_0_Shoot	J7_10_Shoot	OK	67.923	101.183	0.574995	2.22011	0.001	0.00419252	yes
325	XLOC_007069	XLOC_007069	AT1G68910	Chr1:25908130-25911108	J7_0_Shoot	J7_10_Shoot	OK	10.5059	13.9487	0.408932	1.58507	0.0187	0.0497072	yes
326	XLOC_007074	XLOC_007074	AT1G69080	Chr1:25971914-25973324	J7_0_Shoot	J7_10_Shoot	OK	4.63297	8.39399	0.857417	2.22755	0.00065	0.00289666	yes
327	XLOC_007095	XLOC_007095	AT1G69450	Chr1:26106910-26110267	J7_0_Shoot	J7_10_Shoot	OK	11.3859	18.4211	0.694113	2.5767	0.0001	0.000549371	yes
328	XLOC_007116	XLOC_007116	AT1G69840	Chr1:26293659-26295834	J7_0_Shoot	J7_10_Shoot	OK	129.785	188.328	0.537122	2.15531	0.0013	0.00523553	yes
329	XLOC_007118	XLOC_007118	AT1G69890	Chr1:26323110-26324616	J7_0_Shoot	J7_10_Shoot	OK	188.532	339.255	0.847562	3.49532	5e-05	0.000290156	yes
330	XLOC_007126	XLOC_007126	AT1G69980	Chr1:26356040-26357667	J7_0_Shoot	J7_10_Shoot	OK	22.8417	42.7283	0.903522	3.36982	5e-05	0.000290156	yes
331	XLOC_007150	XLOC_007150	AT1G70410	Chr1:26533925-26538333	J7_0_Shoot	J7_10_Shoot	OK	93.8025	266.37	1.50573	6.29948	5e-05	0.000290156	yes
332	XLOC_007165	XLOC_007165	AT1G70770	Chr1:26687229-26691277	J7_0_Shoot	J7_10_Shoot	OK	8.76247	18.4416	1.07355	4.44042	5e-05	0.000290156	yes
333	XLOC_007191	XLOC_007191	AT1G71190	Chr1:26832287-26835058	J7_0_Shoot	J7_10_Shoot	OK	22.8542	34.1103	0.577751	1.98738	0.00335	0.0116196	yes
334	XLOC_007202	XLOC_007202	AT1G71410	Chr1:26909775-26919679	J7_0_Shoot	J7_10_Shoot	OK	22.5887	15.2899	-0.563017	-1.78572	0.00805	0.0245667	yes
335	XLOC_007211	XLOC_007211	AT1G71710	Chr1:26973566-26981029	J7_0_Shoot	J7_10_Shoot	OK	10.6116	17.9825	0.760943	3.16857	5e-05	0.000290156	yes
336	XLOC_007244	XLOC_007244	AT1G72280	Chr1:27211786-27214665	J7_0_Shoot	J7_10_Shoot	OK	10.8659	41.2496	1.92457	7.33938	5e-05	0.000290156	yes
337	XLOC_007250	XLOC_007250	AT1G72416	Chr1:27258828-27260291	J7_0_Shoot	J7_10_Shoot	OK	39.4004	57.411	0.543117	2.15718	0.00185	0.00705382	yes
338	XLOC_007276	XLOC_007276	AT1G72830	Chr1:27405455-27408284	J7_0_Shoot	J7_10_Shoot	OK	7.34806	27.9216	1.92594	7.13358	5e-05	0.000290156	yes
339	XLOC_007295	XLOC_007295	AT1G73210	Chr1:27528051-27530952	J7_0_Shoot	J7_10_Shoot	OK	2.4008	7.49804	1.64299	4.46538	5e-05	0.000290156	yes
340	XLOC_007304	XLOC_007304	AT1G73310	Chr1:27562814-27569677	J7_0_Shoot	J7_10_Shoot	OK	90.5863	376.614	2.05572	7.27315	5e-05	0.000290156	yes
341	XLOC_007353	XLOC_007353	AT1G74330	Chr1:27943461-27947274	J7_0_Shoot	J7_10_Shoot	OK	27.518	46.329	0.751538	3.03937	5e-05	0.000290156	yes
342	XLOC_007354	XLOC_007354	AT1G74340	Chr1:27948051-27951668	J7_0_Shoot	J7_10_Shoot	OK	117.564	172.426	0.552529	2.09143	0.00115	0.00471533	yes
343	XLOC_007359	XLOC_007359	AT1G74440	Chr1:27975178-27980412	J7_0_Shoot	J7_10_Shoot	OK	26.3049	69.8906	1.40977	3.08218	0.00015	0.000794442	yes
344	XLOC_007409	XLOC_007409	AT1G75380	Chr1:28281388-28284045	J7_0_Shoot	J7_10_Shoot	OK	210.375	150.157	-0.486493	-1.91377	0.00375	0.0128106	yes
345	XLOC_007441	XLOC_007441	AT1G75980	Chr1:28522553-28524337	J7_0_Shoot	J7_10_Shoot	OK	7.46024	11.2189	0.588634	1.83738	0.00855	0.025856	yes
346	XLOC_007462	XLOC_007462	AT1G76270	Chr1:28610264-28616739	J7_0_Shoot	J7_10_Shoot	OK	5.87888	9.53662	0.697937	2.05121	0.00305	0.0107258	yes
347	XLOC_007474	XLOC_007474	AT1G76440	Chr1:28682128-28683750	J7_0_Shoot	J7_10_Shoot	OK	20.2024	31.6838	0.649216	2.28083	0.00075	0.00327212	yes
348	XLOC_007490	XLOC_007490	AT1G76670	Chr1:28772588-28774901	J7_0_Shoot	J7_10_Shoot	OK	59.0549	105.675	0.839509	3.45353	5e-05	0.000290156	yes
349	XLOC_007497	XLOC_007497	AT1G76790	Chr1:28822185-28823673	J7_0_Shoot	J7_10_Shoot	OK	12.6543	192.916	3.93028	14.6598	5e-05	0.000290156	yes
350	XLOC_007512	XLOC_007512	AT1G76970	Chr1:28922549-28925404	J7_0_Shoot	J7_10_Shoot	OK	26.936	53.7795	0.99752	4.03428	5e-05	0.000290156	yes
351	XLOC_007559	XLOC_007559	AT1G77770	Chr1:29245049-29248028	J7_0_Shoot	J7_10_Shoot	OK	10.4217	17.1919	0.722139	2.4216	0.00025	0.00124892	yes
352	XLOC_007609	XLOC_007609	AT1G78560	Chr1:29546604-29548831	J7_0_Shoot	J7_10_Shoot	OK	34.0849	49.6117	0.541548	2.23083	0.00075	0.00327212	yes
353	XLOC_007617	XLOC_007617	AT1G78780	Chr1:29621167-29622447	J7_0_Shoot	J7_10_Shoot	OK	6.6353	26.6843	2.00776	5.39634	5e-05	0.000290156	yes
354	XLOC_007657	XLOC_007657	AT1G79430	Chr1:29877227-29879206	J7_0_Shoot	J7_10_Shoot	OK	11.1374	23.6792	1.0882	4.08861	5e-05	0.000290156	yes
355	XLOC_007662	XLOC_007662	AT1G79520	Chr1:29912179-29914634	J7_0_Shoot	J7_10_Shoot	OK	4.18491	6.66453	0.671306	2.01713	0.0035	0.0120836	yes
356	XLOC_007671	XLOC_007671	AT1G79630	Chr1:29962636-29965795	J7_0_Shoot	J7_10_Shoot	OK	9.23326	13.0219	0.49603	1.81594	0.00975	0.0288853	yes
357	XLOC_007673	XLOC_007673	AT1G79650	Chr1:29972107-29975281	J7_0_Shoot	J7_10_Shoot	OK	23.7985	33.6576	0.50006	2.04132	0.00245	0.00891766	yes
358	XLOC_007676	XLOC_007676	AT1G79700	Chr1:29990335-29993724	J7_0_Shoot	J7_10_Shoot	OK	43.0568	30.2029	-0.511553	-2.15314	0.0023	0.00846651	yes
359	XLOC_007692	XLOC_007692	AT1G80040	Chr1:30109146-30111280	J7_0_Shoot	J7_10_Shoot	OK	50.7042	69.3147	0.451056	1.82239	0.0067	0.0210605	yes
360	XLOC_007709	XLOC_007709	AT1G80360	Chr1:30208489-30211221	J7_0_Shoot	J7_10_Shoot	OK	26.7145	40.2908	0.592829	2.36488	0.00025	0.00124892	yes
361	XLOC_007728	XLOC_007728	AT1G80690	Chr1:30329014-30330803	J7_0_Shoot	J7_10_Shoot	OK	4.57939	7.38537	0.689515	1.89603	0.00585	0.0187371	yes
362	XLOC_008255	XLOC_008255	AT2G01200	Chr2:117921-122027	J7_0_Shoot	J7_10_Shoot	OK	1.48244	0.60564	-1.29144	-1.52347	0.01835	0.0488999	yes
363	XLOC_008256	XLOC_008256	AT2G01220	Chr2:123263-126705	J7_0_Shoot	J7_10_Shoot	OK	31.6129	43.355	0.455686	1.88576	0.00545	0.0175938	yes
364	XLOC_008266	XLOC_008266	AT2G01490	Chr2:221241-223840	J7_0_Shoot	J7_10_Shoot	OK	94.417	142.55	0.594353	2.3695	0.0003	0.00147144	yes
365	XLOC_008287	XLOC_008287	AT2G01910	Chr2:416910-420588	J7_0_Shoot	J7_10_Shoot	OK	21.2289	37.1588	0.807678	3.33682	5e-05	0.000290156	yes
366	XLOC_008315	XLOC_008315	AT2G02390	Chr2:628898-631114	J7_0_Shoot	J7_10_Shoot	OK	64.8919	103.61	0.675049	2.71373	5e-05	0.000290156	yes
367	XLOC_008350	XLOC_008350	AT2G02870	Chr2:837811-840153	J7_0_Shoot	J7_10_Shoot	OK	22.355	40.1269	0.843971	3.4563	5e-05	0.000290156	yes
368	XLOC_008386	XLOC_008386	AT2G03530	Chr2:1071593-1073566	J7_0_Shoot	J7_10_Shoot	OK	20.2502	35.3491	0.803741	3.21483	5e-05	0.000290156	yes
369	XLOC_008396	XLOC_008396	AT2G03710	Chr2:1129267-1131838	J7_0_Shoot	J7_10_Shoot	OK	11.7627	7.46945	-0.655148	-2.06566	0.00335	0.0116196	yes
370	XLOC_008399	XLOC_008399	AT2G03810	Chr2:1161028-1164573	J7_0_Shoot	J7_10_Shoot	OK	6.30294	9.27747	0.557706	1.90439	0.0049	0.0160804	yes
371	XLOC_008404	XLOC_008404	AT2G03870	Chr2:1179983-1183703	J7_0_Shoot	J7_10_Shoot	OK	54.1082	85.6377	0.662397	2.54089	5e-05	0.000290156	yes
372	XLOC_008421	XLOC_008421	AT2G04039	Chr2:1333261-1336507	J7_0_Shoot	J7_10_Shoot	OK	17.5156	39.6973	1.1804	2.48938	0.0009	0.00382131	yes
373	XLOC_008429	XLOC_008429	AT2G04340	Chr2:1513511-1515540	J7_0_Shoot	J7_10_Shoot	OK	16.8379	24.6022	0.547073	1.91933	0.00425	0.0142461	yes
374	XLOC_008435	XLOC_008435	AT2G04430	Chr2:1538575-1541253	J7_0_Shoot	J7_10_Shoot	OK	3.03904	5.17742	0.768618	1.73909	0.0073	0.0226377	yes
375	XLOC_008459	XLOC_008459	AT2G04880	Chr2:1717887-1723831	J7_0_Shoot	J7_10_Shoot	OK	12.6435	20.9543	0.72885	1.60404	0.01425	0.0395542	yes
376	XLOC_008481	XLOC_008481	AT2G05440	Chr2:1993039-1995029	J7_0_Shoot	J7_10_Shoot	OK	55.1039	421.812	2.93638	8.72598	5e-05	0.000290156	yes
377	XLOC_008482	XLOC_008482	AT2G05510	Chr2:2015705-2016749	J7_0_Shoot	J7_10_Shoot	OK	1.43039	108.56	6.24593	8.8122	5e-05	0.000290156	yes
378	XLOC_008484	XLOC_008484	AT2G05520	Chr2:2026161-2027117	J7_0_Shoot	J7_10_Shoot	OK	2582.24	5297.5	1.03669	3.61662	5e-05	0.000290156	yes
379	XLOC_008498	XLOC_008498	AT2G05830	Chr2:2229601-2232106	J7_0_Shoot	J7_10_Shoot	OK	42.0544	57.3464	0.447445	1.82189	0.0054	0.0174858	yes
380	XLOC_008503	XLOC_008503	AT2G05990	Chr2:2322221-2325146	J7_0_Shoot	J7_10_Shoot	OK	119.037	84.74	-0.490295	-1.9557	0.00375	0.0128106	yes
381	XLOC_008660	XLOC_008660	AT2G14045	Chr2:5906530-5908399	J7_0_Shoot	J7_10_Shoot	OK	25.274	53.329	1.07726	3.91643	5e-05	0.000290156	yes
382	XLOC_008678	XLOC_008678	AT2G14560	Chr2:6213971-6215901	J7_0_Shoot	J7_10_Shoot	OK	21.0807	4.89463	-2.10665	-5.04587	5e-05	0.000290156	yes
383	XLOC_008685	XLOC_008685	AT2G14740	Chr2:6308739-6312679	J7_0_Shoot	J7_10_Shoot	OK	14.9971	35.5855	1.24661	4.96763	5e-05	0.000290156	yes
384	XLOC_008768	XLOC_008768	AT2G16630	Chr2:7209238-7218395	J7_0_Shoot	J7_10_Shoot	OK	8.2697	20.118	1.28258	1.81084	0.00665	0.0209241	yes
385	XLOC_008770	XLOC_008770	AT2G16700	Chr2:7244607-7245741	J7_0_Shoot	J7_10_Shoot	OK	43.2144	138.176	1.67692	7.14215	5e-05	0.000290156	yes
386	XLOC_008771	XLOC_008771	AT2G16710	Chr2:7248137-7250291	J7_0_Shoot	J7_10_Shoot	OK	29.3828	45.7704	0.639445	2.58372	0.0003	0.00147144	yes
387	XLOC_008781	XLOC_008781	AT2G16930	Chr2:7341119-7342302	J7_0_Shoot	J7_10_Shoot	OK	72.6107	96.4328	0.409343	1.67035	0.0124	0.0353401	yes
388	XLOC_008785	XLOC_008785	AT2G16980	Chr2:7376348-7381103	J7_0_Shoot	J7_10_Shoot	OK	0.409578	6.36475	3.95789	4.93279	0.00025	0.00124892	yes
389	XLOC_008826	XLOC_008826	AT2G17710	Chr2:7692352-7694797	J7_0_Shoot	J7_10_Shoot	OK	29.2273	45.0479	0.624142	2.45728	0.00035	0.00168601	yes
390	XLOC_008849	XLOC_008849	AT2G18030	Chr2:7839879-7841823	J7_0_Shoot	J7_10_Shoot	OK	15.6044	25.2298	0.693175	2.71209	0.0001	0.000549371	yes
391	XLOC_008854	XLOC_008854	AT2G18090	Chr2:7864232-7867775	J7_0_Shoot	J7_10_Shoot	OK	39.2656	70.0824	0.835789	3.41533	5e-05	0.000290156	yes
392	XLOC_008855	XLOC_008855	AT2G18100	Chr2:7867827-7871777	J7_0_Shoot	J7_10_Shoot	OK	0.969196	2.57803	1.41141	3.36111	5e-05	0.000290156	yes
393	XLOC_008890	XLOC_008890	AT2G18760	Chr2:8128791-8134359	J7_0_Shoot	J7_10_Shoot	OK	35.1279	47.2844	0.428746	1.74161	0.00915	0.0274413	yes
394	XLOC_008934	XLOC_008934	AT2G19480	Chr2:8438455-8441348	J7_0_Shoot	J7_10_Shoot	OK	5.32757	12.6469	1.24723	4.15957	5e-05	0.000290156	yes
395	XLOC_008993	XLOC_008993	AT2G20570	Chr2:8855353-8858694	J7_0_Shoot	J7_10_Shoot	OK	58.318	115.347	0.983967	3.7875	5e-05	0.000290156	yes
396	XLOC_009046	XLOC_009046	AT2G21470	Chr2:9198593-9202473	J7_0_Shoot	J7_10_Shoot	OK	18.8565	24.6525	0.386674	1.62467	0.0168	0.0454091	yes
397	XLOC_009073	XLOC_009073	AT2G21940	Chr2:9350542-9353231	J7_0_Shoot	J7_10_Shoot	OK	7.96378	14.0278	0.816766	2.70945	5e-05	0.000290156	yes
398	XLOC_009084	XLOC_009084	AT2G22121	Chr2:9397779-9398401	J7_0_Shoot	J7_10_Shoot	OK	0	4.52539	inf	#NAME?	0.0011	0.00455155	yes
399	XLOC_009095	XLOC_009095	AT2G22300	Chr2:9471324-9478959	J7_0_Shoot	J7_10_Shoot	OK	40.9546	70.4235	0.782031	3.11409	5e-05	0.000290156	yes
400	XLOC_009103	XLOC_009103	AT2G22425	Chr2:9514935-9515535	J7_0_Shoot	J7_10_Shoot	OK	131.041	194.2	0.567525	2.27368	0.0006	0.00270043	yes
401	XLOC_009108	XLOC_009108	AT2G22475	Chr2:9541400-9545010	J7_0_Shoot	J7_10_Shoot	OK	17.1046	28.8996	0.756665	2.90152	5e-05	0.000290156	yes
402	XLOC_009124	XLOC_009124	AT2G22720	Chr2:9657343-9660825	J7_0_Shoot	J7_10_Shoot	OK	25.2318	37.3169	0.564588	2.27337	0.0006	0.00270043	yes
403	XLOC_009171	XLOC_009171	AT2G23320	Chr2:9924891-9931399	J7_0_Shoot	J7_10_Shoot	OK	144.636	344.471	1.25196	4.08368	5e-05	0.000290156	yes
404	XLOC_009180	XLOC_009180	AT2G23540	Chr2:10024345-10026233	J7_0_Shoot	J7_10_Shoot	OK	0.814217	2.67137	1.71409	2.83527	0.00065	0.00289666	yes
405	XLOC_009186	XLOC_009186	AT2G23680	Chr2:10066162-10067455	J7_0_Shoot	J7_10_Shoot	OK	54.8323	105.568	0.94507	3.80349	5e-05	0.000290156	yes
406	XLOC_009203	XLOC_009203	AT2G23985	Chr2:10204882-10206441	J7_0_Shoot	J7_10_Shoot	OK	22.7545	31.9437	0.48938	1.6173	0.01305	0.0368365	yes
407	XLOC_009217	XLOC_009217	AT2G24220	Chr2:10300114-10304610	J7_0_Shoot	J7_10_Shoot	OK	4.41808	6.99082	0.662043	1.57299	0.0188	0.0498893	yes
408	XLOC_009232	XLOC_009232	AT2G24420	Chr2:10380025-10383405	J7_0_Shoot	J7_10_Shoot	OK	36.9222	48.8574	0.404089	1.67055	0.01365	0.038173	yes
409	XLOC_009295	XLOC_009295	AT2G25480	Chr2:10842862-10845833	J7_0_Shoot	J7_10_Shoot	OK	6.51351	9.83317	0.594221	1.9268	0.00555	0.0178893	yes
410	XLOC_009304	XLOC_009304	AT2G25625	Chr2:10906427-10907288	J7_0_Shoot	J7_10_Shoot	OK	11.3672	20.0082	0.815717	2.68379	5e-05	0.000290156	yes
411	XLOC_009313	XLOC_009313	AT2G25740	Chr2:10980121-10983992	J7_0_Shoot	J7_10_Shoot	OK	11.6865	16.6729	0.512656	1.92449	0.0029	0.0102896	yes
412	XLOC_009336	XLOC_009336	AT2G26150	Chr2:11135672-11137613	J7_0_Shoot	J7_10_Shoot	OK	3.87968	8.65084	1.1569	3.51641	5e-05	0.000290156	yes
413	XLOC_009337	XLOC_009337	AT2G26170	Chr2:11140748-11145199	J7_0_Shoot	J7_10_Shoot	OK	6.72025	14.1104	1.07018	3.33337	5e-05	0.000290156	yes
414	XLOC_009339	XLOC_009339	AT2G26210	Chr2:11157117-11159292	J7_0_Shoot	J7_10_Shoot	OK	36.6753	55.0654	0.586336	2.33475	0.0005	0.00230856	yes
415	XLOC_009361	XLOC_009361	AT2G26600	Chr2:11316411-11318483	J7_0_Shoot	J7_10_Shoot	OK	16.5651	33.1308	1.00002	3.96287	5e-05	0.000290156	yes
416	XLOC_009380	XLOC_009380	AT2G27030	Chr2:11532003-11534333	J7_0_Shoot	J7_10_Shoot	OK	100.711	165.324	0.715084	2.81808	5e-05	0.000290156	yes
417	XLOC_009442	XLOC_009442	AT2G28210	Chr2:12029714-12032957	J7_0_Shoot	J7_10_Shoot	OK	6.65386	14.2885	1.10259	3.60166	5e-05	0.000290156	yes
418	XLOC_009498	XLOC_009498	AT2G29070	Chr2:12487273-12489518	J7_0_Shoot	J7_10_Shoot	OK	6.08713	9.19849	0.595634	1.73856	0.0088	0.0264983	yes
419	XLOC_009510	XLOC_009510	AT2G29340	Chr2:12597114-12598423	J7_0_Shoot	J7_10_Shoot	OK	100.566	242.658	1.27078	5.3011	5e-05	0.000290156	yes
420	XLOC_009548	XLOC_009548	AT2G30010	Chr2:12805723-12809386	J7_0_Shoot	J7_10_Shoot	OK	32.1512	43.4258	0.433678	1.84708	0.0077	0.0236352	yes
421	XLOC_009564	XLOC_009564	AT2G30360	Chr2:12936971-12939679	J7_0_Shoot	J7_10_Shoot	OK	20.4222	125.899	2.62406	11.4394	5e-05	0.000290156	yes
422	XLOC_009578	XLOC_009578	AT2G30600	Chr2:13036875-13041684	J7_0_Shoot	J7_10_Shoot	OK	67.7474	32.0211	-1.08114	-4.26185	5e-05	0.000290156	yes
423	XLOC_009583	XLOC_009583	AT2G30740	Chr2:13095337-13098626	J7_0_Shoot	J7_10_Shoot	OK	37.0559	60.6493	0.710787	2.8616	5e-05	0.000290156	yes
424	XLOC_009584	XLOC_009584	AT2G30766	Chr2:13107908-13112011	J7_0_Shoot	J7_10_Shoot	OK	24.7153	386.642	3.96752	3.88962	5e-05	0.000290156	yes
425	XLOC_009585	XLOC_009585	AT2G30780	Chr2:13116473-13118855	J7_0_Shoot	J7_10_Shoot	OK	8.39843	12.0159	0.516754	1.89152	0.0057	0.0183076	yes
426	XLOC_009598	XLOC_009598	AT2G30970	Chr2:13178839-13181931	J7_0_Shoot	J7_10_Shoot	OK	43.6673	56.9228	0.382453	1.51791	0.0183	0.0488077	yes
427	XLOC_009629	XLOC_009629	AT2G31350	Chr2:13368216-13371057	J7_0_Shoot	J7_10_Shoot	OK	46.0943	64.2157	0.478338	1.9517	0.0027	0.00971601	yes
428	XLOC_009640	XLOC_009640	AT2G31560	Chr2:13436556-13439881	J7_0_Shoot	J7_10_Shoot	OK	7.70523	28.085	1.86589	2.88063	0.0004	0.00189376	yes
429	XLOC_009679	XLOC_009679	AT2G32250	Chr2:13693104-13697154	J7_0_Shoot	J7_10_Shoot	OK	13.5102	18.7329	0.471526	1.94125	0.0044	0.0146713	yes
430	XLOC_009693	XLOC_009693	AT2G32487	Chr2:13791883-13793177	J7_0_Shoot	J7_10_Shoot	OK	24.2656	193.03	2.99184	3.82688	5e-05	0.000290156	yes
431	XLOC_009725	XLOC_009725	AT2G32950	Chr2:13977932-13983535	J7_0_Shoot	J7_10_Shoot	OK	12.5921	16.887	0.423388	1.68194	0.01295	0.0366276	yes
432	XLOC_009746	XLOC_009746	AT2G33390	Chr2:14151084-14154530	J7_0_Shoot	J7_10_Shoot	OK	29.8312	49.6616	0.735309	2.63775	0.0003	0.00147144	yes
433	XLOC_009751	XLOC_009751	AT2G33480	Chr2:14181185-14182402	J7_0_Shoot	J7_10_Shoot	OK	18.487	32.7987	0.82713	3.16922	5e-05	0.000290156	yes
434	XLOC_009758	XLOC_009758	AT2G33590	Chr2:14219584-14228711	J7_0_Shoot	J7_10_Shoot	OK	37.1355	85.776	1.20778	2.66806	0.0021	0.00783036	yes
435	XLOC_009790	XLOC_009790	AT2G34170	Chr2:14427763-14432421	J7_0_Shoot	J7_10_Shoot	OK	15.3627	10.4674	-0.55352	-2.0023	0.00295	0.0104349	yes
436	XLOC_009798	XLOC_009798	AT2G34250	Chr2:14462058-14464868	J7_0_Shoot	J7_10_Shoot	OK	209.874	281.096	0.421536	1.62027	0.01165	0.033542	yes
437	XLOC_009809	XLOC_009809	AT2G34410	Chr2:14518405-14523706	J7_0_Shoot	J7_10_Shoot	OK	1463.58	340.461	-2.10394	-7.58555	5e-05	0.000290156	yes
438	XLOC_009818	XLOC_009818	AT2G34560	Chr2:14560162-14564782	J7_0_Shoot	J7_10_Shoot	OK	30.7014	44.3928	0.532024	1.95235	0.00375	0.0128106	yes
439	XLOC_009823	XLOC_009823	AT2G34630	Chr2:14578539-14581792	J7_0_Shoot	J7_10_Shoot	OK	28.467	42.9623	0.593778	2.40257	0.00045	0.00210066	yes
440	XLOC_009875	XLOC_009875	AT2G35550	Chr2:14929280-14930892	J7_0_Shoot	J7_10_Shoot	OK	5.02835	7.89493	0.650841	1.63175	0.01825	0.0487051	yes
441	XLOC_009900	XLOC_009900	AT2G35840	Chr2:15053622-15056005	J7_0_Shoot	J7_10_Shoot	OK	51.3135	84.3742	0.717463	2.89846	5e-05	0.000290156	yes
442	XLOC_009910	XLOC_009910	AT2G36000	Chr2:15117074-15118697	J7_0_Shoot	J7_10_Shoot	OK	107.949	75.8502	-0.509129	-2.07674	0.00135	0.00539574	yes
443	XLOC_009936	XLOC_009936	AT2G36380	Chr2:15257479-15263804	J7_0_Shoot	J7_10_Shoot	OK	50.3048	94.0231	0.902319	3.57947	5e-05	0.000290156	yes
444	XLOC_009954	XLOC_009954	AT2G36780	Chr2:15417431-15419515	J7_0_Shoot	J7_10_Shoot	OK	20.2323	32.9789	0.704883	2.07487	0.0015	0.00590587	yes
445	XLOC_010013	XLOC_010013	AT2G37760	Chr2:15831853-15833920	J7_0_Shoot	J7_10_Shoot	OK	42.9947	106.353	1.30663	5.38519	5e-05	0.000290156	yes
446	XLOC_010073	XLOC_010073	AT2G38660	Chr2:16165951-16168386	J7_0_Shoot	J7_10_Shoot	OK	19.7001	32.909	0.740277	2.9444	5e-05	0.000290156	yes
447	XLOC_010079	XLOC_010079	AT2G38780	Chr2:16210856-16215533	J7_0_Shoot	J7_10_Shoot	OK	79.8234	148.086	0.891552	3.61682	5e-05	0.000290156	yes
448	XLOC_010085	XLOC_010085	AT2G38880	Chr2:16238475-16240834	J7_0_Shoot	J7_10_Shoot	OK	46.829	71.0273	0.600973	2.25192	0.00105	0.00436748	yes
449	XLOC_010093	XLOC_010093	AT2G39010	Chr2:16291476-16294034	J7_0_Shoot	J7_10_Shoot	OK	687.504	413.95	-0.731911	-2.77635	5e-05	0.000290156	yes
450	XLOC_010096	XLOC_010096	AT2G39110	Chr2:16319563-16327266	J7_0_Shoot	J7_10_Shoot	OK	20.4391	29.5365	0.531169	2.07285	0.00175	0.00673126	yes
451	XLOC_010108	XLOC_010108	AT2G39410	Chr2:16455568-16458217	J7_0_Shoot	J7_10_Shoot	OK	2.70923	7.22103	1.41432	2.50919	0.00205	0.00766874	yes
452	XLOC_010109	XLOC_010109	AT2G39420	Chr2:16460313-16463061	J7_0_Shoot	J7_10_Shoot	OK	61.8638	854.1	3.78724	13.5831	5e-05	0.000290156	yes
453	XLOC_010112	XLOC_010112	AT2G39460	Chr2:16474148-16476108	J7_0_Shoot	J7_10_Shoot	OK	658.437	885.609	0.427625	1.6409	0.0123	0.0350946	yes
454	XLOC_010129	XLOC_010129	AT2G39760	Chr2:16583072-16586252	J7_0_Shoot	J7_10_Shoot	OK	36.4236	56.5875	0.63561	2.60014	0.0001	0.000549371	yes
455	XLOC_010131	XLOC_010131	AT2G39780	Chr2:16591221-16593824	J7_0_Shoot	J7_10_Shoot	OK	104.792	141.875	0.437087	1.77327	0.0075	0.0231841	yes
456	XLOC_010141	XLOC_010141	AT2G39890	Chr2:16655627-16658331	J7_0_Shoot	J7_10_Shoot	OK	20.0699	38.9803	0.957716	3.97749	5e-05	0.000290156	yes
457	XLOC_010177	XLOC_010177	AT2G40410	Chr2:16873398-16875675	J7_0_Shoot	J7_10_Shoot	OK	54.4814	32.0614	-0.764923	-3.17555	5e-05	0.000290156	yes
458	XLOC_010179	XLOC_010179	AT2G40460	Chr2:16896906-16901316	J7_0_Shoot	J7_10_Shoot	OK	11.8856	19.9325	0.745905	2.97412	5e-05	0.000290156	yes
459	XLOC_010202	XLOC_010202	AT2G40780	Chr2:17021504-17022916	J7_0_Shoot	J7_10_Shoot	OK	13.4088	20.7057	0.62685	1.97632	0.0033	0.0114744	yes
460	XLOC_010204	XLOC_010204	AT2G40810	Chr2:17032463-17036208	J7_0_Shoot	J7_10_Shoot	OK	15.9089	24.4991	0.622894	1.98231	0.00425	0.0142461	yes
461	XLOC_010205	XLOC_010205	AT2G40830	Chr2:17042649-17044859	J7_0_Shoot	J7_10_Shoot	OK	27.2681	50.4858	0.888661	3.63077	5e-05	0.000290156	yes
462	XLOC_010220	XLOC_010220	AT2G41100	Chr2:17138072-17139612	J7_0_Shoot	J7_10_Shoot	OK	2054.78	3717.99	0.855542	3.06293	5e-05	0.000290156	yes
463	XLOC_010232	XLOC_010232	AT2G41310	Chr2:17221932-17224852	J7_0_Shoot	J7_10_Shoot	OK	25.4272	54.404	1.09734	4.79969	5e-05	0.000290156	yes
464	XLOC_010236	XLOC_010236	AT2G41350	Chr2:17231340-17233557	J7_0_Shoot	J7_10_Shoot	OK	23.2193	33.3914	0.524149	2.11162	0.00215	0.00799094	yes
465	XLOC_010241	XLOC_010241	AT2G41430	Chr2:17269231-17270542	J7_0_Shoot	J7_10_Shoot	OK	4383.87	8294.68	0.919982	3.04975	5e-05	0.000290156	yes
466	XLOC_010246	XLOC_010246	AT2G41460	Chr2:17285722-17288928	J7_0_Shoot	J7_10_Shoot	OK	13.2174	17.9	0.437528	1.70876	0.0121	0.0345784	yes
467	XLOC_010251	XLOC_010251	AT2G41540	Chr2:17326092-17328902	J7_0_Shoot	J7_10_Shoot	OK	26.645	20.0631	-0.409324	-1.65533	0.01495	0.0411547	yes
468	XLOC_010257	XLOC_010257	AT2G41640	Chr2:17357917-17362535	J7_0_Shoot	J7_10_Shoot	OK	144.435	227.877	0.657834	2.70786	0.0003	0.00147144	yes
469	XLOC_010285	XLOC_010285	AT2G42130	Chr2:17566184-17568144	J7_0_Shoot	J7_10_Shoot	OK	50.6692	68.2954	0.430679	1.78031	0.01015	0.0299374	yes
470	XLOC_010288	XLOC_010288	AT2G42170	Chr2:17577713-17580392	J7_0_Shoot	J7_10_Shoot	OK	54.5945	18.4173	-1.5677	-6.12476	5e-05	0.000290156	yes
471	XLOC_010297	XLOC_010297	AT2G42320	Chr2:17627341-17630797	J7_0_Shoot	J7_10_Shoot	OK	30.4862	47.5792	0.642176	2.67032	5e-05	0.000290156	yes
472	XLOC_010311	XLOC_010311	AT2G42610	Chr2:17747916-17750440	J7_0_Shoot	J7_10_Shoot	OK	40.0653	62.4891	0.64125	2.56411	5e-05	0.000290156	yes
473	XLOC_010328	XLOC_010328	AT2G42950	Chr2:17863818-17866487	J7_0_Shoot	J7_10_Shoot	OK	10.2387	14.9718	0.548213	2.02512	0.00295	0.0104349	yes
474	XLOC_010331	XLOC_010331	AT2G43010	Chr2:17886426-17889050	J7_0_Shoot	J7_10_Shoot	OK	133.767	62.1212	-1.10656	-4.58816	5e-05	0.000290156	yes
475	XLOC_010332	XLOC_010332	AT2G43020	Chr2:17891502-17894635	J7_0_Shoot	J7_10_Shoot	OK	23.377	81.3145	1.79842	7.25674	5e-05	0.000290156	yes
476	XLOC_010350	XLOC_010350	AT2G43280	Chr2:17989688-17992042	J7_0_Shoot	J7_10_Shoot	OK	240.224	361.201	0.588422	2.4054	0.0002	0.00103083	yes
477	XLOC_010354	XLOC_010354	AT2G43330	Chr2:18000853-18004164	J7_0_Shoot	J7_10_Shoot	OK	34.1402	74.6745	1.12915	4.60945	5e-05	0.000290156	yes
478	XLOC_010398	XLOC_010398	AT2G44060	Chr2:18226316-18228151	J7_0_Shoot	J7_10_Shoot	OK	288.962	471.643	0.706817	2.69427	5e-05	0.000290156	yes
479	XLOC_010400	XLOC_010400	AT2G44100	Chr2:18241691-18246498	J7_0_Shoot	J7_10_Shoot	OK	89.5532	119.501	0.416209	1.68919	0.01425	0.0395542	yes
480	XLOC_010407	XLOC_010407	AT2G44200	Chr2:18274805-18278627	J7_0_Shoot	J7_10_Shoot	OK	29.3494	65.894	1.16682	3.97286	5e-05	0.000290156	yes
481	XLOC_010431	XLOC_010431	AT2G44500	Chr2:18374291-18376790	J7_0_Shoot	J7_10_Shoot	OK	107.592	209.42	0.960824	3.94321	5e-05	0.000290156	yes
482	XLOC_010433	XLOC_010433	AT2G44520	Chr2:18379563-18381942	J7_0_Shoot	J7_10_Shoot	OK	51.7339	72.3911	0.484702	2.02815	0.0025	0.0090762	yes
483	XLOC_010449	XLOC_010449	AT2G44820	Chr2:18484350-18485816	J7_0_Shoot	J7_10_Shoot	OK	39.3444	57.79	0.554663	2.23661	0.00045	0.00210066	yes
484	XLOC_010482	XLOC_010482	AT2G45290	Chr2:18672681-18675906	J7_0_Shoot	J7_10_Shoot	OK	21.8627	71.9671	1.71886	7.0369	5e-05	0.000290156	yes
485	XLOC_010486	XLOC_010486	AT2G45330	Chr2:18686311-18688035	J7_0_Shoot	J7_10_Shoot	OK	25.7911	37.3242	0.53324	2.09343	0.0022	0.00814334	yes
486	XLOC_010493	XLOC_010493	AT2G45440	Chr2:18730839-18733015	J7_0_Shoot	J7_10_Shoot	OK	49.1959	71.1066	0.531447	2.19741	0.00135	0.00539574	yes
487	XLOC_010497	XLOC_010497	AT2G45510	Chr2:18753046-18756302	J7_0_Shoot	J7_10_Shoot	OK	11.5093	27.3501	1.24875	2.66269	5e-05	0.000290156	yes
488	XLOC_010505	XLOC_010505	AT2G45695	Chr2:18820341-18830586	J7_0_Shoot	J7_10_Shoot	OK	79.9175	183.287	1.19752	2.48165	0.00065	0.00289666	yes
489	XLOC_010523	XLOC_010523	AT2G45990	Chr2:18919315-18922179	J7_0_Shoot	J7_10_Shoot	OK	58.5649	97.5237	0.735718	2.56059	5e-05	0.000290156	yes
490	XLOC_010527	XLOC_010527	AT2G46100	Chr2:18953279-18956530	J7_0_Shoot	J7_10_Shoot	OK	40.4992	111.768	1.46454	5.06092	5e-05	0.000290156	yes
491	XLOC_010530	XLOC_010530	AT2G46170	Chr2:18965312-18967213	J7_0_Shoot	J7_10_Shoot	OK	63.9188	123.102	0.94554	3.86621	5e-05	0.000290156	yes
492	XLOC_010548	XLOC_010548	AT2G46430	Chr2:19058129-19061436	J7_0_Shoot	J7_10_Shoot	OK	33.6995	59.2526	0.814152	3.4645	5e-05	0.000290156	yes
493	XLOC_010574	XLOC_010574	AT2G46800	Chr2:19237433-19239405	J7_0_Shoot	J7_10_Shoot	OK	88.0275	193.355	1.13523	4.4845	5e-05	0.000290156	yes
494	XLOC_010581	XLOC_010581	AT2G46930	Chr2:19283518-19286347	J7_0_Shoot	J7_10_Shoot	OK	21.224	30.295	0.513379	2.06251	0.0013	0.00523553	yes
495	XLOC_010586	XLOC_010586	AT2G47070	Chr2:19336694-19340869	J7_0_Shoot	J7_10_Shoot	OK	94.3279	224.523	1.25111	4.82789	5e-05	0.000290156	yes
496	XLOC_010614	XLOC_010614	AT2G47510	Chr2:19498367-19502246	J7_0_Shoot	J7_10_Shoot	OK	146.096	206.369	0.498307	1.97359	0.00365	0.0125298	yes
497	XLOC_010634	XLOC_010634	AT2G47890	Chr2:19607995-19611662	J7_0_Shoot	J7_10_Shoot	OK	29.3894	21.7008	-0.437547	-1.601	0.01695	0.0457268	yes
498	XLOC_010651	XLOC_010651	AT2G01060	Chr2:73257-75389	J7_0_Shoot	J7_10_Shoot	OK	32.7113	46.5662	0.509496	2.15097	0.00165	0.00641475	yes
499	XLOC_010656	XLOC_010656	AT2G01170	Chr2:102193-104549	J7_0_Shoot	J7_10_Shoot	OK	24.6121	18.5864	-0.405121	-1.64394	0.01475	0.0406837	yes
500	XLOC_010669	XLOC_010669	AT2G01350	Chr2:163953-167259	J7_0_Shoot	J7_10_Shoot	OK	42.5552	65.8487	0.629819	2.02387	0.00185	0.00705382	yes
501	XLOC_010677	XLOC_010677	AT2G01450	Chr2:199510-202306	J7_0_Shoot	J7_10_Shoot	OK	109.661	233.909	1.0929	4.33946	5e-05	0.000290156	yes
502	XLOC_010678	XLOC_010678	AT2G01470	Chr2:211969-214472	J7_0_Shoot	J7_10_Shoot	OK	36.0572	53.0323	0.556582	2.30366	0.0005	0.00230856	yes
503	XLOC_010689	XLOC_010689	AT2G01660	Chr2:290602-292605	J7_0_Shoot	J7_10_Shoot	OK	20.2154	28.02	0.470998	1.90486	0.00455	0.0150763	yes
504	XLOC_010702	XLOC_010702	AT2G01830	Chr2:362982-368178	J7_0_Shoot	J7_10_Shoot	OK	4.39542	5.96456	0.440413	1.47974	0.01835	0.0488999	yes
505	XLOC_010728	XLOC_010728	AT2G02310	Chr2:608261-610234	J7_0_Shoot	J7_10_Shoot	OK	0.621122	4.35244	2.80888	3.30047	5e-05	0.000290156	yes
506	XLOC_010735	XLOC_010735	AT2G02570	Chr2:697950-700917	J7_0_Shoot	J7_10_Shoot	OK	64.8266	89.5172	0.46558	1.93074	0.0051	0.0166334	yes
507	XLOC_010737	XLOC_010737	AT2G02710	Chr2:758692-761013	J7_0_Shoot	J7_10_Shoot	OK	59.5147	42.2084	-0.495716	-2.00815	0.0029	0.0102896	yes
508	XLOC_010746	XLOC_010746	AT2G02860	Chr2:828351-832455	J7_0_Shoot	J7_10_Shoot	OK	28.2912	52.3146	0.886858	3.6079	5e-05	0.000290156	yes
509	XLOC_010776	XLOC_010776	AT2G03470	Chr2:1045451-1047684	J7_0_Shoot	J7_10_Shoot	OK	24.8191	45.6619	0.879543	3.51784	5e-05	0.000290156	yes
510	XLOC_010799	XLOC_010799	AT2G04050	Chr2:1337262-1339301	J7_0_Shoot	J7_10_Shoot	OK	33.3365	18.7173	-0.832733	-2.31996	0.0008	0.00345458	yes
511	XLOC_010808	XLOC_010808	AT2G04170	Chr2:1417181-1419517	J7_0_Shoot	J7_10_Shoot	OK	1.43385	4.78676	1.73915	3.80885	5e-05	0.000290156	yes
512	XLOC_010823	XLOC_010823	AT2G04540	Chr2:1581387-1584688	J7_0_Shoot	J7_10_Shoot	OK	18.1327	13.385	-0.43798	-1.61522	0.01365	0.038173	yes
513	XLOC_010849	XLOC_010849	AT2G05100	Chr2:1819304-1824425	J7_0_Shoot	J7_10_Shoot	OK	246.6	75.1777	-1.71379	-4.53495	5e-05	0.000290156	yes
514	XLOC_010889	XLOC_010889	AT2G06040	Chr2:2350017-2355559	J7_0_Shoot	J7_10_Shoot	OK	13.1989	17.321	0.392107	1.62791	0.01595	0.0434265	yes
515	XLOC_010890	XLOC_010890	AT2G06050	Chr2:2359113-2362302	J7_0_Shoot	J7_10_Shoot	OK	128.237	1099.57	3.10006	11.8275	5e-05	0.000290156	yes
516	XLOC_010895	XLOC_010895	AT2G06530	Chr2:2588544-2590453	J7_0_Shoot	J7_10_Shoot	OK	103.902	182.815	0.815152	3.23311	5e-05	0.000290156	yes
517	XLOC_010992	XLOC_010992	AT2G12462	Chr2:5049563-5051695	J7_0_Shoot	J7_10_Shoot	OK	2.42184	4.59013	0.922433	2.41438	0.00035	0.00168601	yes
518	XLOC_011008	XLOC_011008	AT2G13360	Chr2:5539239-5541358	J7_0_Shoot	J7_10_Shoot	OK	710.264	502.542	-0.49911	-1.86189	0.0053	0.0172192	yes
519	XLOC_011024	XLOC_011024	AT2G13650	Chr2:5686135-5690771	J7_0_Shoot	J7_10_Shoot	OK	22.308	42.4918	0.929625	3.55852	5e-05	0.000290156	yes
520	XLOC_011046	XLOC_011046	AT2G14285	Chr2:6052331-6053994	J7_0_Shoot	J7_10_Shoot	OK	40.9434	55.4919	0.438646	1.57362	0.0184	0.0490022	yes
521	XLOC_011116	XLOC_011116	AT2G15890	Chr2:6917732-6922025	J7_0_Shoot	J7_10_Shoot	OK	424.661	200.256	-1.08447	-3.51759	5e-05	0.000290156	yes
522	XLOC_011171	XLOC_011171	AT2G16900	Chr2:7323614-7326221	J7_0_Shoot	J7_10_Shoot	OK	43.5815	64.4479	0.564419	2.2809	0.00075	0.00327212	yes
523	XLOC_011192	XLOC_011192	AT2G17220	Chr2:7487653-7490176	J7_0_Shoot	J7_10_Shoot	OK	42.6627	67.1505	0.654425	2.70181	0.0001	0.000549371	yes
524	XLOC_011213	XLOC_011213	AT2G17560	Chr2:7642164-7643667	J7_0_Shoot	J7_10_Shoot	OK	57.6947	85.954	0.575126	2.5081	0.0005	0.00230856	yes
525	XLOC_011220	XLOC_011220	AT2G17695	Chr2:7684111-7685187	J7_0_Shoot	J7_10_Shoot	OK	20.2745	30.2443	0.576999	2.01499	0.0027	0.00971601	yes
526	XLOC_011224	XLOC_011224	AT2G17780	Chr2:7724884-7727404	J7_0_Shoot	J7_10_Shoot	OK	8.99888	12.428	0.465772	1.68688	0.01465	0.0404607	yes
527	XLOC_011240	XLOC_011240	AT2G17975	Chr2:7821529-7824054	J7_0_Shoot	J7_10_Shoot	OK	17.6846	27.3766	0.630452	2.53585	0.0002	0.00103083	yes
528	XLOC_011287	XLOC_011287	AT2G18876	Chr2:8169545-8172523	J7_0_Shoot	J7_10_Shoot	OK	7.18838	32.6485	2.18328	4.97846	5e-05	0.000290156	yes
529	XLOC_011324	XLOC_011324	AT2G19620	Chr2:8483939-8488720	J7_0_Shoot	J7_10_Shoot	OK	9.06717	13.5663	0.581307	1.8191	0.00635	0.020125	yes
530	XLOC_011385	XLOC_011385	AT2G20630	Chr2:8896911-8899898	J7_0_Shoot	J7_10_Shoot	OK	68.6201	220.811	1.68611	6.79899	5e-05	0.000290156	yes
531	XLOC_011431	XLOC_011431	AT2G21240	Chr2:9101312-9103050	J7_0_Shoot	J7_10_Shoot	OK	43.3618	57.5093	0.40737	1.65442	0.0131	0.0369365	yes
532	XLOC_011432	XLOC_011432	AT2G21250	Chr2:9103180-9105187	J7_0_Shoot	J7_10_Shoot	OK	49.4499	79.2341	0.680154	2.73157	5e-05	0.000290156	yes
533	XLOC_011445	XLOC_011445	AT2G21500	Chr2:9207548-9210231	J7_0_Shoot	J7_10_Shoot	OK	36.7544	89.8911	1.29026	5.3488	5e-05	0.000290156	yes
534	XLOC_011492	XLOC_011492	AT2G22490	Chr2:9553802-9556145	J7_0_Shoot	J7_10_Shoot	OK	16.186	21.9371	0.438633	1.70797	0.01005	0.0296908	yes
535	XLOC_011523	XLOC_011523	AT2G23150	Chr2:9856161-9858634	J7_0_Shoot	J7_10_Shoot	OK	13.7966	20.6382	0.581007	2.07371	0.0024	0.00876335	yes
536	XLOC_011536	XLOC_011536	AT2G23370	Chr2:9948881-9955091	J7_0_Shoot	J7_10_Shoot	OK	8.41702	13.5996	0.692185	2.11724	0.00195	0.00735764	yes
537	XLOC_011540	XLOC_011540	AT2G23450	Chr2:9988753-9991695	J7_0_Shoot	J7_10_Shoot	OK	19.9898	39.1723	0.970567	4.0431	5e-05	0.000290156	yes
538	XLOC_011585	XLOC_011585	AT2G24250	Chr2:10313285-10314920	J7_0_Shoot	J7_10_Shoot	OK	4.90061	2.36512	-1.05105	-2.34212	0.00155	0.00607631	yes
539	XLOC_011612	XLOC_011612	AT2G24600	Chr2:10452115-10454524	J7_0_Shoot	J7_10_Shoot	OK	138.128	427.483	1.62986	6.56569	5e-05	0.000290156	yes
540	XLOC_011633	XLOC_011633	AT2G24850	Chr2:10582773-10585216	J7_0_Shoot	J7_10_Shoot	OK	15.2827	490.899	5.00546	19.8593	5e-05	0.000290156	yes
541	XLOC_011682	XLOC_011682	AT2G25670	Chr2:10928663-10931062	J7_0_Shoot	J7_10_Shoot	OK	61.5479	81.4953	0.405006	1.67721	0.01335	0.0375578	yes
542	XLOC_011698	XLOC_011698	AT2G25910	Chr2:11049029-11052066	J7_0_Shoot	J7_10_Shoot	OK	47.0109	71.7144	0.609269	2.43243	0.00035	0.00168601	yes
543	XLOC_011723	XLOC_011723	AT2G26360	Chr2:11220712-11226214	J7_0_Shoot	J7_10_Shoot	OK	8.7257	24.5607	1.49301	5.44616	5e-05	0.000290156	yes
544	XLOC_011733	XLOC_011733	AT2G26540	Chr2:11287364-11290360	J7_0_Shoot	J7_10_Shoot	OK	16.9586	32.2358	0.92665	3.59554	5e-05	0.000290156	yes
545	XLOC_011737	XLOC_011737	AT2G26590	Chr2:11311003-11315096	J7_0_Shoot	J7_10_Shoot	OK	29.3202	41.9087	0.515357	2.06677	0.0018	0.00688389	yes
546	XLOC_011748	XLOC_011748	AT2G26800	Chr2:11429021-11432732	J7_0_Shoot	J7_10_Shoot	OK	22.039	29.0167	0.396828	1.56182	0.0184	0.0490022	yes
547	XLOC_011762	XLOC_011762	AT2G26980	Chr2:11514602-11518505	J7_0_Shoot	J7_10_Shoot	OK	106.763	63.435	-0.751064	-3.00467	5e-05	0.000290156	yes
548	XLOC_011825	XLOC_011825	AT2G28060	Chr2:11949884-11952204	J7_0_Shoot	J7_10_Shoot	OK	15.5188	22.9839	0.566603	1.79608	0.0062	0.0197088	yes
549	XLOC_011852	XLOC_011852	AT2G28550	Chr2:12225841-12228543	J7_0_Shoot	J7_10_Shoot	OK	20.7596	49.4586	1.25244	5.11808	5e-05	0.000290156	yes
550	XLOC_011876	XLOC_011876	AT2G28940	Chr2:12424302-12428730	J7_0_Shoot	J7_10_Shoot	OK	15.8886	24.4761	0.623384	1.93151	0.00435	0.0145313	yes
551	XLOC_011905	XLOC_011905	AT2G29530	Chr2:12638333-12642387	J7_0_Shoot	J7_10_Shoot	OK	83.5189	129.817	0.6363	2.38711	0.00045	0.00210066	yes
552	XLOC_011912	XLOC_011912	AT2G29650	Chr2:12673382-12676049	J7_0_Shoot	J7_10_Shoot	OK	17.8974	12.0479	-0.570971	-2.17132	0.0019	0.00718824	yes
553	XLOC_011933	XLOC_011933	AT2G29990	Chr2:12793338-12796007	J7_0_Shoot	J7_10_Shoot	OK	13.3524	9.48827	-0.492882	-1.78387	0.0081	0.0246896	yes
554	XLOC_011935	XLOC_011935	AT2G30000	Chr2:12803852-12804990	J7_0_Shoot	J7_10_Shoot	OK	18.8161	30.5299	0.698253	2.27193	0.0003	0.00147144	yes
555	XLOC_011967	XLOC_011967	AT2G30500	Chr2:12998158-13000464	J7_0_Shoot	J7_10_Shoot	OK	41.5979	89.7987	1.11018	4.44834	5e-05	0.000290156	yes
556	XLOC_011987	XLOC_011987	AT2G30880	Chr2:13142664-13145916	J7_0_Shoot	J7_10_Shoot	OK	12.3023	17.751	0.528972	2.10742	0.0015	0.00590587	yes
557	XLOC_011989	XLOC_011989	AT2G30933	Chr2:13164058-13166726	J7_0_Shoot	J7_10_Shoot	OK	1.50722	3.29642	1.12901	1.65189	0.01105	0.0321431	yes
558	XLOC_011992	XLOC_011992	AT2G30990	Chr2:13187464-13190419	J7_0_Shoot	J7_10_Shoot	OK	41.4574	65.4054	0.65778	2.6615	5e-05	0.000290156	yes
559	XLOC_012021	XLOC_012021	AT2G31510	Chr2:13416587-13421170	J7_0_Shoot	J7_10_Shoot	OK	28.2786	48.2839	0.771833	2.50916	0.00025	0.00124892	yes
560	XLOC_012030	XLOC_012030	AT2G31680	Chr2:13472456-13475052	J7_0_Shoot	J7_10_Shoot	OK	25.6171	58.7761	1.19812	5.17652	5e-05	0.000290156	yes
561	XLOC_012042	XLOC_012042	AT2G31865	Chr2:13546595-13549536	J7_0_Shoot	J7_10_Shoot	OK	20.3993	45.4525	1.15584	4.53165	5e-05	0.000290156	yes
562	XLOC_012059	XLOC_012059	AT2G32080	Chr2:13642236-13644166	J7_0_Shoot	J7_10_Shoot	OK	46.4417	63.9274	0.461013	1.8768	0.00505	0.0164915	yes
563	XLOC_012060	XLOC_012060	AT2G32120	Chr2:13651509-13653921	J7_0_Shoot	J7_10_Shoot	OK	3.96739	2.37614	-0.739573	-1.93143	0.0048	0.0157931	yes
564	XLOC_012061	XLOC_012061	AT2G32140	Chr2:13654847-13657175	J7_0_Shoot	J7_10_Shoot	OK	13.4395	63.2471	2.23452	9.0393	5e-05	0.000290156	yes
565	XLOC_012094	XLOC_012094	AT2G32850	Chr2:13935185-13938845	J7_0_Shoot	J7_10_Shoot	OK	12.49	20.1054	0.686811	2.75215	5e-05	0.000290156	yes
566	XLOC_012105	XLOC_012105	AT2G33050	Chr2:14021701-14025060	J7_0_Shoot	J7_10_Shoot	OK	10.2975	7.42224	-0.472362	-1.75843	0.00935	0.0279354	yes
567	XLOC_012124	XLOC_012124	AT2G33340	Chr2:14126216-14131153	J7_0_Shoot	J7_10_Shoot	OK	16.9585	23.4619	0.468314	1.82981	0.0096	0.0285276	yes
568	XLOC_012133	XLOC_012133	AT2G33470	Chr2:14176362-14178653	J7_0_Shoot	J7_10_Shoot	OK	56.4333	87.3001	0.629438	2.61468	0.0001	0.000549371	yes
569	XLOC_012138	XLOC_012138	AT2G33550	Chr2:14210021-14211619	J7_0_Shoot	J7_10_Shoot	OK	5.86083	11.6905	0.996161	3.30644	5e-05	0.000290156	yes
570	XLOC_012154	XLOC_012154	AT2G33830	Chr2:14309483-14310351	J7_0_Shoot	J7_10_Shoot	OK	3314.28	2428.85	-0.448421	-1.63113	0.0148	0.040795	yes
571	XLOC_012182	XLOC_012182	AT2G34300	Chr2:14473664-14477430	J7_0_Shoot	J7_10_Shoot	OK	24.0156	36.3897	0.599561	2.40127	0.0004	0.00189376	yes
572	XLOC_012183	XLOC_012183	AT2G34310	Chr2:14477714-14479988	J7_0_Shoot	J7_10_Shoot	OK	24.0761	46.9038	0.962105	3.86226	5e-05	0.000290156	yes
573	XLOC_012191	XLOC_012191	AT2G34470	Chr2:14529607-14532505	J7_0_Shoot	J7_10_Shoot	OK	38.1202	71.5302	0.907999	3.13343	5e-05	0.000290156	yes
574	XLOC_012204	XLOC_012204	AT2G34670	Chr2:14612580-14615795	J7_0_Shoot	J7_10_Shoot	OK	3.02586	6.38539	1.07743	3.71502	5e-05	0.000290156	yes
575	XLOC_012213	XLOC_012213	AT2G34830	Chr2:14693651-14696693	J7_0_Shoot	J7_10_Shoot	OK	0.666352	2.30921	1.79304	2.75705	0.0009	0.00382131	yes
576	XLOC_012217	XLOC_012217	AT2G34900	Chr2:14723012-14725650	J7_0_Shoot	J7_10_Shoot	OK	41.8952	58.1734	0.473573	2.03402	0.0047	0.0155084	yes
577	XLOC_012243	XLOC_012243	AT2G35350	Chr2:14881038-14884131	J7_0_Shoot	J7_10_Shoot	OK	3.60859	5.86892	0.70166	2.39953	0.0007	0.00308692	yes
578	XLOC_012259	XLOC_012259	AT2G35658	Chr2:14988446-14990935	J7_0_Shoot	J7_10_Shoot	OK	44.3886	159.401	1.8444	5.43832	5e-05	0.000290156	yes
579	XLOC_012261	XLOC_012261	AT2G35710	Chr2:15010795-15014284	J7_0_Shoot	J7_10_Shoot	OK	45.247	70.7988	0.645903	2.60413	0.00025	0.00124892	yes
580	XLOC_012274	XLOC_012274	AT2G35940	Chr2:15088831-15092415	J7_0_Shoot	J7_10_Shoot	OK	47.9788	107.944	1.16981	4.83844	5e-05	0.000290156	yes
581	XLOC_012316	XLOC_012316	AT2G36660	Chr2:15359804-15364459	J7_0_Shoot	J7_10_Shoot	OK	0.831678	2.77651	1.73917	2.66394	0.0002	0.00103083	yes
582	XLOC_012318	XLOC_012318	AT2G36680	Chr2:15368797-15370846	J7_0_Shoot	J7_10_Shoot	OK	57.0134	90.0771	0.65986	2.65721	5e-05	0.000290156	yes
583	XLOC_012336	XLOC_012336	AT2G36895	Chr2:15489027-15490347	J7_0_Shoot	J7_10_Shoot	OK	40.2552	57.4236	0.512469	1.97042	0.00285	0.0101492	yes
584	XLOC_012349	XLOC_012349	AT2G37080	Chr2:15581342-15585236	J7_0_Shoot	J7_10_Shoot	OK	23.5811	31.5414	0.419617	1.79449	0.0106	0.0310408	yes
585	XLOC_012377	XLOC_012377	AT2G37550	Chr2:15755096-15757601	J7_0_Shoot	J7_10_Shoot	OK	82.8012	160.042	0.950723	3.87351	5e-05	0.000290156	yes
586	XLOC_012405	XLOC_012405	AT2G37975	Chr2:15890965-15893639	J7_0_Shoot	J7_10_Shoot	OK	98.3495	276.876	1.49325	6.33167	5e-05	0.000290156	yes
587	XLOC_012415	XLOC_012415	AT2G38130	Chr2:15978511-15980749	J7_0_Shoot	J7_10_Shoot	OK	38.6604	58.7934	0.604798	2.39952	0.0001	0.000549371	yes
588	XLOC_012419	XLOC_012419	AT2G38170	Chr2:15989082-15993784	J7_0_Shoot	J7_10_Shoot	OK	251.066	169.138	-0.56987	-2.23342	0.001	0.00419252	yes
589	XLOC_012444	XLOC_012444	AT2G38650	Chr2:16161487-16165796	J7_0_Shoot	J7_10_Shoot	OK	41.1663	61.0217	0.567859	2.3161	0.0005	0.00230856	yes
590	XLOC_012455	XLOC_012455	AT2G38823	Chr2:16224023-16226797	J7_0_Shoot	J7_10_Shoot	OK	13.0449	8.44584	-0.627179	-1.93063	0.0056	0.018023	yes
591	XLOC_012458	XLOC_012458	AT2G38870	Chr2:16236370-16237280	J7_0_Shoot	J7_10_Shoot	OK	591.603	1487.38	1.33007	4.39688	5e-05	0.000290156	yes
592	XLOC_012483	XLOC_012483	AT2G39300	Chr2:16410108-16413484	J7_0_Shoot	J7_10_Shoot	OK	2.41741	3.58419	0.568186	1.76912	0.0117	0.0336554	yes
593	XLOC_012499	XLOC_012499	AT2G39518	Chr2:16495846-16496995	J7_0_Shoot	J7_10_Shoot	OK	37.7646	168.706	2.1594	7.71647	5e-05	0.000290156	yes
594	XLOC_012506	XLOC_012506	AT2G39630	Chr2:16521743-16524687	J7_0_Shoot	J7_10_Shoot	OK	35.6858	49.9519	0.48519	1.99953	0.0029	0.0102896	yes
595	XLOC_012518	XLOC_012518	AT2G39805	Chr2:16609914-16612554	J7_0_Shoot	J7_10_Shoot	OK	34.9266	54.5719	0.643832	2.67097	5e-05	0.000290156	yes
596	XLOC_012519	XLOC_012519	AT2G39830	Chr2:16619761-16623791	J7_0_Shoot	J7_10_Shoot	OK	3.90476	12.3591	1.66227	3.93052	5e-05	0.000290156	yes
597	XLOC_012548	XLOC_012548	AT2G40270	Chr2:16821720-16824528	J7_0_Shoot	J7_10_Shoot	OK	110.267	218.478	0.986482	3.88997	5e-05	0.000290156	yes
598	XLOC_012549	XLOC_012549	AT2G40280	Chr2:16825499-16828400	J7_0_Shoot	J7_10_Shoot	OK	25.0402	35.7332	0.513017	2.15548	0.002	0.00751497	yes
599	XLOC_012585	XLOC_012585	AT2G40800	Chr2:17024390-17027053	J7_0_Shoot	J7_10_Shoot	OK	31.1436	43.8307	0.493006	2.04262	0.0028	0.0100133	yes
600	XLOC_012588	XLOC_012588	AT2G40820	Chr2:17036453-17040206	J7_0_Shoot	J7_10_Shoot	OK	12.2494	17.4531	0.510773	1.927	0.00255	0.00922864	yes
601	XLOC_012681	XLOC_012681	AT2G42360	Chr2:17640564-17643122	J7_0_Shoot	J7_10_Shoot	OK	19.1959	76.1261	1.98759	8.06984	5e-05	0.000290156	yes
602	XLOC_012698	XLOC_012698	AT2G42590	Chr2:17731854-17733967	J7_0_Shoot	J7_10_Shoot	OK	283.832	408.951	0.526891	2.07092	0.00195	0.00735764	yes
603	XLOC_012715	XLOC_012715	AT2G42880	Chr2:17840224-17844384	J7_0_Shoot	J7_10_Shoot	OK	60.3517	89.4666	0.567955	2.29111	0.00085	0.00363458	yes
604	XLOC_012719	XLOC_012719	AT2G42960	Chr2:17868210-17871532	J7_0_Shoot	J7_10_Shoot	OK	9.64361	14.2612	0.564447	1.97288	0.0038	0.0129605	yes
605	XLOC_012735	XLOC_012735	AT2G43320	Chr2:17996649-17999927	J7_0_Shoot	J7_10_Shoot	OK	33.0568	91.8733	1.4747	5.93563	5e-05	0.000290156	yes
606	XLOC_012761	XLOC_012761	AT2G43780	Chr2:18136181-18137652	J7_0_Shoot	J7_10_Shoot	OK	51.1424	81.9788	0.680731	2.65735	5e-05	0.000290156	yes
607	XLOC_012773	XLOC_012773	AT2G43950	Chr2:18200323-18202729	J7_0_Shoot	J7_10_Shoot	OK	55.3482	75.784	0.453356	1.86781	0.0047	0.0155084	yes
608	XLOC_012808	XLOC_012808	AT2G44680	Chr2:18426545-18428357	J7_0_Shoot	J7_10_Shoot	OK	34.6123	51.7354	0.579866	2.40083	0.0004	0.00189376	yes
609	XLOC_012816	XLOC_012816	AT2G44860	Chr2:18498908-18502562	J7_0_Shoot	J7_10_Shoot	OK	137.108	200.141	0.545695	2.08888	0.00155	0.00607631	yes
610	XLOC_012821	XLOC_012821	AT2G44970	Chr2:18548812-18552159	J7_0_Shoot	J7_10_Shoot	OK	56.694	121.681	1.10184	4.47106	5e-05	0.000290156	yes
611	XLOC_012837	XLOC_012837	AT2G45400	Chr2:18703828-18706266	J7_0_Shoot	J7_10_Shoot	OK	31.6072	49.1124	0.635835	2.74557	0.00015	0.000794442	yes
612	XLOC_012846	XLOC_012846	AT2G45500	Chr2:18749797-18752851	J7_0_Shoot	J7_10_Shoot	OK	11.7283	19.5899	0.740118	2.84679	5e-05	0.000290156	yes
613	XLOC_012851	XLOC_012851	AT2G45560	Chr2:18776051-18778510	J7_0_Shoot	J7_10_Shoot	OK	22.6162	7.11606	-1.66821	-5.73278	5e-05	0.000290156	yes
614	XLOC_012864	XLOC_012864	AT2G45850	Chr2:18871478-18873972	J7_0_Shoot	J7_10_Shoot	OK	39.5054	28.1995	-0.48638	-2.04826	0.0037	0.0126706	yes
615	XLOC_012869	XLOC_012869	AT2G45950	Chr2:18903012-18907814	J7_0_Shoot	J7_10_Shoot	OK	23.7197	32.9564	0.474471	1.82532	0.00715	0.0222651	yes
616	XLOC_012888	XLOC_012888	AT2G46340	Chr2:19022172-19027413	J7_0_Shoot	J7_10_Shoot	OK	24.4774	57.3496	1.22833	4.92462	5e-05	0.000290156	yes
617	XLOC_012899	XLOC_012899	AT2G46500	Chr2:19086560-19088981	J7_0_Shoot	J7_10_Shoot	OK	97.2872	190.562	0.969935	3.83457	5e-05	0.000290156	yes
618	XLOC_012911	XLOC_012911	AT2G46680	Chr2:19165402-19166949	J7_0_Shoot	J7_10_Shoot	OK	42.4298	103.576	1.28753	5.29254	5e-05	0.000290156	yes
619	XLOC_012912	XLOC_012912	AT2G46700	Chr2:19182646-19186578	J7_0_Shoot	J7_10_Shoot	OK	9.70354	14.984	0.626839	2.35685	0.0004	0.00189376	yes
620	XLOC_012930	XLOC_012930	AT2G47020	Chr2:19319643-19322391	J7_0_Shoot	J7_10_Shoot	OK	15.1293	21.8376	0.52947	2.11684	0.00095	0.0040121	yes
621	XLOC_012934	XLOC_012934	AT2G47060	Chr2:19332903-19335031	J7_0_Shoot	J7_10_Shoot	OK	162.703	382.713	1.23402	4.81965	5e-05	0.000290156	yes
622	XLOC_013431	XLOC_013431	AT3G01050	Chr3:13128-14791	J7_0_Shoot	J7_10_Shoot	OK	43.632	67.9819	0.639765	2.23633	0.00085	0.00363458	yes
623	XLOC_013433	XLOC_013433	AT3G01040	Chr3:8956-12444	J7_0_Shoot	J7_10_Shoot	OK	13.3376	19.2796	0.531578	2.12783	0.0017	0.00657486	yes
624	XLOC_013497	XLOC_013497	AT3G02150	Chr3:391056-392758	J7_0_Shoot	J7_10_Shoot	OK	12.2283	55.0288	2.16996	8.74917	5e-05	0.000290156	yes
625	XLOC_013510	XLOC_013510	AT3G02350	Chr3:479005-481562	J7_0_Shoot	J7_10_Shoot	OK	31.7643	66.0834	1.05688	4.2012	5e-05	0.000290156	yes
626	XLOC_013567	XLOC_013567	AT3G03340	Chr3:786319-790077	J7_0_Shoot	J7_10_Shoot	OK	15.9555	22.3427	0.485745	1.97253	0.00295	0.0104349	yes
627	XLOC_013570	XLOC_013570	AT3G03420	Chr3:812411-814039	J7_0_Shoot	J7_10_Shoot	OK	16.0482	24.5832	0.615257	2.14126	0.00105	0.00436748	yes
628	XLOC_013575	XLOC_013575	AT3G03550	Chr3:850213-851683	J7_0_Shoot	J7_10_Shoot	OK	19.965	27.9553	0.485648	1.96063	0.00365	0.0125298	yes
629	XLOC_013599	XLOC_013599	AT3G03950	Chr3:1021259-1024009	J7_0_Shoot	J7_10_Shoot	OK	25.4334	34.0751	0.421993	1.67111	0.0105	0.0307906	yes
630	XLOC_013692	XLOC_013692	AT3G05520	Chr3:1598546-1601437	J7_0_Shoot	J7_10_Shoot	OK	23.01	34.7522	0.59484	2.28377	0.0007	0.00308692	yes
631	XLOC_013705	XLOC_013705	AT3G05710	Chr3:1684995-1687558	J7_0_Shoot	J7_10_Shoot	OK	16.9305	25.55	0.593703	2.38874	0.00035	0.00168601	yes
632	XLOC_013716	XLOC_013716	AT3G05840	Chr3:1739980-1743163	J7_0_Shoot	J7_10_Shoot	OK	46.6583	94.1049	1.01214	4.16134	5e-05	0.000290156	yes
633	XLOC_013757	XLOC_013757	AT3G06500	Chr3:2008726-2015757	J7_0_Shoot	J7_10_Shoot	OK	74.9978	211.23	1.4939	5.6914	5e-05	0.000290156	yes
634	XLOC_013758	XLOC_013758	AT3G06510	Chr3:2016329-2019778	J7_0_Shoot	J7_10_Shoot	OK	34.785	45.4537	0.385933	1.61005	0.01805	0.0483036	yes
635	XLOC_013774	XLOC_013774	AT3G06810	Chr3:2146334-2150831	J7_0_Shoot	J7_10_Shoot	OK	18.504	25.0164	0.435032	1.76393	0.0085	0.0257294	yes
636	XLOC_013805	XLOC_013805	AT3G07270	Chr3:2313997-2317188	J7_0_Shoot	J7_10_Shoot	OK	25.7801	38.5823	0.581685	2.35195	0.00035	0.00168601	yes
637	XLOC_013808	XLOC_013808	AT3G07360	Chr3:2354718-2356854	J7_0_Shoot	J7_10_Shoot	OK	52.6652	80.5949	0.613839	2.5157	0.00025	0.00124892	yes
638	XLOC_013821	XLOC_013821	AT3G07565	Chr3:2413639-2417790	J7_0_Shoot	J7_10_Shoot	OK	17.6158	29.1691	0.727569	2.15719	0.00265	0.00954964	yes
639	XLOC_013828	XLOC_013828	AT3G07690	Chr3:2457107-2460424	J7_0_Shoot	J7_10_Shoot	OK	12.8355	22.5172	0.810892	3.32774	5e-05	0.000290156	yes
640	XLOC_013832	XLOC_013832	AT3G07760	Chr3:2476366-2478254	J7_0_Shoot	J7_10_Shoot	OK	58.0955	94.2582	0.698193	2.74798	5e-05	0.000290156	yes
641	XLOC_013840	XLOC_013840	AT3G07930	Chr3:2526612-2528633	J7_0_Shoot	J7_10_Shoot	OK	5.48972	10.3071	0.908829	2.8053	0.0001	0.000549371	yes
642	XLOC_013861	XLOC_013861	AT3G08710	Chr3:2645166-2646497	J7_0_Shoot	J7_10_Shoot	OK	71.9909	151.009	1.06875	4.43918	5e-05	0.000290156	yes
643	XLOC_013862	XLOC_013862	AT3G08730	Chr3:2648398-2654212	J7_0_Shoot	J7_10_Shoot	OK	39.9238	185.913	2.2193	2.36924	0.0016	0.0062472	yes
644	XLOC_013906	XLOC_013906	AT3G09600	Chr3:2946405-2948995	J7_0_Shoot	J7_10_Shoot	OK	0.337707	2.51655	2.8976	2.84857	0.00155	0.00607631	yes
645	XLOC_013910	XLOC_013910	AT3G09670	Chr3:2966374-2968972	J7_0_Shoot	J7_10_Shoot	OK	7.92157	13.4705	0.765945	2.99874	5e-05	0.000290156	yes
646	XLOC_013918	XLOC_013918	AT3G09830	Chr3:3016493-3018983	J7_0_Shoot	J7_10_Shoot	OK	49.0372	162.703	1.73029	6.97037	5e-05	0.000290156	yes
647	XLOC_013943	XLOC_013943	AT3G10300	Chr3:3186313-3188205	J7_0_Shoot	J7_10_Shoot	OK	85.0463	186.937	1.13623	4.56154	5e-05	0.000290156	yes
648	XLOC_013953	XLOC_013953	AT3G10450	Chr3:3249525-3252506	J7_0_Shoot	J7_10_Shoot	OK	21.0337	34.534	0.715315	2.89907	5e-05	0.000290156	yes
649	XLOC_014034	XLOC_014034	AT3G11890	Chr3:3755541-3757805	J7_0_Shoot	J7_10_Shoot	OK	23.15	38.194	0.722331	3.01624	5e-05	0.000290156	yes
650	XLOC_014037	XLOC_014037	AT3G11930	Chr3:3776236-3777694	J7_0_Shoot	J7_10_Shoot	OK	229.428	566.823	1.30486	5.15931	5e-05	0.000290156	yes
651	XLOC_014043	XLOC_014043	AT3G12020	Chr3:3826147-3834318	J7_0_Shoot	J7_10_Shoot	OK	12.6789	18.708	0.561221	2.29579	0.0005	0.00230856	yes
652	XLOC_014058	XLOC_014058	AT3G12210	Chr3:3894777-3896066	J7_0_Shoot	J7_10_Shoot	OK	12.9433	18.3419	0.502942	1.69955	0.011	0.0320198	yes
653	XLOC_014064	XLOC_014064	AT3G12360	Chr3:3934077-3936831	J7_0_Shoot	J7_10_Shoot	OK	38.6036	66.0859	0.775609	3.02614	5e-05	0.000290156	yes
654	XLOC_014102	XLOC_014102	AT3G13050	Chr3:4176510-4179066	J7_0_Shoot	J7_10_Shoot	OK	14.8071	35.4951	1.26133	5.02372	5e-05	0.000290156	yes
655	XLOC_014124	XLOC_014124	AT3G13420	Chr3:4364517-4366798	J7_0_Shoot	J7_10_Shoot	OK	19.7526	35.8567	0.954317	3.40415	5e-05	0.000290156	yes
656	XLOC_014142	XLOC_014142	AT3G13610	Chr3:4449343-4452624	J7_0_Shoot	J7_10_Shoot	OK	1.31422	3.18311	1.27623	1.94703	0.0064	0.0202632	yes
657	XLOC_014158	XLOC_014158	AT3G13810	Chr3:4544363-4547513	J7_0_Shoot	J7_10_Shoot	OK	12.4186	20.8534	0.747775	3.00707	5e-05	0.000290156	yes
658	XLOC_014174	XLOC_014174	AT3G14080	Chr3:4667364-4669194	J7_0_Shoot	J7_10_Shoot	OK	16.9583	26.4495	0.641248	2.12606	0.0012	0.00489974	yes
659	XLOC_014180	XLOC_014180	AT3G14210	Chr3:4729557-4731803	J7_0_Shoot	J7_10_Shoot	OK	425.518	701.628	0.721486	2.6661	5e-05	0.000290156	yes
660	XLOC_014218	XLOC_014218	AT3G14850	Chr3:4995596-4997693	J7_0_Shoot	J7_10_Shoot	OK	0.915248	2.74399	1.58404	2.29337	0.004	0.0135261	yes
661	XLOC_014219	XLOC_014219	AT3G14870	Chr3:5002366-5005739	J7_0_Shoot	J7_10_Shoot	OK	12.7317	35.9987	1.49953	6.00335	5e-05	0.000290156	yes
662	XLOC_014254	XLOC_014254	AT3G15395	Chr3:5200638-5201514	J7_0_Shoot	J7_10_Shoot	OK	69.3731	98.5791	0.506905	1.72784	0.00915	0.0274413	yes
663	XLOC_014305	XLOC_014305	AT3G16230	Chr3:5500177-5503545	J7_0_Shoot	J7_10_Shoot	OK	14.8111	19.9033	0.426329	1.64558	0.0135	0.0378957	yes
664	XLOC_014315	XLOC_014315	AT3G16400	Chr3:5566085-5568545	J7_0_Shoot	J7_10_Shoot	OK	73.8138	330.944	2.16463	8.54213	5e-05	0.000290156	yes
665	XLOC_014317	XLOC_014317	AT3G16420	Chr3:5579385-5580953	J7_0_Shoot	J7_10_Shoot	OK	205.415	767.284	1.90122	7.31458	5e-05	0.000290156	yes
666	XLOC_014318	XLOC_014318	AT3G16430	Chr3:5581662-5583187	J7_0_Shoot	J7_10_Shoot	OK	3.44366	25.6619	2.89761	8.09926	5e-05	0.000290156	yes
667	XLOC_014321	XLOC_014321	AT3G16450	Chr3:5588393-5590055	J7_0_Shoot	J7_10_Shoot	OK	16.7511	102.958	2.61973	10.5092	5e-05	0.000290156	yes
668	XLOC_014322	XLOC_014322	AT3G16460	Chr3:5592581-5595717	J7_0_Shoot	J7_10_Shoot	OK	25.8221	146.258	2.50184	10.1729	5e-05	0.000290156	yes
669	XLOC_014374	XLOC_014374	AT3G17300	Chr3:5907233-5908893	J7_0_Shoot	J7_10_Shoot	OK	35.7164	50.4971	0.499614	1.8729	0.00575	0.0184542	yes
670	XLOC_014403	XLOC_014403	AT3G17790	Chr3:6089604-6093151	J7_0_Shoot	J7_10_Shoot	OK	17.0897	41.1308	1.26709	1.70417	0.01005	0.0296908	yes
671	XLOC_014409	XLOC_014409	AT3G17860	Chr3:6119766-6123019	J7_0_Shoot	J7_10_Shoot	OK	17.658	63.5122	1.84671	7.57015	5e-05	0.000290156	yes
672	XLOC_014416	XLOC_014416	AT3G18000	Chr3:6154362-6157552	J7_0_Shoot	J7_10_Shoot	OK	20.0288	26.7183	0.415752	1.57235	0.0156	0.04262	yes
673	XLOC_014419	XLOC_014419	AT3G18050	Chr3:6180858-6182854	J7_0_Shoot	J7_10_Shoot	OK	145.791	63.7967	-1.19235	-4.32504	5e-05	0.000290156	yes
674	XLOC_014445	XLOC_014445	AT3G18410	Chr3:6323161-6324579	J7_0_Shoot	J7_10_Shoot	OK	154.236	229.732	0.574812	2.16141	0.001	0.00419252	yes
675	XLOC_014446	XLOC_014446	AT3G18430	Chr3:6325914-6327692	J7_0_Shoot	J7_10_Shoot	OK	22.2274	38.0254	0.774627	2.73484	0.0001	0.000549371	yes
676	XLOC_014497	XLOC_014497	AT3G19330	Chr3:6699322-6701610	J7_0_Shoot	J7_10_Shoot	OK	9.95281	13.9307	0.48509	1.77756	0.0113	0.0327426	yes
677	XLOC_014542	XLOC_014542	AT3G20080	Chr3:7007868-7013694	J7_0_Shoot	J7_10_Shoot	OK	11.4922	20.0069	0.799841	3.09987	5e-05	0.000290156	yes
678	XLOC_014578	XLOC_014578	AT3G20670	Chr3:7229406-7231217	J7_0_Shoot	J7_10_Shoot	OK	44.149	74.1827	0.748702	2.72087	0.0001	0.000549371	yes
679	XLOC_014624	XLOC_014624	AT3G21465	Chr3:7560719-7565074	J7_0_Shoot	J7_10_Shoot	OK	7.49146	10.8931	0.540095	1.69551	0.0123	0.0350946	yes
680	XLOC_014670	XLOC_014670	AT3G22200	Chr3:7835143-7839467	J7_0_Shoot	J7_10_Shoot	OK	134.954	91.3108	-0.563608	-1.93838	0.002	0.00751497	yes
681	XLOC_014672	XLOC_014672	AT3G22260	Chr3:7870885-7873548	J7_0_Shoot	J7_10_Shoot	OK	21.008	38.5169	0.874554	3.43328	5e-05	0.000290156	yes
682	XLOC_014689	XLOC_014689	AT3G22480	Chr3:7968077-7971341	J7_0_Shoot	J7_10_Shoot	OK	32.9681	56.4766	0.776586	2.52862	0.0005	0.00230856	yes
683	XLOC_014709	XLOC_014709	AT3G22900	Chr3:8115176-8117827	J7_0_Shoot	J7_10_Shoot	OK	415.019	714.745	0.78425	2.94934	5e-05	0.000290156	yes
684	XLOC_014712	XLOC_014712	AT3G22942	Chr3:8134189-8136724	J7_0_Shoot	J7_10_Shoot	OK	21.1836	29.2295	0.464476	1.7754	0.00675	0.0212019	yes
685	XLOC_014721	XLOC_014721	AT3G23050	Chr3:8194678-8197153	J7_0_Shoot	J7_10_Shoot	OK	188.977	90.8017	-1.05742	-4.25851	5e-05	0.000290156	yes
686	XLOC_014736	XLOC_014736	AT3G23250	Chr3:8309208-8310826	J7_0_Shoot	J7_10_Shoot	OK	63.1358	428.229	2.76185	11.6	5e-05	0.000290156	yes
687	XLOC_014851	XLOC_014851	AT3G25030	Chr3:9122196-9123502	J7_0_Shoot	J7_10_Shoot	OK	4.01703	6.2333	0.633868	1.66579	0.0159	0.0433183	yes
688	XLOC_014890	XLOC_014890	AT3G25690	Chr3:9353009-9357953	J7_0_Shoot	J7_10_Shoot	OK	76.5612	119.618	0.643754	2.60967	0.0001	0.000549371	yes
689	XLOC_014894	XLOC_014894	AT3G25740	Chr3:9396419-9399809	J7_0_Shoot	J7_10_Shoot	OK	5.8738	19.4442	1.72697	4.78285	5e-05	0.000290156	yes
690	XLOC_014899	XLOC_014899	AT3G25790	Chr3:9413126-9415060	J7_0_Shoot	J7_10_Shoot	OK	0.553281	3.59186	2.69865	4.15946	5e-05	0.000290156	yes
691	XLOC_014908	XLOC_014908	AT3G25940	Chr3:9494696-9497271	J7_0_Shoot	J7_10_Shoot	OK	14.3888	21.9325	0.608118	1.82309	0.00535	0.017355	yes
692	XLOC_014912	XLOC_014912	AT3G26020	Chr3:9513690-9516869	J7_0_Shoot	J7_10_Shoot	OK	15.433	27.2372	0.819562	3.44427	5e-05	0.000290156	yes
693	XLOC_014916	XLOC_014916	AT3G26085	Chr3:9530659-9532613	J7_0_Shoot	J7_10_Shoot	OK	87.1604	121.683	0.481383	2.05531	0.0031	0.0108775	yes
694	XLOC_014964	XLOC_014964	AT3G26840	Chr3:9892793-9898006	J7_0_Shoot	J7_10_Shoot	OK	8.80696	42.6835	2.27696	7.33705	5e-05	0.000290156	yes
695	XLOC_015028	XLOC_015028	AT3G28080	Chr3:10451485-10455267	J7_0_Shoot	J7_10_Shoot	OK	29.4214	40.6416	0.611881	2.32301	0.00085	0.00363458	yes
696	XLOC_015036	XLOC_015036	AT3G28220	Chr3:10524379-10528941	J7_0_Shoot	J7_10_Shoot	OK	45.6393	885.768	4.27858	5.29947	5e-05	0.000290156	yes
697	XLOC_015056	XLOC_015056	AT3G28550	Chr3:10700636-10704034	J7_0_Shoot	J7_10_Shoot	OK	0.841804	2.28191	1.43868	3.38474	5e-05	0.000290156	yes
698	XLOC_015092	XLOC_015092	AT3G29035	Chr3:11033664-11035308	J7_0_Shoot	J7_10_Shoot	OK	9.18857	16.2194	0.819809	2.84566	5e-05	0.000290156	yes
699	XLOC_015145	XLOC_015145	AT3G30380	Chr3:11974065-11976571	J7_0_Shoot	J7_10_Shoot	OK	13.673	20.4266	0.579123	2.13474	0.0012	0.00489974	yes
700	XLOC_015189	XLOC_015189	AT3G42150	Chr3:14309313-14311638	J7_0_Shoot	J7_10_Shoot	OK	39.3398	57.6552	0.55146	1.85723	0.00595	0.019019	yes
701	XLOC_015278	XLOC_015278	AT3G44320	Chr3:15993364-15996366	J7_0_Shoot	J7_10_Shoot	OK	8.96686	63.1613	2.81637	9.79158	5e-05	0.000290156	yes
702	XLOC_015292	XLOC_015292	AT3G44630	Chr3:16188128-16201225	J7_0_Shoot	J7_10_Shoot	OK	16.1283	36.2962	1.17023	3.46128	5e-05	0.000290156	yes
703	XLOC_015293	XLOC_015293	AT3G44670	Chr3:16216944-16221617	J7_0_Shoot	J7_10_Shoot	OK	11.9438	18.8958	0.661807	2.74896	5e-05	0.000290156	yes
704	XLOC_015322	XLOC_015322	AT3G45050	Chr3:16475965-16477524	J7_0_Shoot	J7_10_Shoot	OK	32.1984	48.5435	0.592286	2.13059	0.0014	0.00556924	yes
705	XLOC_015353	XLOC_015353	AT3G45650	Chr3:16758958-16761440	J7_0_Shoot	J7_10_Shoot	OK	7.72002	19.1559	1.31111	4.45413	5e-05	0.000290156	yes
706	XLOC_015372	XLOC_015372	AT3G45960	Chr3:16892755-16893922	J7_0_Shoot	J7_10_Shoot	OK	6.64142	12.0337	0.857512	2.09133	0.00175	0.00673126	yes
707	XLOC_015378	XLOC_015378	AT3G46060	Chr3:16917588-16920018	J7_0_Shoot	J7_10_Shoot	OK	71.7752	120.056	0.742148	3.03981	5e-05	0.000290156	yes
708	XLOC_015379	XLOC_015379	AT3G46110	Chr3:16932111-16933726	J7_0_Shoot	J7_10_Shoot	OK	14.7498	51.9182	1.81554	7.49278	5e-05	0.000290156	yes
709	XLOC_015380	XLOC_015380	AT3G46130	Chr3:16945363-16946461	J7_0_Shoot	J7_10_Shoot	OK	1.68088	4.68604	1.47915	2.52662	5e-05	0.000290156	yes
710	XLOC_015459	XLOC_015459	AT3G47550	Chr3:17523457-17527052	J7_0_Shoot	J7_10_Shoot	OK	45.7467	75.9065	0.730554	2.47164	0.00045	0.00210066	yes
711	XLOC_015460	XLOC_015460	AT3G47570	Chr3:17527506-17530944	J7_0_Shoot	J7_10_Shoot	OK	19.0454	27.7034	0.540623	2.18129	0.00105	0.00436748	yes
712	XLOC_015461	XLOC_015461	AT3G47580	Chr3:17532647-17537541	J7_0_Shoot	J7_10_Shoot	OK	2.72678	1.29038	-1.0794	-1.90048	0.00765	0.0235502	yes
713	XLOC_015511	XLOC_015511	AT3G48320	Chr3:17891133-17894143	J7_0_Shoot	J7_10_Shoot	OK	12.8732	20.0403	0.638531	1.85092	0.0061	0.0194543	yes
714	XLOC_015514	XLOC_015514	AT3G48350	Chr3:17905703-17907561	J7_0_Shoot	J7_10_Shoot	OK	2.14446	16.2837	2.92474	7.53172	5e-05	0.000290156	yes
715	XLOC_015582	XLOC_015582	AT3G49550	Chr3:18367908-18370452	J7_0_Shoot	J7_10_Shoot	OK	56.1968	75.3787	0.423668	1.76092	0.0101	0.0298108	yes
716	XLOC_015584	XLOC_015584	AT3G49590	Chr3:18377559-18380284	J7_0_Shoot	J7_10_Shoot	OK	21.7911	16.0173	-0.444105	-1.72894	0.00875	0.026379	yes
717	XLOC_015589	XLOC_015589	AT3G49680	Chr3:18422648-18425693	J7_0_Shoot	J7_10_Shoot	OK	48.0038	64.9835	0.436925	1.82762	0.00735	0.022776	yes
718	XLOC_015654	XLOC_015654	AT3G50950	Chr3:18935673-18940428	J7_0_Shoot	J7_10_Shoot	OK	116.228	212.667	0.871638	3.39374	5e-05	0.000290156	yes
719	XLOC_015665	XLOC_015665	AT3G51140	Chr3:18997599-18999904	J7_0_Shoot	J7_10_Shoot	OK	25.2491	33.6066	0.41251	1.67214	0.0106	0.0310408	yes
720	XLOC_015686	XLOC_015686	AT3G51480	Chr3:19100675-19104825	J7_0_Shoot	J7_10_Shoot	OK	4.32828	2.41727	-0.840415	-2.62065	5e-05	0.000290156	yes
721	XLOC_015694	XLOC_015694	AT3G51620	Chr3:19143555-19148261	J7_0_Shoot	J7_10_Shoot	OK	18.6554	25.7339	0.464081	1.72011	0.00965	0.0286426	yes
722	XLOC_015704	XLOC_015704	AT3G51860	Chr3:19239426-19242913	J7_0_Shoot	J7_10_Shoot	OK	12.5257	18.1564	0.535589	2.08371	0.0029	0.0102896	yes
723	XLOC_015722	XLOC_015722	AT3G52120	Chr3:19328710-19331970	J7_0_Shoot	J7_10_Shoot	OK	28.8526	45.9751	0.672152	2.71738	5e-05	0.000290156	yes
724	XLOC_015733	XLOC_015733	AT3G52340	Chr3:19407022-19409457	J7_0_Shoot	J7_10_Shoot	OK	21.6975	29.8265	0.459067	1.77591	0.00725	0.0225322	yes
725	XLOC_015768	XLOC_015768	AT3G52950	Chr3:19634409-19636819	J7_0_Shoot	J7_10_Shoot	OK	12.0212	16.6163	0.467016	1.83086	0.0064	0.0202632	yes
726	XLOC_015831	XLOC_015831	AT3G53970	Chr3:19985138-19987339	J7_0_Shoot	J7_10_Shoot	OK	31.4163	40.9986	0.38406	1.52243	0.0187	0.0497072	yes
727	XLOC_015833	XLOC_015833	AT3G54000	Chr3:19996606-19998724	J7_0_Shoot	J7_10_Shoot	OK	11.8309	21.715	0.876125	3.54791	5e-05	0.000290156	yes
728	XLOC_015868	XLOC_015868	AT3G54740	Chr3:20262390-20264601	J7_0_Shoot	J7_10_Shoot	OK	7.19762	10.0836	0.486413	1.71526	0.0129	0.0365106	yes
729	XLOC_015879	XLOC_015879	AT3G54890	Chr3:20339503-20342364	J7_0_Shoot	J7_10_Shoot	OK	7786.24	2869.59	-1.44008	-2.16869	0.0013	0.00523553	yes
730	XLOC_015901	XLOC_015901	AT3G55310	Chr3:20505822-20513393	J7_0_Shoot	J7_10_Shoot	OK	3.02099	22.7204	2.9109	6.98601	5e-05	0.000290156	yes
731	XLOC_015904	XLOC_015904	AT3G55370	Chr3:20527062-20529291	J7_0_Shoot	J7_10_Shoot	OK	3.7753	7.5805	1.0057	2.88412	5e-05	0.000290156	yes
732	XLOC_015912	XLOC_015912	AT3G55470	Chr3:20564235-20571248	J7_0_Shoot	J7_10_Shoot	OK	124.131	62.5621	-0.988499	-3.04008	5e-05	0.000290156	yes
733	XLOC_015937	XLOC_015937	AT3G55760	Chr3:20700391-20703083	J7_0_Shoot	J7_10_Shoot	OK	12.3263	7.98908	-0.625637	-2.42864	0.0004	0.00189376	yes
734	XLOC_015943	XLOC_015943	AT3G55830	Chr3:20714937-20718891	J7_0_Shoot	J7_10_Shoot	OK	49.3323	80.5552	0.707446	1.82305	0.01415	0.0393715	yes
735	XLOC_015949	XLOC_015949	AT3G55990	Chr3:20780314-20785828	J7_0_Shoot	J7_10_Shoot	OK	1.46528	2.54093	0.794179	1.95714	0.00335	0.0116196	yes
736	XLOC_015961	XLOC_015961	AT3G56250	Chr3:20866007-20868983	J7_0_Shoot	J7_10_Shoot	OK	2.63942	6.02008	1.18956	3.36202	5e-05	0.000290156	yes
737	XLOC_015984	XLOC_015984	AT3G56630	Chr3:20978936-20980681	J7_0_Shoot	J7_10_Shoot	OK	11.6299	15.8503	0.446673	1.81248	0.0113	0.0327426	yes
738	XLOC_016043	XLOC_016043	AT3G57760	Chr3:21395592-21397244	J7_0_Shoot	J7_10_Shoot	OK	13.8152	28.6872	1.05415	3.86577	5e-05	0.000290156	yes
739	XLOC_016084	XLOC_016084	AT3G58620	Chr3:21680325-21683153	J7_0_Shoot	J7_10_Shoot	OK	8.23218	16.7999	1.02911	4.12683	5e-05	0.000290156	yes
740	XLOC_016090	XLOC_016090	AT3G58710	Chr3:21715006-21717948	J7_0_Shoot	J7_10_Shoot	OK	6.45475	26.6596	2.04622	5.54635	5e-05	0.000290156	yes
741	XLOC_016092	XLOC_016092	AT3G58760	Chr3:21728652-21731929	J7_0_Shoot	J7_10_Shoot	OK	19.4378	34.6763	0.835081	3.34486	5e-05	0.000290156	yes
742	XLOC_016115	XLOC_016115	AT3G59210	Chr3:21889566-21891915	J7_0_Shoot	J7_10_Shoot	OK	10.468	22.2001	1.08458	4.01084	5e-05	0.000290156	yes
743	XLOC_016120	XLOC_016120	AT3G59350	Chr3:21932524-21935192	J7_0_Shoot	J7_10_Shoot	OK	212.314	430.55	1.01998	3.94998	5e-05	0.000290156	yes
744	XLOC_016162	XLOC_016162	AT3G59970	Chr3:22151194-22154483	J7_0_Shoot	J7_10_Shoot	OK	98.3884	155.075	0.656406	2.52873	5e-05	0.000290156	yes
745	XLOC_016173	XLOC_016173	AT3G60130	Chr3:22210245-22213840	J7_0_Shoot	J7_10_Shoot	OK	50.6624	70.4788	0.476273	1.95689	0.00415	0.0139812	yes
746	XLOC_016180	XLOC_016180	AT3G60260	Chr3:22273842-22277148	J7_0_Shoot	J7_10_Shoot	OK	24.7577	48.0035	0.955263	3.79515	5e-05	0.000290156	yes
747	XLOC_016187	XLOC_016187	AT3G60410	Chr3:22331484-22333652	J7_0_Shoot	J7_10_Shoot	OK	15.7393	24.5471	0.641175	2.72205	0.00025	0.00124892	yes
748	XLOC_016239	XLOC_016239	AT3G61220	Chr3:22662952-22664493	J7_0_Shoot	J7_10_Shoot	OK	3.52488	6.4828	0.879042	2.17887	0.00235	0.00860806	yes
749	XLOC_016243	XLOC_016243	AT3G61280	Chr3:22677648-22683769	J7_0_Shoot	J7_10_Shoot	OK	4.3911	8.94386	1.02632	2.70335	0.0001	0.000549371	yes
750	XLOC_016266	XLOC_016266	AT3G61600	Chr3:22795578-22798320	J7_0_Shoot	J7_10_Shoot	OK	53.4975	40.1284	-0.414847	-1.66874	0.0127	0.0360331	yes
751	XLOC_016272	XLOC_016272	AT3G61680	Chr3:22823480-22827186	J7_0_Shoot	J7_10_Shoot	OK	1.88286	5.28764	1.4897	4.44805	5e-05	0.000290156	yes
752	XLOC_016280	XLOC_016280	AT3G61850	Chr3:22895267-22897558	J7_0_Shoot	J7_10_Shoot	OK	12.1347	16.7026	0.460927	1.69105	0.01605	0.0436706	yes
753	XLOC_016304	XLOC_016304	AT3G62300	Chr3:23054003-23057188	J7_0_Shoot	J7_10_Shoot	OK	790.47	1111.41	0.491607	1.82159	0.0058	0.0185958	yes
754	XLOC_016391	XLOC_016391	AT3G01360	Chr3:135023-138799	J7_0_Shoot	J7_10_Shoot	OK	7.16252	10.1722	0.506097	1.71591	0.0103	0.0303445	yes
755	XLOC_016394	XLOC_016394	AT3G01390	Chr3:149998-151539	J7_0_Shoot	J7_10_Shoot	OK	187.384	252.522	0.430411	1.71481	0.00865	0.0261148	yes
756	XLOC_016456	XLOC_016456	AT3G02510	Chr3:521745-524631	J7_0_Shoot	J7_10_Shoot	OK	68.7006	91.1874	0.408512	1.65404	0.01245	0.0354667	yes
757	XLOC_016475	XLOC_016475	AT3G02800	Chr3:606301-607886	J7_0_Shoot	J7_10_Shoot	OK	18.0055	34.1084	0.921687	3.36967	5e-05	0.000290156	yes
758	XLOC_016479	XLOC_016479	AT3G02870	Chr3:627511-629845	J7_0_Shoot	J7_10_Shoot	OK	8.82836	21.8617	1.30819	4.45037	5e-05	0.000290156	yes
759	XLOC_016486	XLOC_016486	AT3G03010	Chr3:677303-680605	J7_0_Shoot	J7_10_Shoot	OK	18.9827	29.6883	0.645211	2.47995	0.0006	0.00270043	yes
760	XLOC_016518	XLOC_016518	AT3G03520	Chr3:837873-840624	J7_0_Shoot	J7_10_Shoot	OK	4.55867	14.6105	1.68033	5.80351	5e-05	0.000290156	yes
761	XLOC_016522	XLOC_016522	AT3G03560	Chr3:852902-856562	J7_0_Shoot	J7_10_Shoot	OK	11.0159	17.2385	0.646051	2.3814	0.0003	0.00147144	yes
762	XLOC_016533	XLOC_016533	AT3G03690	Chr3:911237-913677	J7_0_Shoot	J7_10_Shoot	OK	4.57311	7.65585	0.743386	2.26829	0.0008	0.00345458	yes
763	XLOC_016550	XLOC_016550	AT3G03970	Chr3:1027996-1030605	J7_0_Shoot	J7_10_Shoot	OK	3.17738	5.19643	0.709685	2.09645	0.00195	0.00735764	yes
764	XLOC_016582	XLOC_016582	AT3G04500	Chr3:1211761-1213855	J7_0_Shoot	J7_10_Shoot	OK	45.0828	63.9456	0.599414	2.57865	0.00075	0.00327212	yes
765	XLOC_016635	XLOC_016635	AT3G05270	Chr3:1500802-1503407	J7_0_Shoot	J7_10_Shoot	OK	5.92386	10.2602	0.792449	2.99578	0.0001	0.000549371	yes
766	XLOC_016642	XLOC_016642	AT3G05345	Chr3:1521979-1526178	J7_0_Shoot	J7_10_Shoot	OK	13.9413	24.3012	0.801658	2.2056	0.0008	0.00345458	yes
767	XLOC_016656	XLOC_016656	AT3G05640	Chr3:1640392-1644687	J7_0_Shoot	J7_10_Shoot	OK	4.63238	9.09399	0.973161	3.09348	5e-05	0.000290156	yes
768	XLOC_016695	XLOC_016695	AT3G06040	Chr3:1824375-1825663	J7_0_Shoot	J7_10_Shoot	OK	125.484	175.181	0.56444	2.66926	0.0007	0.00308692	yes
769	XLOC_016699	XLOC_016699	AT3G06080	Chr3:1834695-1837984	J7_0_Shoot	J7_10_Shoot	OK	57.3615	43.0402	-0.414401	-1.60068	0.0142	0.0394759	yes
770	XLOC_016710	XLOC_016710	AT3G06250	Chr3:1888835-1892775	J7_0_Shoot	J7_10_Shoot	OK	9.18977	6.49676	-0.500309	-1.85141	0.00425	0.0142461	yes
771	XLOC_016744	XLOC_016744	AT3G06770	Chr3:2132758-2137228	J7_0_Shoot	J7_10_Shoot	OK	13.5597	20.9768	0.629476	2.53401	0.00025	0.00124892	yes
772	XLOC_016807	XLOC_016807	AT3G07890	Chr3:2516303-2519375	J7_0_Shoot	J7_10_Shoot	OK	24.5602	37.3747	0.605741	2.49578	0.00015	0.000794442	yes
773	XLOC_016813	XLOC_016813	AT3G08040	Chr3:2566276-2572151	J7_0_Shoot	J7_10_Shoot	OK	0.85397	3.33926	1.96727	3.62112	5e-05	0.000290156	yes
774	XLOC_016821	XLOC_016821	AT3G08610	Chr3:2615425-2616824	J7_0_Shoot	J7_10_Shoot	OK	195.057	331.588	0.765499	2.55622	0.0001	0.000549371	yes
775	XLOC_016876	XLOC_016876	AT3G09540	Chr3:2928810-2931262	J7_0_Shoot	J7_10_Shoot	OK	4.75932	8.21996	0.788377	2.62087	0.00025	0.00124892	yes
776	XLOC_016895	XLOC_016895	AT3G09910	Chr3:3034526-3038449	J7_0_Shoot	J7_10_Shoot	OK	1.42691	16.1215	3.49802	3.28781	0.0014	0.00556924	yes
777	XLOC_016896	XLOC_016896	AT3G09920	Chr3:3040302-3044768	J7_0_Shoot	J7_10_Shoot	OK	11.0884	27.9353	1.33303	5.36621	5e-05	0.000290156	yes
778	XLOC_016898	XLOC_016898	AT3G09940	Chr3:3056374-3059148	J7_0_Shoot	J7_10_Shoot	OK	6.84259	215.502	4.97702	18.5049	5e-05	0.000290156	yes
779	XLOC_016918	XLOC_016918	AT3G10250	Chr3:3167893-3170931	J7_0_Shoot	J7_10_Shoot	OK	16.3823	28.1094	0.778912	2.95048	5e-05	0.000290156	yes
780	XLOC_016919	XLOC_016919	AT3G10260	Chr3:3171221-3172966	J7_0_Shoot	J7_10_Shoot	OK	49.9336	146.737	1.55515	6.25251	5e-05	0.000290156	yes
781	XLOC_016940	XLOC_016940	AT3G10640	Chr3:3320262-3325046	J7_0_Shoot	J7_10_Shoot	OK	31.2799	60.8653	0.960383	2.92928	5e-05	0.000290156	yes
782	XLOC_016946	XLOC_016946	AT3G10720	Chr3:3354446-3357614	J7_0_Shoot	J7_10_Shoot	OK	122.977	207.276	0.753162	2.94688	5e-05	0.000290156	yes
783	XLOC_016961	XLOC_016961	AT3G10970	Chr3:3433097-3436279	J7_0_Shoot	J7_10_Shoot	OK	41.7501	61.3823	0.556046	2.33393	0.00075	0.00327212	yes
784	XLOC_016976	XLOC_016976	AT3G11280	Chr3:3533254-3534847	J7_0_Shoot	J7_10_Shoot	OK	34.6464	53.6461	0.630768	2.62107	0.0001	0.000549371	yes
785	XLOC_017002	XLOC_017002	AT3G11720	Chr3:3705864-3708609	J7_0_Shoot	J7_10_Shoot	OK	41.3904	70.9903	0.778326	3.13431	5e-05	0.000290156	yes
786	XLOC_017008	XLOC_017008	AT3G11820	Chr3:3729173-3731161	J7_0_Shoot	J7_10_Shoot	OK	98.3255	177.394	0.851317	3.42861	5e-05	0.000290156	yes
787	XLOC_017027	XLOC_017027	AT3G12140	Chr3:3867823-3871728	J7_0_Shoot	J7_10_Shoot	OK	20.2842	30.1688	0.572701	1.96198	0.0029	0.0102896	yes
788	XLOC_017082	XLOC_017082	AT3G13030	Chr3:4169540-4172051	J7_0_Shoot	J7_10_Shoot	OK	1.34332	3.39804	1.33889	2.86422	0.0004	0.00189376	yes
789	XLOC_017168	XLOC_017168	AT3G14230	Chr3:4737145-4739141	J7_0_Shoot	J7_10_Shoot	OK	70.9707	96.1272	0.437722	1.78095	0.00845	0.0256209	yes
790	XLOC_017172	XLOC_017172	AT3G14280	Chr3:4758515-4762395	J7_0_Shoot	J7_10_Shoot	OK	9.59456	12.6709	0.401226	1.62171	0.01695	0.0457268	yes
791	XLOC_017177	XLOC_017177	AT3G14350	Chr3:4782756-4787236	J7_0_Shoot	J7_10_Shoot	OK	28.5144	46.1921	0.695957	2.82339	5e-05	0.000290156	yes
792	XLOC_017191	XLOC_017191	AT3G14590	Chr3:4904277-4907993	J7_0_Shoot	J7_10_Shoot	OK	4.43811	17.1251	1.9481	7.03856	5e-05	0.000290156	yes
793	XLOC_017225	XLOC_017225	AT3G15353	Chr3:5179412-5181586	J7_0_Shoot	J7_10_Shoot	OK	2806.08	8014.72	1.51409	5.37209	5e-05	0.000290156	yes
794	XLOC_017227	XLOC_017227	AT3G15390	Chr3:5196521-5200337	J7_0_Shoot	J7_10_Shoot	OK	3.52146	7.20594	1.03301	2.65746	0.0001	0.000549371	yes
795	XLOC_017234	XLOC_017234	AT3G15530	Chr3:5252874-5254562	J7_0_Shoot	J7_10_Shoot	OK	91.2144	133.851	0.55329	2.26272	0.0008	0.00345458	yes
796	XLOC_017243	XLOC_017243	AT3G15660	Chr3:5307943-5309581	J7_0_Shoot	J7_10_Shoot	OK	66.1341	89.8178	0.441606	1.77884	0.0057	0.0183076	yes
797	XLOC_017260	XLOC_017260	AT3G15950	Chr3:5397523-5402652	J7_0_Shoot	J7_10_Shoot	OK	25.8648	109.715	2.0847	8.62566	5e-05	0.000290156	yes
798	XLOC_017288	XLOC_017288	AT3G16470	Chr3:5595928-5598044	J7_0_Shoot	J7_10_Shoot	OK	99.1591	720.588	2.86136	10.8945	5e-05	0.000290156	yes
799	XLOC_017297	XLOC_017297	AT3G16565	Chr3:5639838-5642737	J7_0_Shoot	J7_10_Shoot	OK	16.91	22.6171	0.41954	1.52916	0.01875	0.0497879	yes
800	XLOC_017302	XLOC_017302	AT3G16620	Chr3:5656258-5662047	J7_0_Shoot	J7_10_Shoot	OK	4.45675	5.92847	0.411668	1.56196	0.018	0.0482003	yes
801	XLOC_017320	XLOC_017320	AT3G16950	Chr3:5786384-5790525	J7_0_Shoot	J7_10_Shoot	OK	58.9835	40.4663	-0.54359	-2.23181	0.00115	0.00471533	yes
802	XLOC_017338	XLOC_017338	AT3G17240	Chr3:5889871-5892252	J7_0_Shoot	J7_10_Shoot	OK	54.7647	74.8689	0.45112	1.81494	0.00655	0.020671	yes
803	XLOC_017344	XLOC_017344	AT3G17310	Chr3:5909000-5913242	J7_0_Shoot	J7_10_Shoot	OK	6.15389	11.1212	0.853736	3.11892	5e-05	0.000290156	yes
804	XLOC_017365	XLOC_017365	AT3G17800	Chr3:6089604-6093151	J7_0_Shoot	J7_10_Shoot	OK	85.9573	136.082	0.662782	2.16256	0.00145	0.0057465	yes
805	XLOC_017432	XLOC_017432	AT3G18830	Chr3:6488171-6491273	J7_0_Shoot	J7_10_Shoot	OK	87.4561	142.108	0.700356	2.84392	0.00015	0.000794442	yes
806	XLOC_017433	XLOC_017433	AT3G18850	Chr3:6496197-6501441	J7_0_Shoot	J7_10_Shoot	OK	8.44195	4.20314	-1.00611	-2.29692	0.0013	0.00523553	yes
807	XLOC_017441	XLOC_017441	AT3G19010	Chr3:6556196-6557938	J7_0_Shoot	J7_10_Shoot	OK	181.687	351.112	0.950477	3.72454	5e-05	0.000290156	yes
808	XLOC_017449	XLOC_017449	AT3G19150	Chr3:6616351-6617696	J7_0_Shoot	J7_10_Shoot	OK	10.5454	39.3202	1.89866	7.18429	5e-05	0.000290156	yes
809	XLOC_017489	XLOC_017489	AT3G19790	Chr3:6870172-6875891	J7_0_Shoot	J7_10_Shoot	OK	9.33785	19.3289	1.0496	1.89699	0.0066	0.0208081	yes
810	XLOC_017492	XLOC_017492	AT3G19830	Chr3:6884598-6890325	J7_0_Shoot	J7_10_Shoot	OK	11.8782	51.1069	2.1052	8.1199	5e-05	0.000290156	yes
811	XLOC_017498	XLOC_017498	AT3G19895	Chr3:6917293-6921556	J7_0_Shoot	J7_10_Shoot	OK	5.95539	8.24423	0.469188	1.69118	0.013	0.036728	yes
812	XLOC_017503	XLOC_017503	AT3G19960	Chr3:6948773-6957675	J7_0_Shoot	J7_10_Shoot	OK	3.98171	22.4169	2.49313	2.23643	0.0093	0.0278188	yes
813	XLOC_017508	XLOC_017508	AT3G20070	Chr3:7004671-7006918	J7_0_Shoot	J7_10_Shoot	OK	13.3137	18.4467	0.470452	1.73223	0.0094	0.0280517	yes
814	XLOC_017553	XLOC_017553	AT3G20870	Chr3:7309278-7312752	J7_0_Shoot	J7_10_Shoot	OK	33.7548	97.1929	1.52576	5.93575	5e-05	0.000290156	yes
815	XLOC_017556	XLOC_017556	AT3G20920	Chr3:7326381-7330751	J7_0_Shoot	J7_10_Shoot	OK	32.3725	46.1598	0.511868	1.84097	0.00505	0.0164915	yes
816	XLOC_017680	XLOC_017680	AT3G23090	Chr3:8214300-8217087	J7_0_Shoot	J7_10_Shoot	OK	1.24652	3.77504	1.59858	3.30921	5e-05	0.000290156	yes
817	XLOC_017716	XLOC_017716	AT3G23690	Chr3:8528631-8531012	J7_0_Shoot	J7_10_Shoot	OK	16.3829	26.8022	0.710165	2.77424	5e-05	0.000290156	yes
818	XLOC_017724	XLOC_017724	AT3G23830	Chr3:8606476-8608083	J7_0_Shoot	J7_10_Shoot	OK	47.7851	62.8433	0.395198	1.5324	0.01755	0.0471447	yes
819	XLOC_017804	XLOC_017804	AT3G25180	Chr3:9167283-9169282	J7_0_Shoot	J7_10_Shoot	OK	0.181959	3.32422	4.19133	3.37064	0.00115	0.00471533	yes
820	XLOC_017818	XLOC_017818	AT3G25570	Chr3:9287177-9289338	J7_0_Shoot	J7_10_Shoot	OK	6.0989	25.2454	2.0494	6.87909	5e-05	0.000290156	yes
821	XLOC_017897	XLOC_017897	AT3G26690	Chr3:9804252-9805715	J7_0_Shoot	J7_10_Shoot	OK	13.8505	21.8796	0.659644	2.21592	0.0007	0.00308692	yes
822	XLOC_017898	XLOC_017898	AT3G26744	Chr3:9832688-9835247	J7_0_Shoot	J7_10_Shoot	OK	45.343	31.9653	-0.504376	-2.02093	0.00225	0.008309	yes
823	XLOC_017914	XLOC_017914	AT3G26950	Chr3:9941131-9943480	J7_0_Shoot	J7_10_Shoot	OK	11.8703	18.8879	0.670114	2.62977	0.00025	0.00124892	yes
824	XLOC_017933	XLOC_017933	AT3G27210	Chr3:10045185-10047343	J7_0_Shoot	J7_10_Shoot	OK	54.5955	142.805	1.3872	5.42681	5e-05	0.000290156	yes
825	XLOC_017947	XLOC_017947	AT3G27460	Chr3:10159292-10162259	J7_0_Shoot	J7_10_Shoot	OK	4.87087	7.94273	0.705455	2.14661	0.00235	0.00860806	yes
826	XLOC_018013	XLOC_018013	AT3G28480	Chr3:10676032-10680654	J7_0_Shoot	J7_10_Shoot	OK	19.7333	29.57	0.583499	2.22066	0.00065	0.00289666	yes
827	XLOC_018036	XLOC_018036	AT3G28956	Chr3:10980531-10982705	J7_0_Shoot	J7_10_Shoot	OK	6.46492	11.0276	0.770418	1.9337	0.0045	0.0149301	yes
828	XLOC_018066	XLOC_018066	AT3G29330	Chr3:11256886-11259148	J7_0_Shoot	J7_10_Shoot	OK	40.0527	57.9865	0.533816	2.17687	0.00105	0.00436748	yes
829	XLOC_018069	XLOC_018069	AT3G29360	Chr3:11267090-11269229	J7_0_Shoot	J7_10_Shoot	OK	85.5647	134.76	0.655305	2.64004	0.00025	0.00124892	yes
830	XLOC_018212	XLOC_018212	AT3G43720	Chr3:15615385-15617149	J7_0_Shoot	J7_10_Shoot	OK	80.7787	131.404	0.701963	2.80494	5e-05	0.000290156	yes
831	XLOC_018215	XLOC_018215	AT3G43810	Chr3:15663160-15666460	J7_0_Shoot	J7_10_Shoot	OK	86.964	142.8	0.71551	2.89258	5e-05	0.000290156	yes
832	XLOC_018243	XLOC_018243	AT3G44280	Chr3:15968553-15971167	J7_0_Shoot	J7_10_Shoot	OK	20.4286	35.937	0.814881	2.30552	0.00065	0.00289666	yes
833	XLOC_018251	XLOC_018251	AT3G44400	Chr3:16044686-16049701	J7_0_Shoot	J7_10_Shoot	OK	1.68961	5.42924	1.68406	5.22405	5e-05	0.000290156	yes
834	XLOC_018334	XLOC_018334	AT3G45770	Chr3:16805561-16807856	J7_0_Shoot	J7_10_Shoot	OK	49.0864	67.7913	0.465778	1.98326	0.004	0.0135261	yes
835	XLOC_018343	XLOC_018343	AT3G45900	Chr3:16874395-16876083	J7_0_Shoot	J7_10_Shoot	OK	7.39921	13.7787	0.896995	3.21211	5e-05	0.000290156	yes
836	XLOC_018351	XLOC_018351	AT3G46020	Chr3:16912094-16914131	J7_0_Shoot	J7_10_Shoot	OK	55.8753	87.0807	0.640141	2.67109	0.00035	0.00168601	yes
837	XLOC_018453	XLOC_018453	AT3G47836	Chr3:17650259-17651765	J7_0_Shoot	J7_10_Shoot	OK	191.7	256.566	0.420481	1.77858	0.01035	0.0304635	yes
838	XLOC_018454	XLOC_018454	AT3G47850	Chr3:17653230-17656013	J7_0_Shoot	J7_10_Shoot	OK	13.3309	18.2243	0.451093	1.72028	0.01085	0.0316485	yes
839	XLOC_018530	XLOC_018530	AT3G49210	Chr3:18238047-18241252	J7_0_Shoot	J7_10_Shoot	OK	5.98638	10.4418	0.802615	2.86501	5e-05	0.000290156	yes
840	XLOC_018540	XLOC_018540	AT3G49350	Chr3:18297159-18300189	J7_0_Shoot	J7_10_Shoot	OK	14.5877	29.5051	1.01622	4.19293	5e-05	0.000290156	yes
841	XLOC_018563	XLOC_018563	AT3G49720	Chr3:18440002-18442198	J7_0_Shoot	J7_10_Shoot	OK	143.088	230.559	0.688236	2.7201	0.0001	0.000549371	yes
842	XLOC_018661	XLOC_018661	AT3G51100	Chr3:18980262-18982291	J7_0_Shoot	J7_10_Shoot	OK	24.1058	37.4597	0.635956	2.44049	0.0003	0.00147144	yes
843	XLOC_018712	XLOC_018712	AT3G51940	Chr3:19273490-19275269	J7_0_Shoot	J7_10_Shoot	OK	2.89125	4.72793	0.709514	2.01806	0.0033	0.0114744	yes
844	XLOC_018714	XLOC_018714	AT3G51960	Chr3:19282452-19284192	J7_0_Shoot	J7_10_Shoot	OK	4.69391	9.80091	1.06212	2.75655	5e-05	0.000290156	yes
845	XLOC_018717	XLOC_018717	AT3G52060	Chr3:19309903-19312286	J7_0_Shoot	J7_10_Shoot	OK	77.0531	50.5703	-0.607563	-2.51031	0.0001	0.000549371	yes
846	XLOC_018759	XLOC_018759	AT3G52720	Chr3:19538689-19541284	J7_0_Shoot	J7_10_Shoot	OK	11.0533	6.1469	-0.846553	-2.38726	0.00115	0.00471533	yes
847	XLOC_018784	XLOC_018784	AT3G53150	Chr3:19697594-19699259	J7_0_Shoot	J7_10_Shoot	OK	3.09861	1.39199	-1.15448	-2.20889	0.00205	0.00766874	yes
848	XLOC_018805	XLOC_018805	AT3G53460	Chr3:19819184-19821519	J7_0_Shoot	J7_10_Shoot	OK	987.881	601.698	-0.715296	-2.55252	5e-05	0.000290156	yes
849	XLOC_018811	XLOC_018811	AT3G53610	Chr3:19875433-19878519	J7_0_Shoot	J7_10_Shoot	OK	31.9852	60.3803	0.916672	3.6769	5e-05	0.000290156	yes
850	XLOC_018825	XLOC_018825	AT3G53890	Chr3:19955343-19956361	J7_0_Shoot	J7_10_Shoot	OK	208.832	366.44	0.811233	3.37034	5e-05	0.000290156	yes
851	XLOC_018862	XLOC_018862	AT3G54500	Chr3:20175369-20179027	J7_0_Shoot	J7_10_Shoot	OK	166.652	112.883	-0.562008	-2.08173	0.0009	0.00382131	yes
852	XLOC_018867	XLOC_018867	AT3G54580	Chr3:20200544-20203864	J7_0_Shoot	J7_10_Shoot	OK	0.708565	1.92853	1.44453	3.01565	0.00015	0.000794442	yes
853	XLOC_018869	XLOC_018869	AT3G54620	Chr3:20217853-20220438	J7_0_Shoot	J7_10_Shoot	OK	63.4884	92.742	0.546729	2.24695	0.00075	0.00327212	yes
854	XLOC_018896	XLOC_018896	AT3G54990	Chr3:20373717-20376522	J7_0_Shoot	J7_10_Shoot	OK	4.44411	19.4736	2.13156	5.72324	5e-05	0.000290156	yes
855	XLOC_018897	XLOC_018897	AT3G55020	Chr3:20388868-20394912	J7_0_Shoot	J7_10_Shoot	OK	36.3617	58.3969	0.683472	2.86695	5e-05	0.000290156	yes
856	XLOC_018898	XLOC_018898	AT3G55050	Chr3:20400487-20402595	J7_0_Shoot	J7_10_Shoot	OK	23.5934	50.6038	1.10086	4.47785	5e-05	0.000290156	yes
857	XLOC_018916	XLOC_018916	AT3G55320	Chr3:20505822-20513393	J7_0_Shoot	J7_10_Shoot	OK	6.68862	4.32921	-0.627606	-2.18203	0.0013	0.00523553	yes
858	XLOC_018917	XLOC_018917	AT3G55330	Chr3:20513824-20515351	J7_0_Shoot	J7_10_Shoot	OK	72.0358	95.8239	0.41167	1.68326	0.01135	0.0328725	yes
859	XLOC_018962	XLOC_018962	AT3G56210	Chr3:20853099-20855610	J7_0_Shoot	J7_10_Shoot	OK	10.9876	19.4856	0.826533	2.94218	5e-05	0.000290156	yes
860	XLOC_018978	XLOC_018978	AT3G56510	Chr3:20943927-20946661	J7_0_Shoot	J7_10_Shoot	OK	17.9452	29.4743	0.71586	2.79443	5e-05	0.000290156	yes
861	XLOC_018992	XLOC_018992	AT3G56800	Chr3:21033787-21036077	J7_0_Shoot	J7_10_Shoot	OK	130.522	311.748	1.25608	4.30289	5e-05	0.000290156	yes
862	XLOC_019060	XLOC_019060	AT3G57880	Chr3:21430877-21434600	J7_0_Shoot	J7_10_Shoot	OK	25.3005	48.3828	0.935326	3.8564	5e-05	0.000290156	yes
863	XLOC_019085	XLOC_019085	AT3G58270	Chr3:21575886-21577845	J7_0_Shoot	J7_10_Shoot	OK	2.91865	6.8368	1.22802	3.05171	5e-05	0.000290156	yes
864	XLOC_019119	XLOC_019119	AT3G58720	Chr3:21715006-21717948	J7_0_Shoot	J7_10_Shoot	OK	9.93628	25.2973	1.34821	3.36236	5e-05	0.000290156	yes
865	XLOC_019140	XLOC_019140	AT3G59060	Chr3:21827977-21830507	J7_0_Shoot	J7_10_Shoot	OK	18.4488	44.7313	1.27776	5.1002	5e-05	0.000290156	yes
866	XLOC_019152	XLOC_019152	AT3G59320	Chr3:21924516-21926886	J7_0_Shoot	J7_10_Shoot	OK	11.5695	21.3061	0.880937	3.02822	5e-05	0.000290156	yes
867	XLOC_019161	XLOC_019161	AT3G59470	Chr3:21978846-21980773	J7_0_Shoot	J7_10_Shoot	OK	7.54027	12.4757	0.726429	2.28424	0.00045	0.00210066	yes
868	XLOC_019172	XLOC_019172	AT3G59760	Chr3:22071947-22075416	J7_0_Shoot	J7_10_Shoot	OK	33.0342	47.744	0.531358	2.13274	0.00115	0.00471533	yes
869	XLOC_019175	XLOC_019175	AT3G59800	Chr3:22094424-22096397	J7_0_Shoot	J7_10_Shoot	OK	11.9618	18.2217	0.607224	1.84124	0.0056	0.018023	yes
870	XLOC_019224	XLOC_019224	AT3G60740	Chr3:22446731-22453364	J7_0_Shoot	J7_10_Shoot	OK	10.1634	7.58449	-0.422256	-1.68091	0.0141	0.0392496	yes
871	XLOC_019328	XLOC_019328	AT3G62260	Chr3:23038289-23040584	J7_0_Shoot	J7_10_Shoot	OK	35.8487	70.6119	0.977992	4.03264	5e-05	0.000290156	yes
872	XLOC_019367	XLOC_019367	AT3G62860	Chr3:23239406-23242251	J7_0_Shoot	J7_10_Shoot	OK	11.8548	19.1465	0.691615	2.51847	0.0006	0.00270043	yes
873	XLOC_019374	XLOC_019374	AT3G62940	Chr3:23262864-23264731	J7_0_Shoot	J7_10_Shoot	OK	18.0537	25.3056	0.487164	1.97527	0.00445	0.0148107	yes
874	XLOC_019396	XLOC_019396	AT3G63250	Chr3:23370307-23372682	J7_0_Shoot	J7_10_Shoot	OK	23.1538	37.9834	0.714119	3.00546	5e-05	0.000290156	yes
875	XLOC_019397	XLOC_019397	AT3G63260	Chr3:23372880-23375007	J7_0_Shoot	J7_10_Shoot	OK	28.4576	44.1752	0.634419	2.61213	0.00015	0.000794442	yes
876	XLOC_019860	XLOC_019860	AT4G00310	Chr4:133642-135469	J7_0_Shoot	J7_10_Shoot	OK	3.69704	7.04927	0.931103	2.75709	5e-05	0.000290156	yes
877	XLOC_019908	XLOC_019908	AT4G01280	Chr4:535210-537322	J7_0_Shoot	J7_10_Shoot	OK	9.32223	17.9723	0.947027	3.41737	5e-05	0.000290156	yes
878	XLOC_019910	XLOC_019910	AT4G01330	Chr4:550348-553016	J7_0_Shoot	J7_10_Shoot	OK	44.5033	28.2458	-0.655875	-2.72197	0.0001	0.000549371	yes
879	XLOC_019919	XLOC_019919	AT4G01430	Chr4:585597-588050	J7_0_Shoot	J7_10_Shoot	OK	4.33072	7.83485	0.8553	2.48486	0.00045	0.00210066	yes
880	XLOC_019921	XLOC_019921	AT4G01450	Chr4:608453-610724	J7_0_Shoot	J7_10_Shoot	OK	11.3214	24.1455	1.09271	4.03884	5e-05	0.000290156	yes
881	XLOC_019931	XLOC_019931	AT4G01595	Chr4:690698-692151	J7_0_Shoot	J7_10_Shoot	OK	22.4559	41.2509	0.877331	3.43249	5e-05	0.000290156	yes
882	XLOC_019933	XLOC_019933	AT4G01610	Chr4:694694-697206	J7_0_Shoot	J7_10_Shoot	OK	75.1126	136.492	0.86169	3.48259	5e-05	0.000290156	yes
883	XLOC_019952	XLOC_019952	AT4G01915	Chr4:827236-828607	J7_0_Shoot	J7_10_Shoot	OK	8.91356	13.5378	0.602925	2.02021	0.0056	0.018023	yes
884	XLOC_019968	XLOC_019968	AT4G02120	Chr4:940777-944291	J7_0_Shoot	J7_10_Shoot	OK	17.6874	27.039	0.61232	2.46619	0.0003	0.00147144	yes
885	XLOC_019972	XLOC_019972	AT4G02200	Chr4:972623-976133	J7_0_Shoot	J7_10_Shoot	OK	78.8647	329.149	2.06129	7.87396	5e-05	0.000290156	yes
886	XLOC_019994	XLOC_019994	AT4G02600	Chr4:1143961-1147422	J7_0_Shoot	J7_10_Shoot	OK	25.3915	39.5035	0.637636	2.60587	0.0003	0.00147144	yes
887	XLOC_020033	XLOC_020033	AT4G03180	Chr4:1403116-1407139	J7_0_Shoot	J7_10_Shoot	OK	15.8884	24.9511	0.651127	1.71604	0.011	0.0320198	yes
888	XLOC_020045	XLOC_020045	AT4G03410	Chr4:1501167-1503561	J7_0_Shoot	J7_10_Shoot	OK	10.0689	18.86	0.905424	3.46204	5e-05	0.000290156	yes
889	XLOC_020103	XLOC_020103	AT4G04850	Chr4:2452663-2457767	J7_0_Shoot	J7_10_Shoot	OK	12.4652	18.2011	0.546124	2.21621	0.00095	0.0040121	yes
890	XLOC_020112	XLOC_020112	AT4G05000	Chr4:2563043-2564740	J7_0_Shoot	J7_10_Shoot	OK	15.6436	22.2701	0.509536	1.70899	0.0097	0.0287641	yes
891	XLOC_020113	XLOC_020113	AT4G05010	Chr4:2567234-2568396	J7_0_Shoot	J7_10_Shoot	OK	19.3658	95.908	2.30814	6.9526	5e-05	0.000290156	yes
892	XLOC_020143	XLOC_020143	AT4G05530	Chr4:2816365-2818647	J7_0_Shoot	J7_10_Shoot	OK	59.1942	98.2449	0.730927	2.10643	0.0017	0.00657486	yes
893	XLOC_020145	XLOC_020145	AT4G05590	Chr4:2907064-2908557	J7_0_Shoot	J7_10_Shoot	OK	7.27053	18.3693	1.33716	3.42411	5e-05	0.000290156	yes
894	XLOC_020188	XLOC_020188	AT4G08290	Chr4:5238905-5241034	J7_0_Shoot	J7_10_Shoot	OK	17.8036	35.3761	0.990607	3.88655	5e-05	0.000290156	yes
895	XLOC_020192	XLOC_020192	AT4G08390	Chr4:5314893-5317501	J7_0_Shoot	J7_10_Shoot	OK	61.3588	46.8299	-0.38984	-1.55602	0.01785	0.0478492	yes
896	XLOC_020220	XLOC_020220	AT4G08900	Chr4:5703346-5705365	J7_0_Shoot	J7_10_Shoot	OK	13.0976	20.0796	0.616425	2.32501	0.0004	0.00189376	yes
897	XLOC_020226	XLOC_020226	AT4G08980	Chr4:5758104-5760558	J7_0_Shoot	J7_10_Shoot	OK	60.9946	85.6692	0.490096	1.93439	0.0036	0.012385	yes
898	XLOC_020293	XLOC_020293	AT4G10060	Chr4:6288826-6299861	J7_0_Shoot	J7_10_Shoot	OK	18.8652	50.1333	1.41004	5.16865	5e-05	0.000290156	yes
899	XLOC_020369	XLOC_020369	AT4G11320	Chr4:6887253-6889859	J7_0_Shoot	J7_10_Shoot	OK	29.9273	159.679	2.41564	9.90398	5e-05	0.000290156	yes
900	XLOC_020371	XLOC_020371	AT4G11350	Chr4:6901681-6904244	J7_0_Shoot	J7_10_Shoot	OK	2.45666	8.95425	1.86587	5.61928	5e-05	0.000290156	yes
901	XLOC_020387	XLOC_020387	AT4G11570	Chr4:7004332-7006081	J7_0_Shoot	J7_10_Shoot	OK	36.5851	58.7619	0.683624	2.82642	0.0001	0.000549371	yes
902	XLOC_020414	XLOC_020414	AT4G12030	Chr4:7210917-7212992	J7_0_Shoot	J7_10_Shoot	OK	23.3533	40.9136	0.808953	3.02678	5e-05	0.000290156	yes
903	XLOC_020445	XLOC_020445	AT4G12720	Chr4:7487300-7490166	J7_0_Shoot	J7_10_Shoot	OK	130.558	307.174	1.23437	4.91813	5e-05	0.000290156	yes
904	XLOC_020463	XLOC_020463	AT4G13030	Chr4:7607266-7609843	J7_0_Shoot	J7_10_Shoot	OK	5.75288	10.5653	0.876973	2.94226	5e-05	0.000290156	yes
905	XLOC_020464	XLOC_020464	AT4G13040	Chr4:7613313-7615431	J7_0_Shoot	J7_10_Shoot	OK	16.3509	29.9508	0.873225	3.26974	5e-05	0.000290156	yes
906	XLOC_020478	XLOC_020478	AT4G13290	Chr4:7740282-7746363	J7_0_Shoot	J7_10_Shoot	OK	0.984433	3.3609	1.77148	3.76977	0.00015	0.000794442	yes
907	XLOC_020479	XLOC_020479	AT4G13310	Chr4:7750304-7753133	J7_0_Shoot	J7_10_Shoot	OK	0.267938	10.957	5.35381	5.30514	0.0011	0.00455155	yes
908	XLOC_020545	XLOC_020545	AT4G14410	Chr4:8299758-8301667	J7_0_Shoot	J7_10_Shoot	OK	37.3809	13.133	-1.50911	-5.87283	5e-05	0.000290156	yes
909	XLOC_020590	XLOC_020590	AT4G15030	Chr4:8578970-8581331	J7_0_Shoot	J7_10_Shoot	OK	14.6894	21.5896	0.555555	2.06434	0.00255	0.00922864	yes
910	XLOC_020650	XLOC_020650	AT4G15790	Chr4:8982182-8984221	J7_0_Shoot	J7_10_Shoot	OK	10.7504	19.7305	0.876045	2.7758	0.0002	0.00103083	yes
911	XLOC_020704	XLOC_020704	AT4G16710	Chr4:9398547-9399801	J7_0_Shoot	J7_10_Shoot	OK	24.2125	38.1723	0.656775	2.36432	0.00035	0.00168601	yes
912	XLOC_020713	XLOC_020713	AT4G16845	Chr4:9476142-9479878	J7_0_Shoot	J7_10_Shoot	OK	15.0313	21.3056	0.503264	1.93219	0.00425	0.0142461	yes
913	XLOC_020744	XLOC_020744	AT4G17460	Chr4:9739662-9741157	J7_0_Shoot	J7_10_Shoot	OK	32.6166	14.3812	-1.18142	-4.41541	5e-05	0.000290156	yes
914	XLOC_020754	XLOC_020754	AT4G17615	Chr4:9816451-9819312	J7_0_Shoot	J7_10_Shoot	OK	252.532	1116.82	2.14486	2.8107	0.00015	0.000794442	yes
915	XLOC_020757	XLOC_020757	AT4G17640	Chr4:9825152-9827357	J7_0_Shoot	J7_10_Shoot	OK	39.9769	65.3621	0.709286	2.9423	5e-05	0.000290156	yes
916	XLOC_020771	XLOC_020771	AT4G17890	Chr4:9937021-9939493	J7_0_Shoot	J7_10_Shoot	OK	26.8828	42.3722	0.656435	2.74096	0.00015	0.000794442	yes
917	XLOC_020772	XLOC_020772	AT4G17895	Chr4:9939694-9942871	J7_0_Shoot	J7_10_Shoot	OK	5.87927	15.2456	1.37468	5.0078	5e-05	0.000290156	yes
918	XLOC_020783	XLOC_020783	AT4G18070	Chr4:10030631-10032963	J7_0_Shoot	J7_10_Shoot	OK	47.2749	116.312	1.29885	4.7429	5e-05	0.000290156	yes
919	XLOC_020784	XLOC_020784	AT4G18120	Chr4:10038125-10046188	J7_0_Shoot	J7_10_Shoot	OK	18.4631	29.1176	0.657246	2.7108	0.00015	0.000794442	yes
920	XLOC_020862	XLOC_020862	AT4G19200	Chr4:10498875-10500722	J7_0_Shoot	J7_10_Shoot	OK	282.566	455.009	0.687307	2.57162	5e-05	0.000290156	yes
921	XLOC_020916	XLOC_020916	AT4G20310	Chr4:10961611-10964098	J7_0_Shoot	J7_10_Shoot	OK	5.92272	3.94997	-0.584419	-1.68093	0.01115	0.0323746	yes
922	XLOC_020920	XLOC_020920	AT4G20380	Chr4:11004516-11006788	J7_0_Shoot	J7_10_Shoot	OK	53.1148	79.7373	0.586142	2.37203	0.00025	0.00124892	yes
923	XLOC_020970	XLOC_020970	AT4G21160	Chr4:11284146-11286767	J7_0_Shoot	J7_10_Shoot	OK	29.019	39.0342	0.427741	1.72635	0.0086	0.0259948	yes
924	XLOC_020972	XLOC_020972	AT4G21192	Chr4:11294150-11295664	J7_0_Shoot	J7_10_Shoot	OK	33.1063	50.2095	0.600856	2.08288	0.0019	0.00718824	yes
925	XLOC_020987	XLOC_020987	AT4G21450	Chr4:11425998-11428345	J7_0_Shoot	J7_10_Shoot	OK	77.1458	106.404	0.463897	1.88398	0.0047	0.0155084	yes
926	XLOC_020993	XLOC_020993	AT4G21580	Chr4:11475718-11477768	J7_0_Shoot	J7_10_Shoot	OK	47.8912	65.7587	0.457423	1.79155	0.00555	0.0178893	yes
927	XLOC_021012	XLOC_021012	AT4G21865	Chr4:11601904-11603276	J7_0_Shoot	J7_10_Shoot	OK	8.81036	37.4423	2.0874	6.31628	5e-05	0.000290156	yes
928	XLOC_021034	XLOC_021034	AT4G22210	Chr4:11752401-11753473	J7_0_Shoot	J7_10_Shoot	OK	0	7.51678	inf	#NAME?	5e-05	0.000290156	yes
929	XLOC_021074	XLOC_021074	AT4G22890	Chr4:12006985-12009520	J7_0_Shoot	J7_10_Shoot	OK	124.138	169.058	0.445578	1.81589	0.0071	0.0221366	yes
930	XLOC_021077	XLOC_021077	AT4G22930	Chr4:12018883-12021641	J7_0_Shoot	J7_10_Shoot	OK	20.0283	27.5712	0.461125	1.81831	0.00545	0.0175938	yes
931	XLOC_021095	XLOC_021095	AT4G23330	Chr4:12192114-12195019	J7_0_Shoot	J7_10_Shoot	OK	17.3892	27.0017	0.634857	2.19976	0.00135	0.00539574	yes
932	XLOC_021099	XLOC_021099	AT4G23420	Chr4:12225605-12228718	J7_0_Shoot	J7_10_Shoot	OK	1.54975	10.9612	2.8223	6.95184	5e-05	0.000290156	yes
933	XLOC_021100	XLOC_021100	AT4G23430	Chr4:12229025-12231658	J7_0_Shoot	J7_10_Shoot	OK	14.1998	36.5855	1.3654	5.2931	5e-05	0.000290156	yes
934	XLOC_021107	XLOC_021107	AT4G23570	Chr4:12299822-12302719	J7_0_Shoot	J7_10_Shoot	OK	38.178	65.6019	0.780997	3.21064	5e-05	0.000290156	yes
935	XLOC_021109	XLOC_021109	AT4G23600	Chr4:12310618-12313212	J7_0_Shoot	J7_10_Shoot	OK	23.5505	620.965	4.72068	18.6039	5e-05	0.000290156	yes
936	XLOC_021112	XLOC_021112	AT4G23670	Chr4:12332559-12338722	J7_0_Shoot	J7_10_Shoot	OK	415.964	777.066	0.901578	1.80093	0.00695	0.0217546	yes
937	XLOC_021114	XLOC_021114	AT4G23710	Chr4:12350088-12351666	J7_0_Shoot	J7_10_Shoot	OK	56.4353	76.9909	0.44809	1.81184	0.00785	0.0240258	yes
938	XLOC_021148	XLOC_021148	AT4G24160	Chr4:12539776-12542489	J7_0_Shoot	J7_10_Shoot	OK	56.4583	88.9328	0.65553	2.71799	0.0001	0.000549371	yes
939	XLOC_021160	XLOC_021160	AT4G24350	Chr4:12609527-12611468	J7_0_Shoot	J7_10_Shoot	OK	49.5561	91.6356	0.886844	3.61681	5e-05	0.000290156	yes
940	XLOC_021161	XLOC_021161	AT4G24380	Chr4:12612534-12616117	J7_0_Shoot	J7_10_Shoot	OK	98.2764	454.315	2.20878	7.96428	5e-05	0.000290156	yes
941	XLOC_021187	XLOC_021187	AT4G24960	Chr4:12827936-12829243	J7_0_Shoot	J7_10_Shoot	OK	27.668	178.839	2.69237	10.4011	5e-05	0.000290156	yes
942	XLOC_021202	XLOC_021202	AT4G25210	Chr4:12918233-12919784	J7_0_Shoot	J7_10_Shoot	OK	50.9517	88.889	0.802876	3.37733	5e-05	0.000290156	yes
943	XLOC_021349	XLOC_021349	AT4G27860	Chr4:13873707-13876528	J7_0_Shoot	J7_10_Shoot	OK	4.88776	105.623	4.43361	12.2097	5e-05	0.000290156	yes
944	XLOC_021364	XLOC_021364	AT4G28040	Chr4:13940345-13943732	J7_0_Shoot	J7_10_Shoot	OK	48.3135	24.266	-0.99349	-2.90365	5e-05	0.000290156	yes
945	XLOC_021372	XLOC_021372	AT4G28220	Chr4:13992702-13997438	J7_0_Shoot	J7_10_Shoot	OK	26.2424	19.6641	-0.416333	-1.67276	0.0107	0.031283	yes
946	XLOC_021375	XLOC_021375	AT4G28300	Chr4:14014652-14017068	J7_0_Shoot	J7_10_Shoot	OK	40.5065	82.4746	1.0258	4.11002	5e-05	0.000290156	yes
947	XLOC_021434	XLOC_021434	AT4G29070	Chr4:14321812-14323307	J7_0_Shoot	J7_10_Shoot	OK	19.5681	33.0963	0.758163	2.95914	5e-05	0.000290156	yes
948	XLOC_021442	XLOC_021442	AT4G29160	Chr4:14380752-14382666	J7_0_Shoot	J7_10_Shoot	OK	64.9771	136.304	1.06882	4.54376	5e-05	0.000290156	yes
949	XLOC_021481	XLOC_021481	AT4G29930	Chr4:14644008-14647591	J7_0_Shoot	J7_10_Shoot	OK	0.813159	6.38639	2.97339	4.2216	5e-05	0.000290156	yes
950	XLOC_021524	XLOC_021524	AT4G30760	Chr4:14982521-14983421	J7_0_Shoot	J7_10_Shoot	OK	90.2798	131.083	0.538001	2.21389	0.00105	0.00436748	yes
951	XLOC_021533	XLOC_021533	AT4G30900	Chr4:15039431-15042343	J7_0_Shoot	J7_10_Shoot	OK	14.0227	18.8285	0.42515	1.58731	0.0169	0.0456404	yes
952	XLOC_021548	XLOC_021548	AT4G31115	Chr4:15130074-15132035	J7_0_Shoot	J7_10_Shoot	OK	16.3342	24.4171	0.579992	2.09253	0.0016	0.0062472	yes
953	XLOC_021562	XLOC_021562	AT4G31350	Chr4:15212483-15215916	J7_0_Shoot	J7_10_Shoot	OK	11.6316	17.4929	0.588726	2.1582	0.00135	0.00539574	yes
954	XLOC_021587	XLOC_021587	AT4G31800	Chr4:15383200-15385029	J7_0_Shoot	J7_10_Shoot	OK	108.36	838.508	2.952	11.9043	5e-05	0.000290156	yes
955	XLOC_021600	XLOC_021600	AT4G32030	Chr4:15490739-15493423	J7_0_Shoot	J7_10_Shoot	OK	46.5924	88.415	0.924196	3.90622	5e-05	0.000290156	yes
956	XLOC_021610	XLOC_021610	AT4G32280	Chr4:15583386-15584769	J7_0_Shoot	J7_10_Shoot	OK	22.4882	5.44048	-2.04736	-5.47615	5e-05	0.000290156	yes
957	XLOC_021657	XLOC_021657	AT4G33060	Chr4:15948489-15952282	J7_0_Shoot	J7_10_Shoot	OK	12.5669	26.9461	1.10044	4.42518	5e-05	0.000290156	yes
958	XLOC_021678	XLOC_021678	AT4G33520	Chr4:16118895-16130459	J7_0_Shoot	J7_10_Shoot	OK	23.7868	40.8747	0.781049	2.43111	0.0009	0.00382131	yes
959	XLOC_021695	XLOC_021695	AT4G33740	Chr4:16182751-16190968	J7_0_Shoot	J7_10_Shoot	OK	29.1413	20.1834	-0.529893	-2.06849	0.00205	0.00766874	yes
960	XLOC_021698	XLOC_021698	AT4G33920	Chr4:16260536-16262981	J7_0_Shoot	J7_10_Shoot	OK	93.5273	181.731	0.958345	3.94259	5e-05	0.000290156	yes
961	XLOC_021724	XLOC_021724	AT4G34240	Chr4:16389619-16392824	J7_0_Shoot	J7_10_Shoot	OK	21.9064	37.7531	0.78524	3.22538	5e-05	0.000290156	yes
962	XLOC_021736	XLOC_021736	AT4G34390	Chr4:16441178-16445008	J7_0_Shoot	J7_10_Shoot	OK	0.983922	3.91496	1.99238	3.68426	5e-05	0.000290156	yes
963	XLOC_021739	XLOC_021739	AT4G34430	Chr4:16460908-16465460	J7_0_Shoot	J7_10_Shoot	OK	13.146	20.6666	0.652673	2.72012	0.0001	0.000549371	yes
964	XLOC_021748	XLOC_021748	AT4G34600	Chr4:16529123-16530199	J7_0_Shoot	J7_10_Shoot	OK	5.02721	16.1384	1.68267	1.57525	0.01545	0.0422649	yes
965	XLOC_021774	XLOC_021774	AT4G35030	Chr4:16675701-16678206	J7_0_Shoot	J7_10_Shoot	OK	10.9755	58.9736	2.42578	8.41847	5e-05	0.000290156	yes
966	XLOC_021807	XLOC_021807	AT4G35600	Chr4:16896201-16898876	J7_0_Shoot	J7_10_Shoot	OK	27.4153	70.3189	1.35893	5.66481	5e-05	0.000290156	yes
967	XLOC_021823	XLOC_021823	AT4G35770	Chr4:16944940-16946192	J7_0_Shoot	J7_10_Shoot	OK	907.76	602.287	-0.591861	-2.3374	0.0008	0.00345458	yes
968	XLOC_021834	XLOC_021834	AT4G35940	Chr4:17021403-17023822	J7_0_Shoot	J7_10_Shoot	OK	13.7302	21.8128	0.667819	2.8803	0.0001	0.000549371	yes
969	XLOC_021837	XLOC_021837	AT4G35987	Chr4:17034903-17037160	J7_0_Shoot	J7_10_Shoot	OK	7.35952	16.8472	1.19482	3.95187	5e-05	0.000290156	yes
970	XLOC_021859	XLOC_021859	AT4G36400	Chr4:17197211-17200921	J7_0_Shoot	J7_10_Shoot	OK	14.3736	20.7191	0.52754	2.04996	0.00235	0.00860806	yes
971	XLOC_021882	XLOC_021882	AT4G36870	Chr4:17368964-17373930	J7_0_Shoot	J7_10_Shoot	OK	19.0027	25.106	0.401825	1.71532	0.01405	0.0391276	yes
972	XLOC_021892	XLOC_021892	AT4G36960	Chr4:17426920-17429765	J7_0_Shoot	J7_10_Shoot	OK	17.9571	29.3189	0.707275	2.75279	5e-05	0.000290156	yes
973	XLOC_021903	XLOC_021903	AT4G37180	Chr4:17504563-17506367	J7_0_Shoot	J7_10_Shoot	OK	41.3868	70.5628	0.769736	3.10449	5e-05	0.000290156	yes
974	XLOC_021926	XLOC_021926	AT4G37520	Chr4:17631561-17633249	J7_0_Shoot	J7_10_Shoot	OK	86.4026	197.35	1.19161	4.95948	5e-05	0.000290156	yes
975	XLOC_021960	XLOC_021960	AT4G38160	Chr4:17902272-17904300	J7_0_Shoot	J7_10_Shoot	OK	50.5059	37.4409	-0.431836	-1.74972	0.0077	0.0236352	yes
976	XLOC_021980	XLOC_021980	AT4G38480	Chr4:18003915-18006140	J7_0_Shoot	J7_10_Shoot	OK	3.40331	5.22106	0.617406	1.69077	0.01115	0.0323746	yes
977	XLOC_022005	XLOC_022005	AT4G38930	Chr4:18149533-18151793	J7_0_Shoot	J7_10_Shoot	OK	15.9014	26.2147	0.72122	2.66882	5e-05	0.000290156	yes
978	XLOC_022013	XLOC_022013	AT4G39170	Chr4:18240604-18243795	J7_0_Shoot	J7_10_Shoot	OK	27.815	41.2937	0.570061	2.2468	0.00035	0.00168601	yes
979	XLOC_022027	XLOC_022027	AT4G39390	Chr4:18315574-18318043	J7_0_Shoot	J7_10_Shoot	OK	15.0105	23.7356	0.661082	2.50275	0.00025	0.00124892	yes
980	XLOC_022039	XLOC_022039	AT4G39640	Chr4:18399954-18402963	J7_0_Shoot	J7_10_Shoot	OK	70.5469	163.347	1.21129	4.94427	5e-05	0.000290156	yes
981	XLOC_022060	XLOC_022060	AT4G39870	Chr4:18501876-18505338	J7_0_Shoot	J7_10_Shoot	OK	22.8186	32.048	0.490021	2.01934	0.0029	0.0102896	yes
982	XLOC_022142	XLOC_022142	AT4G00940	Chr4:403072-404810	J7_0_Shoot	J7_10_Shoot	OK	3.78665	6.77453	0.839198	2.04162	0.003	0.010594	yes
983	XLOC_022147	XLOC_022147	AT4G01010	Chr4:434315-437591	J7_0_Shoot	J7_10_Shoot	OK	15.8326	38.6525	1.28766	5.2266	5e-05	0.000290156	yes
984	XLOC_022161	XLOC_022161	AT4G01210	Chr4:506510-512782	J7_0_Shoot	J7_10_Shoot	OK	8.60807	14.2619	0.728405	2.47046	0.00025	0.00124892	yes
985	XLOC_022180	XLOC_022180	AT4G01590	Chr4:688812-690434	J7_0_Shoot	J7_10_Shoot	OK	18.2161	25.9943	0.512982	1.82751	0.0065	0.0205439	yes
986	XLOC_022182	XLOC_022182	AT4G01650	Chr4:704406-706965	J7_0_Shoot	J7_10_Shoot	OK	15.817	26.8413	0.762974	2.61445	0.00015	0.000794442	yes
987	XLOC_022200	XLOC_022200	AT4G01850	Chr4:796096-798286	J7_0_Shoot	J7_10_Shoot	OK	273.62	456.046	0.737008	2.71462	5e-05	0.000290156	yes
988	XLOC_022203	XLOC_022203	AT4G01897	Chr4:819815-821505	J7_0_Shoot	J7_10_Shoot	OK	25.5669	50.9251	0.994101	2.38557	0.0003	0.00147144	yes
989	XLOC_022223	XLOC_022223	AT4G02195	Chr4:970006-972333	J7_0_Shoot	J7_10_Shoot	OK	9.27766	19.8973	1.10074	3.71073	5e-05	0.000290156	yes
990	XLOC_022247	XLOC_022247	AT4G02590	Chr4:1137497-1140491	J7_0_Shoot	J7_10_Shoot	OK	25.5317	44.1662	0.790651	3.15635	5e-05	0.000290156	yes
991	XLOC_022275	XLOC_022275	AT4G03110	Chr4:1376305-1379449	J7_0_Shoot	J7_10_Shoot	OK	28.2428	40.4702	0.518977	2.23078	0.0015	0.00590587	yes
992	XLOC_022284	XLOC_022284	AT4G03240	Chr4:1423444-1424772	J7_0_Shoot	J7_10_Shoot	OK	17.8091	28.7385	0.690375	2.34855	0.00055	0.00251832	yes
993	XLOC_022313	XLOC_022313	AT4G03820	Chr4:1771862-1774422	J7_0_Shoot	J7_10_Shoot	OK	5.58156	8.01269	0.521618	1.52785	0.01715	0.0462368	yes
994	XLOC_022360	XLOC_022360	AT4G05050	Chr4:2588003-2589386	J7_0_Shoot	J7_10_Shoot	OK	424.786	798.725	0.910962	3.46095	5e-05	0.000290156	yes
995	XLOC_022399	XLOC_022399	AT4G06599	Chr4:3665220-3667557	J7_0_Shoot	J7_10_Shoot	OK	16.7416	26.4845	0.661712	2.43432	0.00075	0.00327212	yes
996	XLOC_022428	XLOC_022428	AT4G08170	Chr4:5163333-5167179	J7_0_Shoot	J7_10_Shoot	OK	11.6674	65.1624	2.48156	9.02697	5e-05	0.000290156	yes
997	XLOC_022431	XLOC_022431	AT4G08230	Chr4:5186367-5189644	J7_0_Shoot	J7_10_Shoot	OK	48.4044	68.3776	0.498385	1.83313	0.0051	0.0166334	yes
998	XLOC_022445	XLOC_022445	AT4G08500	Chr4:5403752-5407308	J7_0_Shoot	J7_10_Shoot	OK	28.9998	46.1802	0.671234	2.74033	5e-05	0.000290156	yes
999	XLOC_022460	XLOC_022460	AT4G08870	Chr4:5646438-5648727	J7_0_Shoot	J7_10_Shoot	OK	12.7845	302.023	4.56219	17.2393	5e-05	0.000290156	yes
1000	XLOC_022487	XLOC_022487	AT4G09510	Chr4:6021163-6023873	J7_0_Shoot	J7_10_Shoot	OK	9.51656	17.7986	0.903252	3.4648	5e-05	0.000290156	yes
1001	XLOC_022501	XLOC_022501	AT4G09760	Chr4:6148757-6151399	J7_0_Shoot	J7_10_Shoot	OK	24.9806	38.9674	0.64146	2.57298	0.00015	0.000794442	yes
1002	XLOC_022576	XLOC_022576	AT4G10970	Chr4:6719516-6722220	J7_0_Shoot	J7_10_Shoot	OK	54.072	70.9637	0.392199	1.59814	0.0157	0.0428471	yes
1003	XLOC_022577	XLOC_022577	AT4G11010	Chr4:6732579-6734363	J7_0_Shoot	J7_10_Shoot	OK	135.568	232.381	0.777473	2.96526	5e-05	0.000290156	yes
1004	XLOC_022685	XLOC_022685	AT4G12790	Chr4:7517054-7519422	J7_0_Shoot	J7_10_Shoot	OK	49.7885	136.869	1.45891	5.88309	5e-05	0.000290156	yes
1005	XLOC_022705	XLOC_022705	AT4G13100	Chr4:7636418-7637969	J7_0_Shoot	J7_10_Shoot	OK	11.2304	22.7371	1.01764	3.86273	5e-05	0.000290156	yes
1006	XLOC_022757	XLOC_022757	AT4G13930	Chr4:8043742-8053791	J7_0_Shoot	J7_10_Shoot	OK	59.4771	137.386	1.20783	4.41778	5e-05	0.000290156	yes
1007	XLOC_022798	XLOC_022798	AT4G14350	Chr4:8256030-8260841	J7_0_Shoot	J7_10_Shoot	OK	19.9254	28.0298	0.492352	2.01676	0.00265	0.00954964	yes
1008	XLOC_022800	XLOC_022800	AT4G14385	Chr4:8286985-8288800	J7_0_Shoot	J7_10_Shoot	OK	101.732	149.071	0.551232	2.24848	0.0007	0.00308692	yes
1009	XLOC_022820	XLOC_022820	AT4G14680	Chr4:8413256-8415530	J7_0_Shoot	J7_10_Shoot	OK	32.1632	54.408	0.758405	3.15343	5e-05	0.000290156	yes
1010	XLOC_022832	XLOC_022832	AT4G14880	Chr4:8517959-8520521	J7_0_Shoot	J7_10_Shoot	OK	249.854	387.04	0.631399	2.401	0.0001	0.000549371	yes
1011	XLOC_022864	XLOC_022864	AT4G15340	Chr4:8754410-8760589	J7_0_Shoot	J7_10_Shoot	OK	0.258833	7.09297	4.7763	4.78835	0.0001	0.000549371	yes
1012	XLOC_022879	XLOC_022879	AT4G15530	Chr4:8862776-8870967	J7_0_Shoot	J7_10_Shoot	OK	87.9783	58.1412	-0.597586	-2.27268	0.0005	0.00230856	yes
1013	XLOC_022919	XLOC_022919	AT4G16260	Chr4:9200000-9201552	J7_0_Shoot	J7_10_Shoot	OK	48.3809	167.596	1.79248	6.97654	5e-05	0.000290156	yes
1014	XLOC_022955	XLOC_022955	AT4G16765	Chr4:9429874-9432437	J7_0_Shoot	J7_10_Shoot	OK	12.9383	20.779	0.683476	2.37661	0.00035	0.00168601	yes
1015	XLOC_022963	XLOC_022963	AT4G16860	Chr4:9483942-9499213	J7_0_Shoot	J7_10_Shoot	OK	24.1561	15.0907	-0.678722	-2.38356	0.00075	0.00327212	yes
1016	XLOC_022984	XLOC_022984	AT4G17190	Chr4:9648526-9650912	J7_0_Shoot	J7_10_Shoot	OK	16.3588	23.4354	0.518627	1.90858	0.0039	0.0132481	yes
1017	XLOC_022987	XLOC_022987	AT4G17230	Chr4:9660984-9663774	J7_0_Shoot	J7_10_Shoot	OK	86.659	259.518	1.58241	5.99217	5e-05	0.000290156	yes
1018	XLOC_022999	XLOC_022999	AT4G17486	Chr4:9749727-9751709	J7_0_Shoot	J7_10_Shoot	OK	42.1135	55.5039	0.398307	1.59459	0.0123	0.0350946	yes
1019	XLOC_023013	XLOC_023013	AT4G17680	Chr4:9842871-9844265	J7_0_Shoot	J7_10_Shoot	OK	1.14292	2.68906	1.23438	2.19891	0.00135	0.00539574	yes
1020	XLOC_023032	XLOC_023032	AT4G17910	Chr4:9951081-9953979	J7_0_Shoot	J7_10_Shoot	OK	8.1597	11.6666	0.515801	1.71397	0.01095	0.0319109	yes
1021	XLOC_023040	XLOC_023040	AT4G18020	Chr4:10003260-10007626	J7_0_Shoot	J7_10_Shoot	OK	16.9311	38.8672	1.19888	4.93058	5e-05	0.000290156	yes
1022	XLOC_023051	XLOC_023051	AT4G18140	Chr4:10046547-10049438	J7_0_Shoot	J7_10_Shoot	OK	11.4912	20.9803	0.868505	3.21893	5e-05	0.000290156	yes
1023	XLOC_023060	XLOC_023060	AT4G18360	Chr4:10145918-10148682	J7_0_Shoot	J7_10_Shoot	OK	5.59553	15.3333	1.45432	4.25694	5e-05	0.000290156	yes
1024	XLOC_023091	XLOC_023091	AT4G18880	Chr4:10347535-10349801	J7_0_Shoot	J7_10_Shoot	OK	68.899	98.0143	0.508509	2.0698	0.00145	0.0057465	yes
1025	XLOC_023105	XLOC_023105	AT4G19120	Chr4:10460294-10464174	J7_0_Shoot	J7_10_Shoot	OK	16.8206	28.2002	0.745473	3.01995	5e-05	0.000290156	yes
1026	XLOC_023119	XLOC_023119	AT4G19420	Chr4:10587164-10590588	J7_0_Shoot	J7_10_Shoot	OK	63.4563	130.889	1.04451	4.07722	5e-05	0.000290156	yes
1027	XLOC_023199	XLOC_023199	AT4G20910	Chr4:11186009-11191116	J7_0_Shoot	J7_10_Shoot	OK	2.66387	3.95195	0.569037	1.78156	0.0071	0.0221366	yes
1028	XLOC_023201	XLOC_023201	AT4G20930	Chr4:11198326-11201087	J7_0_Shoot	J7_10_Shoot	OK	12.2512	22.3187	0.865325	3.13254	5e-05	0.000290156	yes
1029	XLOC_023207	XLOC_023207	AT4G21090	Chr4:11256458-11258588	J7_0_Shoot	J7_10_Shoot	OK	14.6537	22.7603	0.635254	2.12759	0.0016	0.0062472	yes
1030	XLOC_023213	XLOC_023213	AT4G21215	Chr4:11310384-11313709	J7_0_Shoot	J7_10_Shoot	OK	12.6532	8.50041	-0.573899	-1.93494	0.0046	0.015226	yes
1031	XLOC_023221	XLOC_023221	AT4G21410	Chr4:11399020-11405091	J7_0_Shoot	J7_10_Shoot	OK	40.2389	73.8388	0.875787	3.38517	5e-05	0.000290156	yes
1032	XLOC_023228	XLOC_023228	AT4G21560	Chr4:11468760-11470533	J7_0_Shoot	J7_10_Shoot	OK	41.1935	60.3822	0.551705	2.25752	0.0011	0.00455155	yes
1033	XLOC_023236	XLOC_023236	AT4G21680	Chr4:11516844-11519765	J7_0_Shoot	J7_10_Shoot	OK	8.36407	26.2221	1.6485	6.21484	5e-05	0.000290156	yes
1034	XLOC_023242	XLOC_023242	AT4G21860	Chr4:11600004-11601577	J7_0_Shoot	J7_10_Shoot	OK	162.056	217.506	0.424561	1.73996	0.0104	0.0305823	yes
1035	XLOC_023248	XLOC_023248	AT4G21910	Chr4:11625361-11631078	J7_0_Shoot	J7_10_Shoot	OK	23.8745	230.14	3.26897	13.2333	5e-05	0.000290156	yes
1036	XLOC_023256	XLOC_023256	AT4G22070	Chr4:11691171-11694567	J7_0_Shoot	J7_10_Shoot	OK	0.740703	3.77019	2.34767	4.66618	5e-05	0.000290156	yes
1037	XLOC_023279	XLOC_023279	AT4G22340	Chr4:11799958-11803445	J7_0_Shoot	J7_10_Shoot	OK	7.01335	12.0295	0.7784	2.50389	0.00025	0.00124892	yes
1038	XLOC_023321	XLOC_023321	AT4G22950	Chr4:12023857-12027893	J7_0_Shoot	J7_10_Shoot	OK	2.7619	33.4966	3.60028	8.66064	5e-05	0.000290156	yes
1039	XLOC_023334	XLOC_023334	AT4G23130	Chr4:12117540-12120134	J7_0_Shoot	J7_10_Shoot	OK	2.97905	6.18503	1.05393	3.09027	5e-05	0.000290156	yes
1040	XLOC_023380	XLOC_023380	AT4G23850	Chr4:12400344-12408394	J7_0_Shoot	J7_10_Shoot	OK	140.415	189.243	0.430541	1.66546	0.0113	0.0327426	yes
1041	XLOC_023414	XLOC_023414	AT4G24540	Chr4:12670942-12674079	J7_0_Shoot	J7_10_Shoot	OK	11.014	31.3848	1.51073	5.47755	5e-05	0.000290156	yes
1042	XLOC_023445	XLOC_023445	AT4G25100	Chr4:12884299-12886821	J7_0_Shoot	J7_10_Shoot	OK	1046.48	638.2	-0.71347	-2.63144	5e-05	0.000290156	yes
1043	XLOC_023477	XLOC_023477	AT4G25720	Chr4:13099815-13102578	J7_0_Shoot	J7_10_Shoot	OK	59.6569	42.0862	-0.503341	-2.08291	0.0022	0.00814334	yes
1044	XLOC_023497	XLOC_023497	AT4G26140	Chr4:13243039-13247926	J7_0_Shoot	J7_10_Shoot	OK	7.36492	4.44155	-0.729608	-2.49666	0.00035	0.00168601	yes
1045	XLOC_023528	XLOC_023528	AT4G26640	Chr4:13437067-13440835	J7_0_Shoot	J7_10_Shoot	OK	13.7356	19.9975	0.541893	2.08626	0.0019	0.00718824	yes
1046	XLOC_023531	XLOC_023531	AT4G26690	Chr4:13456335-13460060	J7_0_Shoot	J7_10_Shoot	OK	59.9144	80.1642	0.420056	1.72261	0.0127	0.0360331	yes
1047	XLOC_023544	XLOC_023544	AT4G26940	Chr4:13529424-13532699	J7_0_Shoot	J7_10_Shoot	OK	18.0959	24.0634	0.411174	1.64423	0.0109	0.0317871	yes
1048	XLOC_023551	XLOC_023551	AT4G27040	Chr4:13571691-13575538	J7_0_Shoot	J7_10_Shoot	OK	21.6223	31.8763	0.559966	2.09371	0.0019	0.00718824	yes
1049	XLOC_023556	XLOC_023556	AT4G27120	Chr4:13601969-13604427	J7_0_Shoot	J7_10_Shoot	OK	258.169	374.904	0.538204	2.17032	0.00115	0.00471533	yes
1050	XLOC_023574	XLOC_023574	AT4G27410	Chr4:13707239-13709149	J7_0_Shoot	J7_10_Shoot	OK	16.6938	145.828	3.12688	11.5465	5e-05	0.000290156	yes
1051	XLOC_023578	XLOC_023578	AT4G27480	Chr4:13736716-13738975	J7_0_Shoot	J7_10_Shoot	OK	3.98049	14.859	1.90032	6.17699	5e-05	0.000290156	yes
1052	XLOC_023605	XLOC_023605	AT4G27960	Chr4:13915819-13917420	J7_0_Shoot	J7_10_Shoot	OK	174.77	284.902	0.705011	2.79475	5e-05	0.000290156	yes
1053	XLOC_023610	XLOC_023610	AT4G28025	Chr4:13935603-13937508	J7_0_Shoot	J7_10_Shoot	OK	69.4623	114.266	0.718095	3.06251	5e-05	0.000290156	yes
1054	XLOC_023631	XLOC_023631	AT4G28290	Chr4:14011780-14012583	J7_0_Shoot	J7_10_Shoot	OK	13.2097	121.55	3.20188	10.22	5e-05	0.000290156	yes
1055	XLOC_023665	XLOC_023665	AT4G28910	Chr4:14264066-14266749	J7_0_Shoot	J7_10_Shoot	OK	38.5087	83.2599	1.11244	4.58555	5e-05	0.000290156	yes
1056	XLOC_023712	XLOC_023712	AT4G29810	Chr4:14593038-14595292	J7_0_Shoot	J7_10_Shoot	OK	43.425	57.0256	0.393082	1.61173	0.0161	0.0437879	yes
1057	XLOC_023729	XLOC_023729	AT4G30060	Chr4:14689128-14692530	J7_0_Shoot	J7_10_Shoot	OK	10.4526	15.9588	0.610491	2.33447	0.00045	0.00210066	yes
1058	XLOC_023740	XLOC_023740	AT4G30190	Chr4:14770498-14776058	J7_0_Shoot	J7_10_Shoot	OK	127.418	66.9859	-0.927635	-3.46679	5e-05	0.000290156	yes
1059	XLOC_023746	XLOC_023746	AT4G30260	Chr4:14816621-14818854	J7_0_Shoot	J7_10_Shoot	OK	54.9359	82.2204	0.581747	2.33625	0.0003	0.00147144	yes
1060	XLOC_023755	XLOC_023755	AT4G30410	Chr4:14870991-14872233	J7_0_Shoot	J7_10_Shoot	OK	3.95518	1.73027	-1.19274	-1.9394	0.0118	0.0338816	yes
1061	XLOC_023766	XLOC_023766	AT4G30600	Chr4:14937839-14941018	J7_0_Shoot	J7_10_Shoot	OK	107.479	282.348	1.39342	5.54228	5e-05	0.000290156	yes
1062	XLOC_023787	XLOC_023787	AT4G30935	Chr4:15051813-15054123	J7_0_Shoot	J7_10_Shoot	OK	10.6099	18.5885	0.809	3.17087	5e-05	0.000290156	yes
1063	XLOC_023801	XLOC_023801	AT4G31200	Chr4:15161635-15164914	J7_0_Shoot	J7_10_Shoot	OK	10.2882	6.97704	-0.560302	-1.99643	0.00195	0.00735764	yes
1064	XLOC_023821	XLOC_023821	AT4G31550	Chr4:15289946-15291539	J7_0_Shoot	J7_10_Shoot	OK	150.787	243.777	0.693049	2.90166	5e-05	0.000290156	yes
1065	XLOC_023848	XLOC_023848	AT4G31990	Chr4:15470813-15473856	J7_0_Shoot	J7_10_Shoot	OK	75.0078	125.307	0.74036	3.03212	5e-05	0.000290156	yes
1066	XLOC_023868	XLOC_023868	AT4G32272	Chr4:15576846-15579880	J7_0_Shoot	J7_10_Shoot	OK	9.41718	15.3222	0.702255	2.56143	0.0002	0.00103083	yes
1067	XLOC_023883	XLOC_023883	AT4G32530	Chr4:15693113-15695100	J7_0_Shoot	J7_10_Shoot	OK	90.9705	119.608	0.394843	1.61978	0.01465	0.0404607	yes
1068	XLOC_023889	XLOC_023889	AT4G32650	Chr4:15751321-15754845	J7_0_Shoot	J7_10_Shoot	OK	9.19068	18.5644	1.01429	3.82892	5e-05	0.000290156	yes
1069	XLOC_023911	XLOC_023911	AT4G33050	Chr4:15944184-15947075	J7_0_Shoot	J7_10_Shoot	OK	0.458598	1.63344	1.83262	3.03983	0.0004	0.00189376	yes
1070	XLOC_023918	XLOC_023918	AT4G33150	Chr4:15985188-15991538	J7_0_Shoot	J7_10_Shoot	OK	45.2113	114.388	1.33919	5.09568	5e-05	0.000290156	yes
1071	XLOC_023933	XLOC_023933	AT4G33360	Chr4:16067671-16069374	J7_0_Shoot	J7_10_Shoot	OK	1330.49	796.525	-0.740165	-2.57867	0.00015	0.000794442	yes
1072	XLOC_023939	XLOC_023939	AT4G33467	Chr4:16101463-16102196	J7_0_Shoot	J7_10_Shoot	OK	2.75113	6.91632	1.32998	2.02363	0.00305	0.0107258	yes
1073	XLOC_023946	XLOC_023946	AT4G33625	Chr4:16152925-16154722	J7_0_Shoot	J7_10_Shoot	OK	82.6084	57.4631	-0.523653	-2.09517	0.00115	0.00471533	yes
1074	XLOC_023989	XLOC_023989	AT4G34215	Chr4:16379602-16381307	J7_0_Shoot	J7_10_Shoot	OK	26.3478	36.7519	0.480137	1.92227	0.00375	0.0128106	yes
1075	XLOC_024001	XLOC_024001	AT4G34460	Chr4:16477105-16479528	J7_0_Shoot	J7_10_Shoot	OK	105.685	139.17	0.397076	1.56127	0.0173	0.0465916	yes
1076	XLOC_024039	XLOC_024039	AT4G35090	Chr4:16698333-16703325	J7_0_Shoot	J7_10_Shoot	OK	95.6921	52.6584	-0.861735	-2.82267	5e-05	0.000290156	yes
1077	XLOC_024040	XLOC_024040	AT4G35110	Chr4:16712461-16714953	J7_0_Shoot	J7_10_Shoot	OK	29.5521	110.741	1.90586	7.696	5e-05	0.000290156	yes
1078	XLOC_024051	XLOC_024051	AT4G35270	Chr4:16777337-16781557	J7_0_Shoot	J7_10_Shoot	OK	7.78757	19.9364	1.35616	5.18306	5e-05	0.000290156	yes
1079	XLOC_024079	XLOC_024079	AT4G35830	Chr4:16972597-16978057	J7_0_Shoot	J7_10_Shoot	OK	218.117	150.923	-0.531294	-2.0124	0.0018	0.00688389	yes
1080	XLOC_024084	XLOC_024084	AT4G35920	Chr4:17011787-17015256	J7_0_Shoot	J7_10_Shoot	OK	18.5929	24.833	0.417507	1.75431	0.01175	0.0337763	yes
1081	XLOC_024089	XLOC_024089	AT4G36000	Chr4:17037320-17038844	J7_0_Shoot	J7_10_Shoot	OK	1.51208	4.15762	1.45923	2.81384	0.00025	0.00124892	yes
1082	XLOC_024093	XLOC_024093	AT4G36050	Chr4:17051981-17055059	J7_0_Shoot	J7_10_Shoot	OK	10.0895	6.16032	-0.711773	-2.55755	0.0003	0.00147144	yes
1083	XLOC_024095	XLOC_024095	AT4G36090	Chr4:17078310-17080776	J7_0_Shoot	J7_10_Shoot	OK	6.95387	12.0612	0.794481	2.70771	5e-05	0.000290156	yes
1084	XLOC_024119	XLOC_024119	AT4G36530	Chr4:17239957-17241937	J7_0_Shoot	J7_10_Shoot	OK	15.858	10.564	-0.58605	-2.0293	0.00305	0.0107258	yes
1085	XLOC_024125	XLOC_024125	AT4G36640	Chr4:17276935-17279201	J7_0_Shoot	J7_10_Shoot	OK	19.9344	66.1275	1.72999	6.88878	5e-05	0.000290156	yes
1086	XLOC_024132	XLOC_024132	AT4G36730	Chr4:17307768-17312488	J7_0_Shoot	J7_10_Shoot	OK	66.9082	106.168	0.666101	2.60903	0.0002	0.00103083	yes
1087	XLOC_024138	XLOC_024138	AT4G36800	Chr4:17340949-17342759	J7_0_Shoot	J7_10_Shoot	OK	122.867	173.631	0.498932	2.00829	0.00225	0.008309	yes
1088	XLOC_024151	XLOC_024151	AT4G37070	Chr4:17464784-17467109	J7_0_Shoot	J7_10_Shoot	OK	0.362958	5.4363	3.90475	4.13307	0.0001	0.000549371	yes
1089	XLOC_024167	XLOC_024167	AT4G37330	Chr4:17562344-17564596	J7_0_Shoot	J7_10_Shoot	OK	6.05956	8.90345	0.55515	1.89009	0.00655	0.020671	yes
1090	XLOC_024186	XLOC_024186	AT4G37670	Chr4:17696058-17698843	J7_0_Shoot	J7_10_Shoot	OK	11.0602	7.7758	-0.508314	-1.84903	0.0059	0.0188734	yes
1091	XLOC_024216	XLOC_024216	AT4G38090	Chr4:17883616-17884821	J7_0_Shoot	J7_10_Shoot	OK	39.8613	53.8404	0.4337	1.7012	0.0122	0.0348406	yes
1092	XLOC_024224	XLOC_024224	AT4G38210	Chr4:17921829-17924212	J7_0_Shoot	J7_10_Shoot	OK	7.12823	11.7897	0.725912	2.68731	5e-05	0.000290156	yes
1093	XLOC_024251	XLOC_024251	AT4G38770	Chr4:18096785-18103791	J7_0_Shoot	J7_10_Shoot	OK	307.712	183.136	-0.748666	-1.90972	0.00445	0.0148107	yes
1094	XLOC_024254	XLOC_024254	AT4G38810	Chr4:18115282-18119077	J7_0_Shoot	J7_10_Shoot	OK	37.4395	94.396	1.33417	5.30572	5e-05	0.000290156	yes
1095	XLOC_024751	XLOC_024751	AT5G01240	Chr5:97893-101835	J7_0_Shoot	J7_10_Shoot	OK	69.9795	40.9217	-0.774069	-3.17553	5e-05	0.000290156	yes
1096	XLOC_024752	XLOC_024752	AT5G01260	Chr5:105323-107407	J7_0_Shoot	J7_10_Shoot	OK	3.94231	7.11249	0.851313	2.58128	0.0002	0.00103083	yes
1097	XLOC_024765	XLOC_024765	AT5G01600	Chr5:227026-230051	J7_0_Shoot	J7_10_Shoot	OK	39.1146	17.8354	-1.13296	-1.80152	0.0085	0.0257294	yes
1098	XLOC_024768	XLOC_024768	AT5G01670	Chr5:251813-253960	J7_0_Shoot	J7_10_Shoot	OK	19.0624	25.494	0.419433	1.58912	0.0139	0.0387439	yes
1099	XLOC_024827	XLOC_024827	AT5G02620	Chr5:589470-593187	J7_0_Shoot	J7_10_Shoot	OK	14.7627	26.8311	0.861947	3.55191	5e-05	0.000290156	yes
1100	XLOC_024841	XLOC_024841	AT5G02860	Chr5:654021-657518	J7_0_Shoot	J7_10_Shoot	OK	10.8266	6.43121	-0.751415	-2.83896	5e-05	0.000290156	yes
1101	XLOC_024863	XLOC_024863	AT5G03160	Chr5:750108-753672	J7_0_Shoot	J7_10_Shoot	OK	13.0184	20.9827	0.68865	2.61372	0.00015	0.000794442	yes
1102	XLOC_024872	XLOC_024872	AT5G03330	Chr5:806963-809779	J7_0_Shoot	J7_10_Shoot	OK	24.9576	38.7244	0.633764	2.49838	0.0001	0.000549371	yes
1103	XLOC_024951	XLOC_024951	AT5G04750	Chr5:1372146-1374787	J7_0_Shoot	J7_10_Shoot	OK	121.116	251.365	1.05339	3.28198	5e-05	0.000290156	yes
1104	XLOC_024974	XLOC_024974	AT5G05140	Chr5:1519790-1522835	J7_0_Shoot	J7_10_Shoot	OK	35.1102	106.864	1.60581	6.67359	5e-05	0.000290156	yes
1105	XLOC_024976	XLOC_024976	AT5G05180	Chr5:1536132-1538492	J7_0_Shoot	J7_10_Shoot	OK	11.8191	8.53695	-0.469332	-1.60673	0.01405	0.0391276	yes
1106	XLOC_024981	XLOC_024981	AT5G05270	Chr5:1563319-1565007	J7_0_Shoot	J7_10_Shoot	OK	4.73599	9.57523	1.01564	2.62937	0.0001	0.000549371	yes
1107	XLOC_024998	XLOC_024998	AT5G05540	Chr5:1636297-1638990	J7_0_Shoot	J7_10_Shoot	OK	17.9044	25.0044	0.48187	1.88473	0.00425	0.0142461	yes
1108	XLOC_025043	XLOC_025043	AT5G06265	Chr5:1905260-1908206	J7_0_Shoot	J7_10_Shoot	OK	36.2167	66.954	0.886516	3.35834	5e-05	0.000290156	yes
1109	XLOC_025044	XLOC_025044	AT5G06270	Chr5:1912001-1913674	J7_0_Shoot	J7_10_Shoot	OK	8.00358	3.05706	-1.3885	-2.99502	0.0001	0.000549371	yes
1110	XLOC_025046	XLOC_025046	AT5G06290	Chr5:1919175-1921425	J7_0_Shoot	J7_10_Shoot	OK	198.118	621.117	1.6485	5.6047	5e-05	0.000290156	yes
1111	XLOC_025083	XLOC_025083	AT5G06960	Chr5:2154779-2157646	J7_0_Shoot	J7_10_Shoot	OK	10.5316	19.3659	0.878799	3.32142	5e-05	0.000290156	yes
1112	XLOC_025084	XLOC_025084	AT5G06980	Chr5:2167467-2169515	J7_0_Shoot	J7_10_Shoot	OK	8.06063	4.01337	-1.00608	-2.73461	0.00025	0.00124892	yes
1113	XLOC_025156	XLOC_025156	AT5G08190	Chr5:2635901-2637433	J7_0_Shoot	J7_10_Shoot	OK	18.281	34.5841	0.919762	3.54807	5e-05	0.000290156	yes
1114	XLOC_025199	XLOC_025199	AT5G09390	Chr5:2913533-2915923	J7_0_Shoot	J7_10_Shoot	OK	18.6634	25.9364	0.474764	1.88967	0.00495	0.0162109	yes
1115	XLOC_025244	XLOC_025244	AT5G10190	Chr5:3199132-3201363	J7_0_Shoot	J7_10_Shoot	OK	22.9146	33.5371	0.549492	2.25109	0.00085	0.00363458	yes
1116	XLOC_025317	XLOC_025317	AT5G11420	Chr5:3644546-3647363	J7_0_Shoot	J7_10_Shoot	OK	84.4696	36.354	-1.21632	-5.00125	5e-05	0.000290156	yes
1117	XLOC_025323	XLOC_025323	AT5G11580	Chr5:3718809-3721335	J7_0_Shoot	J7_10_Shoot	OK	53.4507	37.6375	-0.506039	-2.0246	0.00165	0.00641475	yes
1118	XLOC_025325	XLOC_025325	AT5G11650	Chr5:3744979-3747132	J7_0_Shoot	J7_10_Shoot	OK	37.7542	97.6533	1.37103	5.64279	5e-05	0.000290156	yes
1119	XLOC_025328	XLOC_025328	AT5G11680	Chr5:3758857-3760857	J7_0_Shoot	J7_10_Shoot	OK	49.0335	78.6137	0.681012	2.80662	5e-05	0.000290156	yes
1120	XLOC_025331	XLOC_025331	AT5G11720	Chr5:3776813-3780184	J7_0_Shoot	J7_10_Shoot	OK	22.9086	34.5907	0.594498	2.05272	0.0014	0.00556924	yes
1121	XLOC_025336	XLOC_025336	AT5G11790	Chr5:3799506-3803059	J7_0_Shoot	J7_10_Shoot	OK	21.0308	68.8427	1.7108	6.73184	5e-05	0.000290156	yes
1122	XLOC_025337	XLOC_025337	AT5G11810	Chr5:3808719-3810772	J7_0_Shoot	J7_10_Shoot	OK	23.2546	43.051	0.888527	3.54265	5e-05	0.000290156	yes
1123	XLOC_025343	XLOC_025343	AT5G11950	Chr5:3854915-3856983	J7_0_Shoot	J7_10_Shoot	OK	32.3874	45.2564	0.482689	1.83667	0.00475	0.0156449	yes
1124	XLOC_025380	XLOC_025380	AT5G13110	Chr5:4158804-4161820	J7_0_Shoot	J7_10_Shoot	OK	28.2506	21.3614	-0.403273	-1.58284	0.01465	0.0404607	yes
1125	XLOC_025385	XLOC_025385	AT5G13200	Chr5:4206891-4212159	J7_0_Shoot	J7_10_Shoot	OK	35.0823	214.118	2.60959	11.1742	5e-05	0.000290156	yes
1126	XLOC_025388	XLOC_025388	AT5G13220	Chr5:4218887-4220883	J7_0_Shoot	J7_10_Shoot	OK	22.5079	478.778	4.41086	17.6455	5e-05	0.000290156	yes
1127	XLOC_025398	XLOC_025398	AT5G13360	Chr5:4283355-4286295	J7_0_Shoot	J7_10_Shoot	OK	5.45752	13.9229	1.35114	4.77033	5e-05	0.000290156	yes
1128	XLOC_025405	XLOC_025405	AT5G13500	Chr5:4338154-4341003	J7_0_Shoot	J7_10_Shoot	OK	85.6882	27.1297	-1.65922	-6.50498	5e-05	0.000290156	yes
1129	XLOC_025423	XLOC_025423	AT5G13810	Chr5:4455332-4457019	J7_0_Shoot	J7_10_Shoot	OK	65.0029	127.143	0.967873	1.88533	0.0053	0.0172192	yes
1130	XLOC_025441	XLOC_025441	AT5G14200	Chr5:4576201-4581374	J7_0_Shoot	J7_10_Shoot	OK	48.9559	106.087	1.11569	3.76728	5e-05	0.000290156	yes
1131	XLOC_025445	XLOC_025445	AT5G14270	Chr5:4604612-4608905	J7_0_Shoot	J7_10_Shoot	OK	72.8325	52.7139	-0.466398	-1.89655	0.0043	0.0143871	yes
1132	XLOC_025458	XLOC_025458	AT5G14550	Chr5:4690755-4692282	J7_0_Shoot	J7_10_Shoot	OK	13.1202	26.0408	0.988985	3.57877	5e-05	0.000290156	yes
1133	XLOC_025478	XLOC_025478	AT5G14930	Chr5:4828640-4830955	J7_0_Shoot	J7_10_Shoot	OK	28.605	60.006	1.06884	3.1013	5e-05	0.000290156	yes
1134	XLOC_025531	XLOC_025531	AT5G15880	Chr5:5185708-5189348	J7_0_Shoot	J7_10_Shoot	OK	16.4081	22.808	0.475131	1.78249	0.00655	0.020671	yes
1135	XLOC_025541	XLOC_025541	AT5G16030	Chr5:5238177-5240748	J7_0_Shoot	J7_10_Shoot	OK	204.784	131.982	-0.633762	-2.54981	0.00025	0.00124892	yes
1136	XLOC_025546	XLOC_025546	AT5G16150	Chr5:5272556-5275815	J7_0_Shoot	J7_10_Shoot	OK	152.485	103.932	-0.553025	-2.19653	0.00125	0.0050761	yes
1137	XLOC_025560	XLOC_025560	AT5G16420	Chr5:5368002-5370139	J7_0_Shoot	J7_10_Shoot	OK	4.50729	6.63389	0.557595	1.81184	0.00785	0.0240258	yes
1138	XLOC_025563	XLOC_025563	AT5G16450	Chr5:5373882-5375999	J7_0_Shoot	J7_10_Shoot	OK	22.7389	66.7318	1.55321	6.00278	5e-05	0.000290156	yes
1139	XLOC_025588	XLOC_025588	AT5G16840	Chr5:5535868-5538250	J7_0_Shoot	J7_10_Shoot	OK	41.2636	68.3916	0.728948	2.96179	5e-05	0.000290156	yes
1140	XLOC_025621	XLOC_025621	AT5G17450	Chr5:5755321-5756888	J7_0_Shoot	J7_10_Shoot	OK	6.52023	30.3292	2.21771	6.06826	5e-05	0.000290156	yes
1141	XLOC_025624	XLOC_025624	AT5G17530	Chr5:5777594-5783081	J7_0_Shoot	J7_10_Shoot	OK	10.2363	14.1922	0.471414	1.89513	0.00545	0.0175938	yes
1142	XLOC_025657	XLOC_025657	AT5G18140	Chr5:5998142-6000524	J7_0_Shoot	J7_10_Shoot	OK	33.6384	51.8632	0.624603	2.30334	0.00115	0.00471533	yes
1143	XLOC_025680	XLOC_025680	AT5G18550	Chr5:6160177-6163130	J7_0_Shoot	J7_10_Shoot	OK	9.20035	15.063	0.711252	2.82704	5e-05	0.000290156	yes
1144	XLOC_025683	XLOC_025683	AT5G18630	Chr5:6202608-6205737	J7_0_Shoot	J7_10_Shoot	OK	30.716	20.6922	-0.569903	-2.20824	0.00075	0.00327212	yes
1145	XLOC_025685	XLOC_025685	AT5G18640	Chr5:6212801-6215798	J7_0_Shoot	J7_10_Shoot	OK	30.9768	22.5141	-0.460356	-1.80381	0.0062	0.0197088	yes
1146	XLOC_025695	XLOC_025695	AT5G18780	Chr5:6264269-6266907	J7_0_Shoot	J7_10_Shoot	OK	3.8452	6.82759	0.828316	1.67023	0.01415	0.0393715	yes
1147	XLOC_025710	XLOC_025710	AT5G19050	Chr5:6369248-6371904	J7_0_Shoot	J7_10_Shoot	OK	16.3131	24.45	0.583806	2.22518	0.00085	0.00363458	yes
1148	XLOC_025712	XLOC_025712	AT5G19070	Chr5:6375244-6377660	J7_0_Shoot	J7_10_Shoot	OK	17.8382	31.1168	0.802722	3.18031	5e-05	0.000290156	yes
1149	XLOC_025726	XLOC_025726	AT5G19250	Chr5:6471894-6472945	J7_0_Shoot	J7_10_Shoot	OK	196.773	273.192	0.473381	1.90105	0.00375	0.0128106	yes
1150	XLOC_025741	XLOC_025741	AT5G19460	Chr5:6562893-6567592	J7_0_Shoot	J7_10_Shoot	OK	13.6287	23.6836	0.797237	2.78463	5e-05	0.000290156	yes
1151	XLOC_025743	XLOC_025743	AT5G19480	Chr5:6571500-6573525	J7_0_Shoot	J7_10_Shoot	OK	23.5403	32.0312	0.444345	1.68587	0.01185	0.034002	yes
1152	XLOC_025773	XLOC_025773	AT5G20060	Chr5:6774301-6779614	J7_0_Shoot	J7_10_Shoot	OK	41.6652	65.3524	0.649397	2.15461	0.00205	0.00766874	yes
1153	XLOC_025787	XLOC_025787	AT5G20230	Chr5:6826505-6831515	J7_0_Shoot	J7_10_Shoot	OK	1371.32	1967.19	0.520574	1.74584	0.00875	0.026379	yes
1154	XLOC_025789	XLOC_025789	AT5G20250	Chr5:6833658-6836782	J7_0_Shoot	J7_10_Shoot	OK	292.205	127.707	-1.19414	-4.61036	5e-05	0.000290156	yes
1155	XLOC_025832	XLOC_025832	AT5G21105	Chr5:7172686-7177841	J7_0_Shoot	J7_10_Shoot	OK	44.4027	83.1228	0.904598	3.84346	5e-05	0.000290156	yes
1156	XLOC_025837	XLOC_025837	AT5G21170	Chr5:7205561-7208496	J7_0_Shoot	J7_10_Shoot	OK	108.915	66.7984	-0.705311	-2.88328	5e-05	0.000290156	yes
1157	XLOC_025848	XLOC_025848	AT5G22000	Chr5:7277182-7280255	J7_0_Shoot	J7_10_Shoot	OK	71.9388	102.175	0.5062	2.01705	0.0019	0.00718824	yes
1158	XLOC_025860	XLOC_025860	AT5G22210	Chr5:7358819-7359988	J7_0_Shoot	J7_10_Shoot	OK	36.2216	55.0103	0.602851	2.11555	0.003	0.010594	yes
1159	XLOC_025891	XLOC_025891	AT5G22690	Chr5:7541233-7545263	J7_0_Shoot	J7_10_Shoot	OK	21.2523	40.0408	0.913848	3.82665	5e-05	0.000290156	yes
1160	XLOC_025907	XLOC_025907	AT5G23020	Chr5:7718120-7721839	J7_0_Shoot	J7_10_Shoot	OK	20.2155	69.2593	1.77654	7.48534	5e-05	0.000290156	yes
1161	XLOC_025911	XLOC_025911	AT5G23090	Chr5:7749069-7750544	J7_0_Shoot	J7_10_Shoot	OK	14.445	22.1747	0.618347	2.10299	0.00165	0.00641475	yes
1162	XLOC_025921	XLOC_025921	AT5G23210	Chr5:7810682-7815039	J7_0_Shoot	J7_10_Shoot	OK	33.6194	45.1495	0.425414	1.80868	0.0093	0.0278188	yes
1163	XLOC_025947	XLOC_025947	AT5G23690	Chr5:7987528-7990632	J7_0_Shoot	J7_10_Shoot	OK	6.04146	4.04138	-0.580049	-1.66499	0.013	0.036728	yes
1164	XLOC_025952	XLOC_025952	AT5G23810	Chr5:8028377-8030816	J7_0_Shoot	J7_10_Shoot	OK	3.16072	13.382	2.08196	6.00654	5e-05	0.000290156	yes
1165	XLOC_026005	XLOC_026005	AT5G24770	Chr5:8500475-8508957	J7_0_Shoot	J7_10_Shoot	OK	6.82752	119.648	4.13129	2.41866	0.01515	0.0415878	yes
1166	XLOC_026028	XLOC_026028	AT5G25220	Chr5:8736073-8738584	J7_0_Shoot	J7_10_Shoot	OK	32.6728	47.8347	0.549965	2.33919	0.00075	0.00327212	yes
1167	XLOC_026082	XLOC_026082	AT5G26280	Chr5:9208695-9210572	J7_0_Shoot	J7_10_Shoot	OK	15.505	49.0821	1.66246	6.6079	5e-05	0.000290156	yes
1168	XLOC_026089	XLOC_026089	AT5G26667	Chr5:9275946-9278593	J7_0_Shoot	J7_10_Shoot	OK	56.5217	87.0786	0.623514	2.4862	0.00015	0.000794442	yes
1169	XLOC_026098	XLOC_026098	AT5G26690	Chr5:9310743-9315550	J7_0_Shoot	J7_10_Shoot	OK	2.32449	10.2785	2.14464	3.84529	5e-05	0.000290156	yes
1170	XLOC_026105	XLOC_026105	AT5G26610	Chr5:9375182-9377125	J7_0_Shoot	J7_10_Shoot	OK	20.1258	28.9525	0.524638	2.06978	0.00205	0.00766874	yes
1171	XLOC_026180	XLOC_026180	AT5G27830	Chr5:9861288-9862897	J7_0_Shoot	J7_10_Shoot	OK	20.0344	29.7106	0.568501	1.77569	0.00785	0.0240258	yes
1172	XLOC_026336	XLOC_026336	AT5G35940	Chr5:14090628-14093036	J7_0_Shoot	J7_10_Shoot	OK	0.126545	13.4812	6.73516	4.90375	0.012	0.0343624	yes
1173	XLOC_026347	XLOC_026347	AT5G36250	Chr5:14282102-14284594	J7_0_Shoot	J7_10_Shoot	OK	33.6208	48.5192	0.5292	2.16975	0.001	0.00419252	yes
1174	XLOC_026376	XLOC_026376	AT5G37290	Chr5:14762369-14764344	J7_0_Shoot	J7_10_Shoot	OK	6.27587	11.7974	0.910584	2.62223	0.00025	0.00124892	yes
1175	XLOC_026429	XLOC_026429	AT5G38210	Chr5:15260799-15265630	J7_0_Shoot	J7_10_Shoot	OK	19.563	28.8981	0.56285	2.40962	0.00055	0.00251832	yes
1176	XLOC_026430	XLOC_026430	AT5G38220	Chr5:15268867-15271353	J7_0_Shoot	J7_10_Shoot	OK	7.92687	13.0674	0.721147	2.39043	0.001	0.00419252	yes
1177	XLOC_026437	XLOC_026437	AT5G38340	Chr5:15320476-15324736	J7_0_Shoot	J7_10_Shoot	OK	0.63012	1.98463	1.65517	3.28969	0.0001	0.000549371	yes
1178	XLOC_026490	XLOC_026490	AT5G39320	Chr5:15742761-15745040	J7_0_Shoot	J7_10_Shoot	OK	17.6379	26.8132	0.604262	2.28211	0.0008	0.00345458	yes
1179	XLOC_026517	XLOC_026517	AT5G39785	Chr5:15928998-15932276	J7_0_Shoot	J7_10_Shoot	OK	10.1481	29.1197	1.52078	6.24169	5e-05	0.000290156	yes
1180	XLOC_026528	XLOC_026528	AT5G39990	Chr5:16004280-16006740	J7_0_Shoot	J7_10_Shoot	OK	9.94359	14.9835	0.591533	2.15674	0.0019	0.00718824	yes
1181	XLOC_026560	XLOC_026560	AT5G40530	Chr5:16234496-16236256	J7_0_Shoot	J7_10_Shoot	OK	12.3404	21.7749	0.819276	3.01284	5e-05	0.000290156	yes
1182	XLOC_026562	XLOC_026562	AT5G40550	Chr5:16241008-16243381	J7_0_Shoot	J7_10_Shoot	OK	7.11231	13.3893	0.912688	2.9511	5e-05	0.000290156	yes
1183	XLOC_026577	XLOC_026577	AT5G40780	Chr5:16323650-16327281	J7_0_Shoot	J7_10_Shoot	OK	17.4016	33.0277	0.924455	3.47595	5e-05	0.000290156	yes
1184	XLOC_026597	XLOC_026597	AT5G41080	Chr5:16441743-16444007	J7_0_Shoot	J7_10_Shoot	OK	12.4924	58.2559	2.22136	7.77836	5e-05	0.000290156	yes
1185	XLOC_026599	XLOC_026599	AT5G41100	Chr5:16447221-16450881	J7_0_Shoot	J7_10_Shoot	OK	26.0836	45.1549	0.791739	3.26152	5e-05	0.000290156	yes
1186	XLOC_026616	XLOC_026616	AT5G41480	Chr5:16595926-16598669	J7_0_Shoot	J7_10_Shoot	OK	7.04934	11.2611	0.675792	2.26606	0.0004	0.00189376	yes
1187	XLOC_026630	XLOC_026630	AT5G41680	Chr5:16667884-16669767	J7_0_Shoot	J7_10_Shoot	OK	23.354	31.9667	0.452903	1.84843	0.0052	0.0169421	yes
1188	XLOC_026632	XLOC_026632	AT5G41750	Chr5:16693908-16698951	J7_0_Shoot	J7_10_Shoot	OK	26.1066	42.7101	0.710165	2.82889	5e-05	0.000290156	yes
1189	XLOC_026699	XLOC_026699	AT5G42650	Chr5:17097514-17101484	J7_0_Shoot	J7_10_Shoot	OK	103.972	1371.91	3.72191	13.2943	5e-05	0.000290156	yes
1190	XLOC_026710	XLOC_026710	AT5G42770	Chr5:17151970-17155757	J7_0_Shoot	J7_10_Shoot	OK	7.75593	12.2208	0.65597	1.83865	0.00495	0.0162109	yes
1191	XLOC_026714	XLOC_026714	AT5G42830	Chr5:17176320-17178120	J7_0_Shoot	J7_10_Shoot	OK	12.1819	23.4638	0.945699	3.70397	5e-05	0.000290156	yes
1192	XLOC_026761	XLOC_026761	AT5G43570	Chr5:17506285-17507682	J7_0_Shoot	J7_10_Shoot	OK	1.41203	6.53078	2.20948	2.63626	0.0033	0.0114744	yes
1193	XLOC_026824	XLOC_026824	AT5G44565	Chr5:17951475-17953133	J7_0_Shoot	J7_10_Shoot	OK	4.93297	27.9002	2.49975	4.92013	5e-05	0.000290156	yes
1194	XLOC_026828	XLOC_026828	AT5G44572	Chr5:17968151-17969566	J7_0_Shoot	J7_10_Shoot	OK	78.7402	44.8172	-0.813048	-2.94875	5e-05	0.000290156	yes
1195	XLOC_026839	XLOC_026839	AT5G44650	Chr5:18013148-18017684	J7_0_Shoot	J7_10_Shoot	OK	47.575	69.0516	0.537472	1.78751	0.0091	0.0273043	yes
1196	XLOC_026841	XLOC_026841	AT5G44720	Chr5:18042970-18046931	J7_0_Shoot	J7_10_Shoot	OK	56.221	116.302	1.04869	3.06009	5e-05	0.000290156	yes
1197	XLOC_026850	XLOC_026850	AT5G44870	Chr5:18114595-18118755	J7_0_Shoot	J7_10_Shoot	OK	14.8084	23.1177	0.642584	2.71012	0.0001	0.000549371	yes
1198	XLOC_026882	XLOC_026882	AT5G45430	Chr5:18407335-18411977	J7_0_Shoot	J7_10_Shoot	OK	59.9623	90.5691	0.594962	2.39106	0.00075	0.00327212	yes
1199	XLOC_026897	XLOC_026897	AT5G45710	Chr5:18540849-18542863	J7_0_Shoot	J7_10_Shoot	OK	12.4124	26.9364	1.11778	4.2412	5e-05	0.000290156	yes
1200	XLOC_026930	XLOC_026930	AT5G46430	Chr5:18833266-18834564	J7_0_Shoot	J7_10_Shoot	OK	525.022	709.036	0.43348	1.6833	0.01095	0.0319109	yes
1201	XLOC_026932	XLOC_026932	AT5G46470	Chr5:18842553-18850317	J7_0_Shoot	J7_10_Shoot	OK	15.3558	21.9762	0.51716	2.15368	0.0019	0.00718824	yes
1202	XLOC_026965	XLOC_026965	AT5G46910	Chr5:19046426-19051404	J7_0_Shoot	J7_10_Shoot	OK	14.4233	35.3803	1.29454	5.12378	5e-05	0.000290156	yes
1203	XLOC_026983	XLOC_026983	AT5G47310	Chr5:19200781-19202921	J7_0_Shoot	J7_10_Shoot	OK	33.2268	51.6293	0.635845	2.54981	0.00025	0.00124892	yes
1204	XLOC_027037	XLOC_027037	AT5G48360	Chr5:19595636-19600644	J7_0_Shoot	J7_10_Shoot	OK	11.9946	7.99226	-0.585704	-1.60843	0.0175	0.0470603	yes
1205	XLOC_027059	XLOC_027059	AT5G48730	Chr5:19763151-19765675	J7_0_Shoot	J7_10_Shoot	OK	11.9528	23.1177	0.951641	3.59015	5e-05	0.000290156	yes
1206	XLOC_027069	XLOC_027069	AT5G48950	Chr5:19846152-19847435	J7_0_Shoot	J7_10_Shoot	OK	1.93358	6.11025	1.65996	2.87193	0.00205	0.00766874	yes
1207	XLOC_027098	XLOC_027098	AT5G49410	Chr5:20032462-20034001	J7_0_Shoot	J7_10_Shoot	OK	4.47379	7.78645	0.79947	1.85249	0.0056	0.018023	yes
1208	XLOC_027117	XLOC_027117	AT5G49710	Chr5:20195409-20197353	J7_0_Shoot	J7_10_Shoot	OK	16.0197	23.4398	0.549108	1.90194	0.00395	0.0133892	yes
1209	XLOC_027147	XLOC_027147	AT5G50200	Chr5:20436274-20437726	J7_0_Shoot	J7_10_Shoot	OK	11.7242	17.6295	0.588503	1.89581	0.0035	0.0120836	yes
1210	XLOC_027179	XLOC_027179	AT5G50840	Chr5:20685819-20688918	J7_0_Shoot	J7_10_Shoot	OK	7.52236	12.7312	0.759116	2.50535	0.00015	0.000794442	yes
1211	XLOC_027188	XLOC_027188	AT5G51040	Chr5:20750659-20752024	J7_0_Shoot	J7_10_Shoot	OK	34.3735	82.1998	1.25784	5.06139	5e-05	0.000290156	yes
1212	XLOC_027253	XLOC_027253	AT5G52210	Chr5:21204990-21207716	J7_0_Shoot	J7_10_Shoot	OK	17.7437	29.7442	0.745297	2.72158	5e-05	0.000290156	yes
1213	XLOC_027275	XLOC_027275	AT5G52580	Chr5:21337860-21343011	J7_0_Shoot	J7_10_Shoot	OK	20.3822	30.8949	0.600057	2.40098	0.0001	0.000549371	yes
1214	XLOC_027301	XLOC_027301	AT5G53050	Chr5:21509801-21513576	J7_0_Shoot	J7_10_Shoot	OK	2.32827	8.7316	1.90699	1.86596	0.0088	0.0264983	yes
1215	XLOC_027306	XLOC_027306	AT5G53120	Chr5:21534549-21541029	J7_0_Shoot	J7_10_Shoot	OK	10.9431	22.3073	1.0275	2.0005	0.0039	0.0132481	yes
1216	XLOC_027310	XLOC_027310	AT5G53160	Chr5:21560717-21562260	J7_0_Shoot	J7_10_Shoot	OK	105.612	156.632	0.568609	2.31846	0.0006	0.00270043	yes
1217	XLOC_027318	XLOC_027318	AT5G53310	Chr5:21634519-21638398	J7_0_Shoot	J7_10_Shoot	OK	56.2247	83.4332	0.569418	2.28735	0.0002	0.00103083	yes
1218	XLOC_027320	XLOC_027320	AT5G53360	Chr5:21647883-21651610	J7_0_Shoot	J7_10_Shoot	OK	11.3996	21.5094	0.915985	1.93068	0.0048	0.0157931	yes
1219	XLOC_027324	XLOC_027324	AT5G53420	Chr5:21673524-21675733	J7_0_Shoot	J7_10_Shoot	OK	18.2874	66.9523	1.87228	6.83999	5e-05	0.000290156	yes
1220	XLOC_027327	XLOC_027327	AT5G53450	Chr5:21688762-21692429	J7_0_Shoot	J7_10_Shoot	OK	27.9818	65.8097	1.23381	4.9321	5e-05	0.000290156	yes
1221	XLOC_027337	XLOC_027337	AT5G53550	Chr5:21755290-21758921	J7_0_Shoot	J7_10_Shoot	OK	53.7422	72.1496	0.424936	1.72419	0.0096	0.0285276	yes
1222	XLOC_027374	XLOC_027374	AT5G54130	Chr5:21962599-21965604	J7_0_Shoot	J7_10_Shoot	OK	2.76161	6.04694	1.1307	3.22578	5e-05	0.000290156	yes
1223	XLOC_027375	XLOC_027375	AT5G54140	Chr5:21965708-21968061	J7_0_Shoot	J7_10_Shoot	OK	5.2973	14.8774	1.48979	4.97388	5e-05	0.000290156	yes
1224	XLOC_027385	XLOC_027385	AT5G54270	Chr5:22038272-22040905	J7_0_Shoot	J7_10_Shoot	OK	1515.86	393.264	-1.94656	-7.10799	5e-05	0.000290156	yes
1225	XLOC_027428	XLOC_027428	AT5G55000	Chr5:22318309-22321750	J7_0_Shoot	J7_10_Shoot	OK	13.9422	23.5995	0.759302	2.68052	5e-05	0.000290156	yes
1226	XLOC_027438	XLOC_027438	AT5G55125	Chr5:22372019-22376086	J7_0_Shoot	J7_10_Shoot	OK	30.2223	51.6132	0.772128	1.81544	0.0062	0.0197088	yes
1227	XLOC_027459	XLOC_027459	AT5G55530	Chr5:22492939-22495956	J7_0_Shoot	J7_10_Shoot	OK	36.2427	47.6668	0.395294	1.57564	0.0172	0.046342	yes
1228	XLOC_027482	XLOC_027482	AT5G55860	Chr5:22609458-22612488	J7_0_Shoot	J7_10_Shoot	OK	9.37219	14.4621	0.625819	2.51176	0.0003	0.00147144	yes
1229	XLOC_027510	XLOC_027510	AT5G56320	Chr5:22808640-22810637	J7_0_Shoot	J7_10_Shoot	OK	0.730932	1.86272	1.3496	1.95075	0.00665	0.0209241	yes
1230	XLOC_027517	XLOC_027517	AT5G56460	Chr5:22865109-22867996	J7_0_Shoot	J7_10_Shoot	OK	5.03886	10.4977	1.0589	3.48881	5e-05	0.000290156	yes
1231	XLOC_027520	XLOC_027520	AT5G56500	Chr5:22873790-22877402	J7_0_Shoot	J7_10_Shoot	OK	9.51011	14.9583	0.653416	2.5002	0.00015	0.000794442	yes
1232	XLOC_027557	XLOC_027557	AT5G57150	Chr5:23152173-23156537	J7_0_Shoot	J7_10_Shoot	OK	22.6325	66.4499	1.55387	5.50328	5e-05	0.000290156	yes
1233	XLOC_027620	XLOC_027620	AT5G58300	Chr5:23571878-23575084	J7_0_Shoot	J7_10_Shoot	OK	44.3605	28.4385	-0.641431	-2.48335	0.00015	0.000794442	yes
1234	XLOC_027643	XLOC_027643	AT5G58787	Chr5:23742447-23744619	J7_0_Shoot	J7_10_Shoot	OK	19.3687	30.0536	0.633813	2.42134	0.00025	0.00124892	yes
1235	XLOC_027685	XLOC_027685	AT5G59570	Chr5:24003887-24008014	J7_0_Shoot	J7_10_Shoot	OK	14.1493	38.022	1.4261	5.6478	5e-05	0.000290156	yes
1236	XLOC_027686	XLOC_027686	AT5G59610	Chr5:24013156-24015071	J7_0_Shoot	J7_10_Shoot	OK	12.0687	18.3829	0.607091	2.0121	0.0033	0.0114744	yes
1237	XLOC_027709	XLOC_027709	AT5G59980	Chr5:24147206-24149783	J7_0_Shoot	J7_10_Shoot	OK	8.67498	31.2499	1.84892	6.88633	5e-05	0.000290156	yes
1238	XLOC_027714	XLOC_027714	AT5G60120	Chr5:24207688-24211910	J7_0_Shoot	J7_10_Shoot	OK	8.66833	12.4669	0.524272	1.97765	0.0034	0.0117608	yes
1239	XLOC_027723	XLOC_027723	AT5G60300	Chr5:24264566-24270304	J7_0_Shoot	J7_10_Shoot	OK	15.2565	61.9628	2.02198	8.05437	5e-05	0.000290156	yes
1240	XLOC_027760	XLOC_027760	AT5G60860	Chr5:24484586-24486214	J7_0_Shoot	J7_10_Shoot	OK	15.4055	32.6201	1.08231	3.80574	5e-05	0.000290156	yes
1241	XLOC_027784	XLOC_027784	AT5G61360	Chr5:24670956-24673208	J7_0_Shoot	J7_10_Shoot	OK	23.2382	33.7969	0.540393	2.06748	0.00105	0.00436748	yes
1242	XLOC_027789	XLOC_027789	AT5G61440	Chr5:24707499-24708895	J7_0_Shoot	J7_10_Shoot	OK	22.8783	33.6016	0.554551	2.05853	0.00215	0.00799094	yes
1243	XLOC_027796	XLOC_027796	AT5G61560	Chr5:24752849-24756718	J7_0_Shoot	J7_10_Shoot	OK	13.6974	23.0808	0.752796	3.16043	5e-05	0.000290156	yes
1244	XLOC_027804	XLOC_027804	AT5G61670	Chr5:24783503-24785945	J7_0_Shoot	J7_10_Shoot	OK	32.5514	42.6556	0.390016	1.62976	0.01645	0.0445486	yes
1245	XLOC_027823	XLOC_027823	AT5G62030	Chr5:24918478-24920876	J7_0_Shoot	J7_10_Shoot	OK	24.2962	43.5494	0.841923	3.69495	5e-05	0.000290156	yes
1246	XLOC_027854	XLOC_027854	AT5G62520	Chr5:25097997-25103298	J7_0_Shoot	J7_10_Shoot	OK	27.2849	114.441	2.06843	5.46241	5e-05	0.000290156	yes
1247	XLOC_027867	XLOC_027867	AT5G62720	Chr5:25191841-25195009	J7_0_Shoot	J7_10_Shoot	OK	265.019	192.911	-0.458161	-2.00145	0.0068	0.0213378	yes
1248	XLOC_027895	XLOC_027895	AT5G63130	Chr5:25323101-25324540	J7_0_Shoot	J7_10_Shoot	OK	20.1357	37.2408	0.887133	3.75253	5e-05	0.000290156	yes
1249	XLOC_027899	XLOC_027899	AT5G63190	Chr5:25345541-25348796	J7_0_Shoot	J7_10_Shoot	OK	99.2969	68.6198	-0.533124	-2.22014	0.0019	0.00718824	yes
1250	XLOC_027908	XLOC_027908	AT5G63440	Chr5:25406301-25408423	J7_0_Shoot	J7_10_Shoot	OK	10.036	14.4855	0.529435	1.72366	0.0092	0.0275522	yes
1251	XLOC_027912	XLOC_027912	AT5G63530	Chr5:25433153-25435834	J7_0_Shoot	J7_10_Shoot	OK	16.4021	31.6938	0.950317	3.78161	5e-05	0.000290156	yes
1252	XLOC_027938	XLOC_027938	AT5G63990	Chr5:25613257-25615880	J7_0_Shoot	J7_10_Shoot	OK	3.50456	7.85761	1.16486	3.10438	0.0001	0.000549371	yes
1253	XLOC_027949	XLOC_027949	AT5G64240	Chr5:25695619-25699212	J7_0_Shoot	J7_10_Shoot	OK	27.5867	63.9226	1.21235	3.15554	5e-05	0.000290156	yes
1254	XLOC_027954	XLOC_027954	AT5G64330	Chr5:25727336-25733313	J7_0_Shoot	J7_10_Shoot	OK	16.1263	10.4492	-0.626025	-1.61543	0.0161	0.0437879	yes
1255	XLOC_027976	XLOC_027976	AT5G64680	Chr5:25854139-25855484	J7_0_Shoot	J7_10_Shoot	OK	22.6702	36.3333	0.680491	2.46833	0.0004	0.00189376	yes
1256	XLOC_027994	XLOC_027994	AT5G64940	Chr5:25948972-25955160	J7_0_Shoot	J7_10_Shoot	OK	28.5405	38.5578	0.434015	1.75574	0.00855	0.025856	yes
1257	XLOC_027998	XLOC_027998	AT5G65020	Chr5:25973814-25975726	J7_0_Shoot	J7_10_Shoot	OK	23.4983	161.422	2.7802	11.3178	5e-05	0.000290156	yes
1258	XLOC_028000	XLOC_028000	AT5G65050	Chr5:25982252-25991401	J7_0_Shoot	J7_10_Shoot	OK	35.5549	53.6738	0.594169	2.13976	0.0037	0.0126706	yes
1259	XLOC_028016	XLOC_028016	AT5G65290	Chr5:26089555-26094548	J7_0_Shoot	J7_10_Shoot	OK	6.89621	10.7809	0.644607	2.48042	0.0003	0.00147144	yes
1260	XLOC_028020	XLOC_028020	AT5G65400	Chr5:26131425-26133267	J7_0_Shoot	J7_10_Shoot	OK	7.01147	11.7876	0.74948	2.31377	0.00055	0.00251832	yes
1261	XLOC_028039	XLOC_028039	AT5G65690	Chr5:26266263-26269734	J7_0_Shoot	J7_10_Shoot	OK	0.220227	4.08763	4.2142	6.20483	0.0002	0.00103083	yes
1262	XLOC_028062	XLOC_028062	AT5G66040	Chr5:26410519-26414538	J7_0_Shoot	J7_10_Shoot	OK	639.624	1144.96	0.839997	3.00637	5e-05	0.000290156	yes
1263	XLOC_028109	XLOC_028109	AT5G66930	Chr5:26725855-26727758	J7_0_Shoot	J7_10_Shoot	OK	15.7139	31.0585	0.982946	3.54348	5e-05	0.000290156	yes
1264	XLOC_028120	XLOC_028120	AT5G67170	Chr5:26799765-26802802	J7_0_Shoot	J7_10_Shoot	OK	9.623	12.9461	0.427953	1.62735	0.0168	0.0454091	yes
1265	XLOC_028143	XLOC_028143	AT5G67530	Chr5:26941155-26946365	J7_0_Shoot	J7_10_Shoot	OK	11.3014	17.5353	0.633762	1.99032	0.00395	0.0133892	yes
1266	XLOC_028187	XLOC_028187	AT5G01720	Chr5:266556-270483	J7_0_Shoot	J7_10_Shoot	OK	18.2411	31.4709	0.786822	3.19382	5e-05	0.000290156	yes
1267	XLOC_028206	XLOC_028206	AT5G02020	Chr5:386017-388123	J7_0_Shoot	J7_10_Shoot	OK	26.0174	14.3979	-0.853615	-2.97814	5e-05	0.000290156	yes
1268	XLOC_028217	XLOC_028217	AT5G02290	Chr5:469297-472784	J7_0_Shoot	J7_10_Shoot	OK	57.8283	125.668	1.11977	4.48982	5e-05	0.000290156	yes
1269	XLOC_028236	XLOC_028236	AT5G02600	Chr5:583068-586906	J7_0_Shoot	J7_10_Shoot	OK	13.2598	42.5977	1.68371	5.99508	5e-05	0.000290156	yes
1270	XLOC_028246	XLOC_028246	AT5G02810	Chr5:637896-641993	J7_0_Shoot	J7_10_Shoot	OK	49.8274	18.8548	-1.40201	-5.85687	5e-05	0.000290156	yes
1271	XLOC_028253	XLOC_028253	AT5G03040	Chr5:710101-712994	J7_0_Shoot	J7_10_Shoot	OK	40.7053	60.0683	0.561387	2.14955	0.0016	0.0062472	yes
1272	XLOC_028261	XLOC_028261	AT5G03200	Chr5:758155-762493	J7_0_Shoot	J7_10_Shoot	OK	13.898	22.5126	0.695857	2.02417	0.0018	0.00688389	yes
1273	XLOC_028273	XLOC_028273	AT5G03380	Chr5:832103-834412	J7_0_Shoot	J7_10_Shoot	OK	140.818	225.722	0.680716	2.84807	0.0001	0.000549371	yes
1274	XLOC_028320	XLOC_028320	AT5G04090	Chr5:1105409-1108266	J7_0_Shoot	J7_10_Shoot	OK	18.3031	28.4058	0.6341	2.42002	0.00025	0.00124892	yes
1275	XLOC_028344	XLOC_028344	AT5G04520	Chr5:1287850-1291091	J7_0_Shoot	J7_10_Shoot	OK	9.30434	12.5693	0.433932	1.59359	0.018	0.0482003	yes
1276	XLOC_028410	XLOC_028410	AT5G05610	Chr5:1676931-1679104	J7_0_Shoot	J7_10_Shoot	OK	46.4931	82.936	0.834983	3.25582	5e-05	0.000290156	yes
1277	XLOC_028432	XLOC_028432	AT5G06060	Chr5:1820131-1825894	J7_0_Shoot	J7_10_Shoot	OK	38.1227	58.7802	0.624679	2.11691	0.00175	0.00673126	yes
1278	XLOC_028441	XLOC_028441	AT5G06250	Chr5:1892080-1894124	J7_0_Shoot	J7_10_Shoot	OK	0.943349	2.43999	1.37101	1.93159	0.00945	0.028181	yes
1279	XLOC_028444	XLOC_028444	AT5G06300	Chr5:1921650-1925370	J7_0_Shoot	J7_10_Shoot	OK	7.0698	14.897	1.07528	3.3299	5e-05	0.000290156	yes
1280	XLOC_028458	XLOC_028458	AT5G06530	Chr5:1989746-1994912	J7_0_Shoot	J7_10_Shoot	OK	11.9231	21.7265	0.865693	3.72446	5e-05	0.000290156	yes
1281	XLOC_028461	XLOC_028461	AT5G06570	Chr5:2007599-2011041	J7_0_Shoot	J7_10_Shoot	OK	2.30434	4.10584	0.833325	1.69931	0.01075	0.0314147	yes
1282	XLOC_028479	XLOC_028479	AT5G06850	Chr5:2126974-2130443	J7_0_Shoot	J7_10_Shoot	OK	4.9317	8.37617	0.764207	2.83042	5e-05	0.000290156	yes
1283	XLOC_028549	XLOC_028549	AT5G08185	Chr5:2633990-2635438	J7_0_Shoot	J7_10_Shoot	OK	11.1544	19.0888	0.775119	2.01236	0.0026	0.00939082	yes
1284	XLOC_028558	XLOC_028558	AT5G08370	Chr5:2689712-2693550	J7_0_Shoot	J7_10_Shoot	OK	14.2528	23.6625	0.73136	2.72441	5e-05	0.000290156	yes
1285	XLOC_028588	XLOC_028588	AT5G09250	Chr5:2875231-2876575	J7_0_Shoot	J7_10_Shoot	OK	19.5248	58.6214	1.58612	5.54005	5e-05	0.000290156	yes
1286	XLOC_028621	XLOC_028621	AT5G09820	Chr5:3055778-3057447	J7_0_Shoot	J7_10_Shoot	OK	9.682	15.4807	0.677095	2.35171	0.0013	0.00523553	yes
1287	XLOC_028624	XLOC_028624	AT5G09850	Chr5:3062705-3065889	J7_0_Shoot	J7_10_Shoot	OK	26.2185	38.8744	0.568237	2.4026	0.00045	0.00210066	yes
1288	XLOC_028663	XLOC_028663	AT5G10490	Chr5:3300224-3304761	J7_0_Shoot	J7_10_Shoot	OK	15.2607	20.255	0.408458	1.67652	0.01345	0.0378056	yes
1289	XLOC_028675	XLOC_028675	AT5G10650	Chr5:3360116-3368949	J7_0_Shoot	J7_10_Shoot	OK	8.59846	13.7499	0.677268	1.74146	0.0091	0.0273043	yes
1290	XLOC_028699	XLOC_028699	AT5G11030	Chr5:3490831-3495132	J7_0_Shoot	J7_10_Shoot	OK	7.60368	11.7262	0.624964	2.18769	0.0006	0.00270043	yes
1291	XLOC_028709	XLOC_028709	AT5G11260	Chr5:3592563-3594992	J7_0_Shoot	J7_10_Shoot	OK	3.04926	5.42473	0.831093	1.89025	0.00535	0.017355	yes
1292	XLOC_028743	XLOC_028743	AT5G11840	Chr5:3813350-3814835	J7_0_Shoot	J7_10_Shoot	OK	44.4372	61.6507	0.472349	1.87782	0.00525	0.0170787	yes
1293	XLOC_028767	XLOC_028767	AT5G12240	Chr5:3958900-3960880	J7_0_Shoot	J7_10_Shoot	OK	39.2842	54.5497	0.473623	1.78597	0.00865	0.0261148	yes
1294	XLOC_028775	XLOC_028775	AT5G12330	Chr5:3987374-3989754	J7_0_Shoot	J7_10_Shoot	OK	0.945575	5.51037	2.54289	7.0935	5e-05	0.000290156	yes
1295	XLOC_028809	XLOC_028809	AT5G13300	Chr5:4255548-4262314	J7_0_Shoot	J7_10_Shoot	OK	24.5001	39.5865	0.692221	2.25841	0.00025	0.00124892	yes
1296	XLOC_028832	XLOC_028832	AT5G13800	Chr5:4451836-4454623	J7_0_Shoot	J7_10_Shoot	OK	56.8771	94.5353	0.733005	2.89753	5e-05	0.000290156	yes
1297	XLOC_028898	XLOC_028898	AT5G14690	Chr5:4733670-4736659	J7_0_Shoot	J7_10_Shoot	OK	1.23382	3.11362	1.33546	2.71152	0.0006	0.00270043	yes
1298	XLOC_028902	XLOC_028902	AT5G14770	Chr5:4770846-4775816	J7_0_Shoot	J7_10_Shoot	OK	5.42021	2.91096	-0.896853	-3.24638	5e-05	0.000290156	yes
1299	XLOC_028938	XLOC_028938	AT5G15460	Chr5:5018710-5020792	J7_0_Shoot	J7_10_Shoot	OK	15.2589	21.7825	0.513513	1.66062	0.0118	0.0338816	yes
1300	XLOC_028960	XLOC_028960	AT5G15860	Chr5:5178504-5181383	J7_0_Shoot	J7_10_Shoot	OK	7.75056	13.3545	0.784955	2.74341	5e-05	0.000290156	yes
1301	XLOC_028981	XLOC_028981	AT5G16210	Chr5:5290686-5297982	J7_0_Shoot	J7_10_Shoot	OK	14.2699	18.6484	0.386082	1.6148	0.01625	0.0440917	yes
1302	XLOC_029043	XLOC_029043	AT5G17230	Chr5:5659573-5662875	J7_0_Shoot	J7_10_Shoot	OK	66.1748	94.7344	0.517607	2.10564	0.0015	0.00590587	yes
1303	XLOC_029066	XLOC_029066	AT5G17620	Chr5:5805754-5808561	J7_0_Shoot	J7_10_Shoot	OK	8.69605	12.1106	0.477833	1.6166	0.01785	0.0478492	yes
1304	XLOC_029118	XLOC_029118	AT5G18400	Chr5:6092681-6095053	J7_0_Shoot	J7_10_Shoot	OK	74.1605	141.305	0.930089	3.78017	5e-05	0.000290156	yes
1305	XLOC_029151	XLOC_029151	AT5G18970	Chr5:6330304-6334642	J7_0_Shoot	J7_10_Shoot	OK	4.97458	17.763	1.83623	3.65813	5e-05	0.000290156	yes
1306	XLOC_029156	XLOC_029156	AT5G19030	Chr5:6357382-6359137	J7_0_Shoot	J7_10_Shoot	OK	14.0993	21.5352	0.611077	1.76711	0.00855	0.025856	yes
1307	XLOC_029179	XLOC_029179	AT5G19450	Chr5:6558425-6562000	J7_0_Shoot	J7_10_Shoot	OK	27.7865	47.3014	0.767496	3.19506	5e-05	0.000290156	yes
1308	XLOC_029256	XLOC_029256	AT5G20700	Chr5:7002732-7007164	J7_0_Shoot	J7_10_Shoot	OK	198.463	443.382	1.15968	4.44969	5e-05	0.000290156	yes
1309	XLOC_029262	XLOC_029262	AT5G20830	Chr5:7050225-7055195	J7_0_Shoot	J7_10_Shoot	OK	13.8845	8.2651	-0.748367	-2.80528	5e-05	0.000290156	yes
1310	XLOC_029276	XLOC_029276	AT5G21040	Chr5:7144876-7147277	J7_0_Shoot	J7_10_Shoot	OK	16.182	23.9864	0.567822	2.27451	0.0008	0.00345458	yes
1311	XLOC_029277	XLOC_029277	AT5G21060	Chr5:7148977-7157775	J7_0_Shoot	J7_10_Shoot	OK	18.3827	27.2603	0.568456	1.70869	0.00985	0.0291475	yes
1312	XLOC_029290	XLOC_029290	AT5G21950	Chr5:7253920-7256075	J7_0_Shoot	J7_10_Shoot	OK	3.33783	7.13347	1.09569	2.85767	5e-05	0.000290156	yes
1313	XLOC_029323	XLOC_029323	AT5G22450	Chr5:7436965-7443370	J7_0_Shoot	J7_10_Shoot	OK	24.1193	32.6091	0.435089	1.79376	0.00835	0.025348	yes
1314	XLOC_029392	XLOC_029392	AT5G23590	Chr5:7953528-7955640	J7_0_Shoot	J7_10_Shoot	OK	22.9691	31.4539	0.453544	1.85372	0.0063	0.0199915	yes
1315	XLOC_029433	XLOC_029433	AT5G24290	Chr5:8263131-8265741	J7_0_Shoot	J7_10_Shoot	OK	3.11244	28.9093	3.21541	11.0141	5e-05	0.000290156	yes
1316	XLOC_029442	XLOC_029442	AT5G24390	Chr5:8323894-8329490	J7_0_Shoot	J7_10_Shoot	OK	2.06804	3.81526	0.88352	1.61917	0.0188	0.0498893	yes
1317	XLOC_029464	XLOC_029464	AT5G24760	Chr5:8494790-8497405	J7_0_Shoot	J7_10_Shoot	OK	12.9999	25.9346	0.996378	3.70242	5e-05	0.000290156	yes
1318	XLOC_029500	XLOC_029500	AT5G25440	Chr5:8854774-8856758	J7_0_Shoot	J7_10_Shoot	OK	39.74	132.568	1.73807	7.2444	5e-05	0.000290156	yes
1319	XLOC_029504	XLOC_029504	AT5G25510	Chr5:8881687-8884834	J7_0_Shoot	J7_10_Shoot	OK	14.9279	21.4232	0.521157	2.04299	0.00205	0.00766874	yes
1320	XLOC_029515	XLOC_029515	AT5G25770	Chr5:8967654-8972125	J7_0_Shoot	J7_10_Shoot	OK	12.6895	42.8071	1.75422	5.03029	5e-05	0.000290156	yes
1321	XLOC_029566	XLOC_029566	AT5G26760	Chr5:9403597-9407301	J7_0_Shoot	J7_10_Shoot	OK	21.6771	47.9044	1.14399	4.64406	5e-05	0.000290156	yes
1322	XLOC_029575	XLOC_029575	AT5G26980	Chr5:9488147-9490830	J7_0_Shoot	J7_10_Shoot	OK	13.6609	20.5634	0.590031	2.27108	0.0008	0.00345458	yes
1323	XLOC_029590	XLOC_029590	AT5G27395	Chr5:9671495-9674256	J7_0_Shoot	J7_10_Shoot	OK	13.0158	18.5001	0.507268	1.88709	0.00615	0.0195842	yes
1324	XLOC_029613	XLOC_029613	AT5G27930	Chr5:9958089-9961264	J7_0_Shoot	J7_10_Shoot	OK	18.8693	50.3969	1.41729	5.88865	5e-05	0.000290156	yes
1325	XLOC_029618	XLOC_029618	AT5G28020	Chr5:10026182-10028580	J7_0_Shoot	J7_10_Shoot	OK	26.7951	49.8831	0.89658	3.5827	5e-05	0.000290156	yes
1326	XLOC_029621	XLOC_029621	AT5G28050	Chr5:10043891-10045975	J7_0_Shoot	J7_10_Shoot	OK	91.0881	131.484	0.529547	2.0814	0.0016	0.0062472	yes
1327	XLOC_029658	XLOC_029658	AT5G28770	Chr5:10796458-10798222	J7_0_Shoot	J7_10_Shoot	OK	38.6873	28.5917	-0.436261	-1.75211	0.01105	0.0321431	yes
1328	XLOC_029666	XLOC_029666	AT5G29000	Chr5:11022082-11024960	J7_0_Shoot	J7_10_Shoot	OK	13.7302	34.6144	1.33402	5.04141	5e-05	0.000290156	yes
1329	XLOC_029737	XLOC_029737	AT5G35680	Chr5:13856102-13859013	J7_0_Shoot	J7_10_Shoot	OK	76.027	111.853	0.557025	2.19407	0.00105	0.00436748	yes
1330	XLOC_029757	XLOC_029757	AT5G36001	Chr5:14139965-14143249	J7_0_Shoot	J7_10_Shoot	OK	4.46089	9.64205	1.11201	4.11598	5e-05	0.000290156	yes
1331	XLOC_029769	XLOC_029769	AT5G36220	Chr5:14253532-14256033	J7_0_Shoot	J7_10_Shoot	OK	9.34962	68.1369	2.86546	11.4411	5e-05	0.000290156	yes
1332	XLOC_029815	XLOC_029815	AT5G36880	Chr5:14534612-14540299	J7_0_Shoot	J7_10_Shoot	OK	14.2114	20.8847	0.555404	2.13122	0.0008	0.00345458	yes
1333	XLOC_029850	XLOC_029850	AT5G37480	Chr5:14884283-14887068	J7_0_Shoot	J7_10_Shoot	OK	17.0412	30.1959	0.825328	2.76704	0.00015	0.000794442	yes
1334	XLOC_029952	XLOC_029952	AT5G39380	Chr5:15758716-15761679	J7_0_Shoot	J7_10_Shoot	OK	2.80339	4.66455	0.734565	2.14225	0.00125	0.0050761	yes
1335	XLOC_030001	XLOC_030001	AT5G40170	Chr5:16064924-16067650	J7_0_Shoot	J7_10_Shoot	OK	48.7233	84.4464	0.793422	3.27328	5e-05	0.000290156	yes
1336	XLOC_030013	XLOC_030013	AT5G40340	Chr5:16130850-16135089	J7_0_Shoot	J7_10_Shoot	OK	34.0995	56.2758	0.722766	2.93175	5e-05	0.000290156	yes
1337	XLOC_030015	XLOC_030015	AT5G40370	Chr5:16147593-16149198	J7_0_Shoot	J7_10_Shoot	OK	181.218	376.044	1.05317	4.21886	5e-05	0.000290156	yes
1338	XLOC_030025	XLOC_030025	AT5G40580	Chr5:16246785-16250872	J7_0_Shoot	J7_10_Shoot	OK	47.761	65.0407	0.445511	1.77592	0.0065	0.0205439	yes
1339	XLOC_030060	XLOC_030060	AT5G41120	Chr5:16455101-16459237	J7_0_Shoot	J7_10_Shoot	OK	2.96685	19.0743	2.68462	8.96891	5e-05	0.000290156	yes
1340	XLOC_030146	XLOC_030146	AT5G42660	Chr5:17102211-17105966	J7_0_Shoot	J7_10_Shoot	OK	7.95339	12.0287	0.596841	2.01801	0.0024	0.00876335	yes
1341	XLOC_030155	XLOC_030155	AT5G42850	Chr5:17181706-17182623	J7_0_Shoot	J7_10_Shoot	OK	80.3536	149.567	0.896357	3.76473	5e-05	0.000290156	yes
1342	XLOC_030157	XLOC_030157	AT5G42870	Chr5:17185462-17189943	J7_0_Shoot	J7_10_Shoot	OK	93.103	60.5698	-0.620229	-2.33752	0.00035	0.00168601	yes
1343	XLOC_030195	XLOC_030195	AT5G43380	Chr5:17420047-17421982	J7_0_Shoot	J7_10_Shoot	OK	6.24501	33.5931	2.42739	8.33466	5e-05	0.000290156	yes
1344	XLOC_030200	XLOC_030200	AT5G43440	Chr5:17453597-17456695	J7_0_Shoot	J7_10_Shoot	OK	57.59	37.631	-0.613898	-1.94666	0.00405	0.0136843	yes
1345	XLOC_030221	XLOC_030221	AT5G43880	Chr5:17639757-17643648	J7_0_Shoot	J7_10_Shoot	OK	11.8055	21.4062	0.858574	3.54904	5e-05	0.000290156	yes
1346	XLOC_030246	XLOC_030246	AT5G44290	Chr5:17840423-17843751	J7_0_Shoot	J7_10_Shoot	OK	46.3713	83.6958	0.851921	3.39997	5e-05	0.000290156	yes
1347	XLOC_030316	XLOC_030316	AT5G45340	Chr5:18368641-18370991	J7_0_Shoot	J7_10_Shoot	OK	90.2913	149.633	0.728772	3.14098	5e-05	0.000290156	yes
1348	XLOC_030422	XLOC_030422	AT5G47080	Chr5:19124611-19126653	J7_0_Shoot	J7_10_Shoot	OK	21.4916	32.9186	0.615133	2.63445	0.00025	0.00124892	yes
1349	XLOC_030457	XLOC_030457	AT5G47730	Chr5:19331546-19337101	J7_0_Shoot	J7_10_Shoot	OK	45.1262	85.4123	0.920479	3.17987	5e-05	0.000290156	yes
1350	XLOC_030476	XLOC_030476	AT5G48000	Chr5:19444137-19447850	J7_0_Shoot	J7_10_Shoot	OK	0.564017	30.7728	5.76977	8.78454	5e-05	0.000290156	yes
1351	XLOC_030517	XLOC_030517	AT5G48655	Chr5:19731149-19733043	J7_0_Shoot	J7_10_Shoot	OK	39.2528	74.7908	0.930064	3.79422	5e-05	0.000290156	yes
1352	XLOC_030518	XLOC_030518	AT5G48657	Chr5:19733883-19735550	J7_0_Shoot	J7_10_Shoot	OK	36.0413	73.0378	1.01899	4.27125	5e-05	0.000290156	yes
1353	XLOC_030537	XLOC_030537	AT5G48930	Chr5:19836298-19843807	J7_0_Shoot	J7_10_Shoot	OK	65.6964	291.288	2.14856	2.90176	0.00095	0.0040121	yes
1354	XLOC_030539	XLOC_030539	AT5G48970	Chr5:19853902-19859763	J7_0_Shoot	J7_10_Shoot	OK	18.1123	36.3764	1.00603	3.58899	5e-05	0.000290156	yes
1355	XLOC_030576	XLOC_030576	AT5G49580	Chr5:20123639-20127444	J7_0_Shoot	J7_10_Shoot	OK	15.4885	22.2304	0.521335	2.08703	0.0018	0.00688389	yes
1356	XLOC_030580	XLOC_030580	AT5G49640	Chr5:20151146-20152585	J7_0_Shoot	J7_10_Shoot	OK	107.854	70.884	-0.605543	-2.42519	0.00035	0.00168601	yes
1357	XLOC_030647	XLOC_030647	AT5G50740	Chr5:20635865-20637996	J7_0_Shoot	J7_10_Shoot	OK	10.533	22.4325	1.09068	3.26103	5e-05	0.000290156	yes
1358	XLOC_030677	XLOC_030677	AT5G51290	Chr5:20843945-20848340	J7_0_Shoot	J7_10_Shoot	OK	15.8613	22.9243	0.531364	2.12538	0.00135	0.00539574	yes
1359	XLOC_030724	XLOC_030724	AT5G52120	Chr5:21176421-21180325	J7_0_Shoot	J7_10_Shoot	OK	12.4173	75.8797	2.61136	10.0574	5e-05	0.000290156	yes
1360	XLOC_030729	XLOC_030729	AT5G52200	Chr5:21201729-21204759	J7_0_Shoot	J7_10_Shoot	OK	31.4072	63.7755	1.02191	3.47081	5e-05	0.000290156	yes
1361	XLOC_030740	XLOC_030740	AT5G52430	Chr5:21281623-21285271	J7_0_Shoot	J7_10_Shoot	OK	17.0929	22.5202	0.397828	1.63384	0.01695	0.0457268	yes
1362	XLOC_030797	XLOC_030797	AT5G53490	Chr5:21723306-21724671	J7_0_Shoot	J7_10_Shoot	OK	121.589	87.7052	-0.471279	-1.8642	0.0062	0.0197088	yes
1363	XLOC_030840	XLOC_030840	AT5G54200	Chr5:21993348-21997167	J7_0_Shoot	J7_10_Shoot	OK	7.19045	4.78183	-0.58852	-2.0711	0.0025	0.0090762	yes
1364	XLOC_030864	XLOC_030864	AT5G54710	Chr5:22227531-22232981	J7_0_Shoot	J7_10_Shoot	OK	37.8356	57.5897	0.606067	2.42598	0.0005	0.00230856	yes
1365	XLOC_030874	XLOC_030874	AT5G54930	Chr5:22302000-22307564	J7_0_Shoot	J7_10_Shoot	OK	11.8633	22.828	0.9443	2.8819	5e-05	0.000290156	yes
1366	XLOC_030880	XLOC_030880	AT5G55040	Chr5:22327194-22331813	J7_0_Shoot	J7_10_Shoot	OK	19.7325	28.1291	0.511487	2.10372	0.00175	0.00673126	yes
1367	XLOC_030884	XLOC_030884	AT5G55100	Chr5:22361101-22364780	J7_0_Shoot	J7_10_Shoot	OK	25.4339	47.9563	0.914968	3.66041	5e-05	0.000290156	yes
1368	XLOC_030992	XLOC_030992	AT5G57000	Chr5:23063714-23065350	J7_0_Shoot	J7_10_Shoot	OK	17.5339	31.5591	0.847913	3.00944	5e-05	0.000290156	yes
1369	XLOC_031010	XLOC_031010	AT5G57300	Chr5:23208476-23211139	J7_0_Shoot	J7_10_Shoot	OK	17.6712	25.2976	0.517601	1.92643	0.0034	0.0117608	yes
1370	XLOC_031013	XLOC_031013	AT5G57350	Chr5:23230878-23236572	J7_0_Shoot	J7_10_Shoot	OK	52.9686	72.5497	0.453831	1.82129	0.00765	0.0235502	yes
1371	XLOC_031093	XLOC_031093	AT5G58600	Chr5:23683790-23685725	J7_0_Shoot	J7_10_Shoot	OK	24.4476	53.1313	1.11987	4.44527	5e-05	0.000290156	yes
1372	XLOC_031101	XLOC_031101	AT5G58720	Chr5:23717774-23723137	J7_0_Shoot	J7_10_Shoot	OK	46.7751	118.894	1.34586	3.89857	5e-05	0.000290156	yes
1373	XLOC_031108	XLOC_031108	AT5G58800	Chr5:23744875-23747274	J7_0_Shoot	J7_10_Shoot	OK	32.9805	51.9217	0.654723	2.41473	0.0003	0.00147144	yes
1374	XLOC_031123	XLOC_031123	AT5G59090	Chr5:23851904-23855275	J7_0_Shoot	J7_10_Shoot	OK	0.422013	14.5706	5.10963	9.91818	5e-05	0.000290156	yes
1375	XLOC_031143	XLOC_031143	AT5G59480	Chr5:23978555-23982268	J7_0_Shoot	J7_10_Shoot	OK	23.5394	64.5547	1.45545	5.33488	5e-05	0.000290156	yes
1376	XLOC_031153	XLOC_031153	AT5G59613	Chr5:24015393-24016610	J7_0_Shoot	J7_10_Shoot	OK	264.387	375.541	0.506323	2.01018	0.0025	0.0090762	yes
1377	XLOC_031161	XLOC_031161	AT5G59780	Chr5:24079385-24083431	J7_0_Shoot	J7_10_Shoot	OK	13.3458	28.2453	1.08162	4.06398	5e-05	0.000290156	yes
1378	XLOC_031183	XLOC_031183	AT5G60100	Chr5:24197997-24201404	J7_0_Shoot	J7_10_Shoot	OK	26.7721	20.3792	-0.393635	-1.57776	0.01685	0.0455248	yes
1379	XLOC_031283	XLOC_031283	AT5G61810	Chr5:24829986-24833902	J7_0_Shoot	J7_10_Shoot	OK	10.9897	33.1658	1.59354	6.12215	5e-05	0.000290156	yes
1380	XLOC_031287	XLOC_031287	AT5G61910	Chr5:24859877-24864168	J7_0_Shoot	J7_10_Shoot	OK	38.8718	95.9019	1.30284	5.34908	5e-05	0.000290156	yes
1381	XLOC_031295	XLOC_031295	AT5G62090	Chr5:24934962-24939109	J7_0_Shoot	J7_10_Shoot	OK	17.9057	27.0869	0.59718	2.52134	0.00035	0.00168601	yes
1382	XLOC_031315	XLOC_031315	AT5G62480	Chr5:25088626-25089620	J7_0_Shoot	J7_10_Shoot	OK	12.7987	8.19055	-0.643968	-1.80583	0.01025	0.0302113	yes
1383	XLOC_031368	XLOC_031368	AT5G63370	Chr5:25383869-25387252	J7_0_Shoot	J7_10_Shoot	OK	48.2071	92.2627	0.936503	3.66952	5e-05	0.000290156	yes
1384	XLOC_031372	XLOC_031372	AT5G63460	Chr5:25413367-25415509	J7_0_Shoot	J7_10_Shoot	OK	30.359	41.0761	0.436174	1.65305	0.0128	0.0362681	yes
1385	XLOC_031374	XLOC_031374	AT5G63490	Chr5:25417264-25422460	J7_0_Shoot	J7_10_Shoot	OK	22.2567	43.8866	0.979538	3.88202	5e-05	0.000290156	yes
1386	XLOC_031401	XLOC_031401	AT5G63970	Chr5:25606235-25609318	J7_0_Shoot	J7_10_Shoot	OK	7.55614	48.116	2.67079	9.85117	5e-05	0.000290156	yes
1387	XLOC_031403	XLOC_031403	AT5G64010	Chr5:25616533-25620234	J7_0_Shoot	J7_10_Shoot	OK	12.2749	20.3478	0.72916	2.72794	5e-05	0.000290156	yes
1388	XLOC_031412	XLOC_031412	AT5G64130	Chr5:25664349-25666244	J7_0_Shoot	J7_10_Shoot	OK	214.064	371.366	0.794795	3.09681	5e-05	0.000290156	yes
1389	XLOC_031415	XLOC_031415	AT5G64170	Chr5:25672465-25676746	J7_0_Shoot	J7_10_Shoot	OK	5.56019	2.92386	-0.927258	-2.84915	5e-05	0.000290156	yes
1390	XLOC_031418	XLOC_031418	AT5G64250	Chr5:25695619-25699212	J7_0_Shoot	J7_10_Shoot	OK	58.3521	38.1354	-0.613655	-1.60704	0.0157	0.0428471	yes
1391	XLOC_031436	XLOC_031436	AT5G64560	Chr5:25806768-25809641	J7_0_Shoot	J7_10_Shoot	OK	13.2781	24.5536	0.886885	3.47201	5e-05	0.000290156	yes
1392	XLOC_031455	XLOC_031455	AT5G64860	Chr5:25925054-25928848	J7_0_Shoot	J7_10_Shoot	OK	47.2791	32.3057	-0.549413	-2.23889	0.0007	0.00308692	yes
1393	XLOC_031474	XLOC_031474	AT5G65140	Chr5:26019587-26022222	J7_0_Shoot	J7_10_Shoot	OK	3.1808	7.89033	1.3107	3.70571	5e-05	0.000290156	yes
1394	XLOC_031489	XLOC_031489	AT5G65380	Chr5:26122946-26126462	J7_0_Shoot	J7_10_Shoot	OK	72.7732	124.044	0.769374	3.16694	5e-05	0.000290156	yes
1395	XLOC_031497	XLOC_031497	AT5G65530	Chr5:26189056-26193106	J7_0_Shoot	J7_10_Shoot	OK	5.05207	7.56822	0.58308	2.25979	0.0013	0.00523553	yes
1396	XLOC_031529	XLOC_031529	AT5G66120	Chr5:26431375-26433778	J7_0_Shoot	J7_10_Shoot	OK	55.1217	88.9903	0.691028	2.75157	5e-05	0.000290156	yes
1397	XLOC_031535	XLOC_031535	AT5G66210	Chr5:26456202-26459631	J7_0_Shoot	J7_10_Shoot	OK	118.518	222.619	0.90947	3.58816	5e-05	0.000290156	yes
1398	XLOC_031548	XLOC_031548	AT5G66420	Chr5:26519769-26525081	J7_0_Shoot	J7_10_Shoot	OK	15.6697	25.1496	0.682553	2.36534	0.00055	0.00251832	yes
1399	XLOC_031555	XLOC_031555	AT5G66530	Chr5:26553743-26555859	J7_0_Shoot	J7_10_Shoot	OK	63.4526	43.1847	-0.55516	-2.24863	0.0006	0.00270043	yes
1400	XLOC_031566	XLOC_031566	AT5G66675	Chr5:26615082-26616990	J7_0_Shoot	J7_10_Shoot	OK	54.1818	104.072	0.9417	3.84732	5e-05	0.000290156	yes
Differential alternative splicing (Differential splicing + Differential promoters + Differential cds)
Differential splicing (234)
No.	test_id	gene_id	gene	locus	sample_1	sample_2	status	value_1	value_2	sqrt(JS)	test_stat	p_value	q_value	significant
1	TSS10130	XLOC_007738	AT1G80860	Chr1:30388034-30389302	J7_0_Shoot	J7_10_Shoot	OK	0	0	0.200845	0	0.0028	0.0369495	yes
2	TSS1026	XLOC_000775	AT1G14685	Chr1:5042322-5045348	J7_0_Shoot	J7_10_Shoot	OK	0	0	0.203005	0	0.0006	0.0114486	yes
3	TSS10678	XLOC_008276	AT2G01680	Chr2:306369-313805	J7_0_Shoot	J7_10_Shoot	OK	0	0	0.262615	0	0.001	0.0175404	yes
4	TSS11483	XLOC_008931	AT2G19430	Chr2:8415141-8417977	J7_0_Shoot	J7_10_Shoot	OK	0	0	0.172421	0	0.00415	0.0488317	yes
5	TSS1166	XLOC_000891	AT1G16670	Chr1:5697286-5699803	J7_0_Shoot	J7_10_Shoot	OK	0	0	0.225899	0	0.0024	0.0324287	yes
6	TSS11734	XLOC_009124	AT2G22720	Chr2:9657343-9660825	J7_0_Shoot	J7_10_Shoot	OK	0	0	0.176118	0	0.0039	0.0468664	yes
7	TSS11927	XLOC_009288	AT2G25350	Chr2:10797502-10801016	J7_0_Shoot	J7_10_Shoot	OK	0	0	0.324189	0	5e-05	0.00142626	yes
8	TSS12021	XLOC_009361	AT2G26600	Chr2:11316411-11318483	J7_0_Shoot	J7_10_Shoot	OK	0	0	0.186159	0	0.00235	0.0322155	yes
9	TSS12368	XLOC_009630	AT2G31370	Chr2:13378943-13381767	J7_0_Shoot	J7_10_Shoot	OK	0	0	0.41146	0	5e-05	0.00142626	yes
10	TSS12592	XLOC_009803	AT2G34355	Chr2:14496255-14498414	J7_0_Shoot	J7_10_Shoot	OK	0	0	0.345808	0	5e-05	0.00142626	yes
11	TSS12780	XLOC_009956	AT2G36830	Chr2:15445362-15447113	J7_0_Shoot	J7_10_Shoot	OK	0	0	0.149287	0	0.0012	0.0199341	yes
12	TSS12852	XLOC_010013	AT2G37760	Chr2:15831853-15833920	J7_0_Shoot	J7_10_Shoot	OK	0	0	0.498954	0	0.0001	0.00261481	yes
13	TSS13635	XLOC_010634	AT2G47890	Chr2:19607995-19611662	J7_0_Shoot	J7_10_Shoot	OK	0	0	0.206184	0	0.00155	0.0241834	yes
14	TSS1367	XLOC_001040	AT1G19270	Chr1:6662500-6666030	J7_0_Shoot	J7_10_Shoot	OK	0	0	0.220165	0	5e-05	0.00142626	yes
15	TSS13686	XLOC_010668	AT2G01320	Chr2:154130-158182	J7_0_Shoot	J7_10_Shoot	OK	0	0	0.203323	0	0.00375	0.0458442	yes
16	TSS13826	XLOC_010774	AT2G03430	Chr2:1034875-1037632	J7_0_Shoot	J7_10_Shoot	OK	0	0	0.352246	0	0.00385	0.0466627	yes
17	TSS14871	XLOC_011612	AT2G24600	Chr2:10452115-10454524	J7_0_Shoot	J7_10_Shoot	OK	0	0	0.179205	0	5e-05	0.00142626	yes
18	TSS14970	XLOC_011682	AT2G25670	Chr2:10928663-10931062	J7_0_Shoot	J7_10_Shoot	OK	0	0	0.215318	0	0.0003	0.00636992	yes
19	TSS14984	XLOC_011692	AT2G25760	Chr2:10984142-10988924	J7_0_Shoot	J7_10_Shoot	OK	0	0	0.118988	0	0.00315	0.0409935	yes
20	TSS15126	XLOC_011795	AT2G27490	Chr2:11746719-11750182	J7_0_Shoot	J7_10_Shoot	OK	0	0	0.703793	0	5e-05	0.00142626	yes
21	TSS15376	XLOC_011987	AT2G30880	Chr2:13142664-13145916	J7_0_Shoot	J7_10_Shoot	OK	0	0	0.148984	0	0.0024	0.0324287	yes
22	TSS15384	XLOC_011992	AT2G30990	Chr2:13187464-13190419	J7_0_Shoot	J7_10_Shoot	OK	0	0	0.200868	0	0.00175	0.0267135	yes
23	TSS15537	XLOC_012105	AT2G33050	Chr2:14021701-14025060	J7_0_Shoot	J7_10_Shoot	OK	0	0	0.320682	0	5e-05	0.00142626	yes
24	TSS15966	XLOC_012419	AT2G38170	Chr2:15989082-15993784	J7_0_Shoot	J7_10_Shoot	OK	0	0	0.139395	0	0.00245	0.0329467	yes
25	TSS16187	XLOC_012585	AT2G40800	Chr2:17024390-17027053	J7_0_Shoot	J7_10_Shoot	OK	0	0	0.160696	0	0.00195	0.0286813	yes
26	TSS16326	XLOC_012681	AT2G42360	Chr2:17640564-17643122	J7_0_Shoot	J7_10_Shoot	OK	0	0	0.279154	0	5e-05	0.00142626	yes
27	TSS16330	XLOC_012685	AT2G42400	Chr2:17654203-17656839	J7_0_Shoot	J7_10_Shoot	OK	0	0	0.51053	0	5e-05	0.00142626	yes
28	TSS16337	XLOC_012692	AT2G42500	Chr2:17697666-17701438	J7_0_Shoot	J7_10_Shoot	OK	0	0	0.324926	0	0.0002	0.00466777	yes
29	TSS17206	XLOC_013433	AT3G01040	Chr3:8956-12444	J7_0_Shoot	J7_10_Shoot	OK	0	0	0.365728	0	5e-05	0.00142626	yes
30	TSS17280	XLOC_013492	AT3G02060	Chr3:354359-358833	J7_0_Shoot	J7_10_Shoot	OK	0	0	0.339635	0	0.00025	0.00551562	yes
31	TSS17474	XLOC_013637	AT3G04610	Chr3:1246560-1257142	J7_0_Shoot	J7_10_Shoot	OK	0	0	0.408238	0	5e-05	0.00142626	yes
32	TSS17506	XLOC_013662	AT3G04970	Chr3:1376174-1378500	J7_0_Shoot	J7_10_Shoot	OK	0	0	0.398381	0	5e-05	0.00142626	yes
33	TSS17672	XLOC_013801	AT3G07200	Chr3:2290761-2292492	J7_0_Shoot	J7_10_Shoot	OK	0	0	0.315659	0	0.00115	0.019331	yes
34	TSS17723	XLOC_013835	AT3G07810	Chr3:2492272-2500879	J7_0_Shoot	J7_10_Shoot	OK	0	0	0.384374	0	5e-05	0.00142626	yes
35	TSS17735	XLOC_013846	AT3G08010	Chr3:2555970-2561802	J7_0_Shoot	J7_10_Shoot	OK	0	0	0.179537	0	0.00295	0.0387479	yes
36	TSS17882	XLOC_013959	AT3G10530	Chr3:3285891-3288880	J7_0_Shoot	J7_10_Shoot	OK	0	0	0.283501	0	5e-05	0.00142626	yes
37	TSS17974	XLOC_014034	AT3G11880	Chr3:3751619-3754107	J7_0_Shoot	J7_10_Shoot	OK	0	0	0.204541	0	0.00255	0.0339679	yes
38	TSS18002	XLOC_014058	AT3G12210	Chr3:3894777-3896066	J7_0_Shoot	J7_10_Shoot	OK	0	0	0.334096	0	0.0011	0.0188267	yes
39	TSS18081	XLOC_014118	AT3G13300	Chr3:4302483-4310213	J7_0_Shoot	J7_10_Shoot	OK	0	0	0.243116	0	5e-05	0.00142626	yes
40	TSS18238	XLOC_014228	AT3G15000	Chr3:5050256-5059197	J7_0_Shoot	J7_10_Shoot	OK	0	0	0.318308	0	5e-05	0.00142626	yes
41	TSS18343	XLOC_014305	AT3G16230	Chr3:5500177-5503545	J7_0_Shoot	J7_10_Shoot	OK	0	0	0.214484	0	5e-05	0.00142626	yes
42	TSS18604	XLOC_014502	AT3G19400	Chr3:6725467-6727000	J7_0_Shoot	J7_10_Shoot	OK	0	0	0.303069	0	5e-05	0.00142626	yes
43	TSS18640	XLOC_014535	AT3G19960	Chr3:6948773-6957675	J7_0_Shoot	J7_10_Shoot	OK	0	0	0.445487	0	5e-05	0.00142626	yes
44	TSS18697	XLOC_014578	AT3G20670	Chr3:7229406-7231217	J7_0_Shoot	J7_10_Shoot	OK	0	0	0.255534	0	5e-05	0.00142626	yes
45	TSS18813	XLOC_014672	AT3G22260	Chr3:7870885-7873548	J7_0_Shoot	J7_10_Shoot	OK	0	0	0.334956	0	0.00105	0.0181914	yes
46	TSS18872	XLOC_014722	AT3G23070	Chr3:8203468-8209270	J7_0_Shoot	J7_10_Shoot	OK	0	0	0.369414	0	5e-05	0.00142626	yes
47	TSS1893	XLOC_001436	AT1G27130	Chr1:9425459-9427529	J7_0_Shoot	J7_10_Shoot	OK	0	0	0.461155	0	5e-05	0.00142626	yes
48	TSS18947	XLOC_014779	AT3G23890	Chr3:8624749-8631327	J7_0_Shoot	J7_10_Shoot	OK	0	0	0.304114	0	5e-05	0.00142626	yes
49	TSS19163	XLOC_014945	AT3G26618	Chr3:9788586-9790530	J7_0_Shoot	J7_10_Shoot	OK	0	0	0.274979	0	0.0017	0.0260913	yes
50	TSS1919	XLOC_001453	AT1G27410	Chr1:9517200-9520749	J7_0_Shoot	J7_10_Shoot	OK	0	0	0.34453	0	0.00355	0.0441639	yes
51	TSS19308	XLOC_015071	AT3G28730	Chr3:10784888-10790553	J7_0_Shoot	J7_10_Shoot	OK	0	0	0.61747	0	5e-05	0.00142626	yes
52	TSS19448	XLOC_015189	AT3G42150	Chr3:14309313-14311638	J7_0_Shoot	J7_10_Shoot	OK	0	0	0.451808	0	5e-05	0.00142626	yes
53	TSS19614	XLOC_015327	AT3G45100	Chr3:16504446-16507404	J7_0_Shoot	J7_10_Shoot	OK	0	0	0.328422	0	5e-05	0.00142626	yes
54	TSS19686	XLOC_015386	AT3G46200	Chr3:16969265-16971249	J7_0_Shoot	J7_10_Shoot	OK	0	0	0.427752	0	5e-05	0.00142626	yes
55	TSS1970	XLOC_001492	AT1G28100	Chr1:9801081-9806896	J7_0_Shoot	J7_10_Shoot	OK	0	0	0.585003	0	5e-05	0.00142626	yes
56	TSS19760	XLOC_015447	AT3G47360	Chr3:17448906-17452898	J7_0_Shoot	J7_10_Shoot	OK	0	0	0.268342	0	0.00205	0.0296882	yes
57	TSS19777	XLOC_015460	AT3G47570	Chr3:17527506-17530944	J7_0_Shoot	J7_10_Shoot	OK	0	0	0.151097	0	0.0037	0.0454296	yes
58	TSS2052	XLOC_001558	AT1G29310	Chr1:10252293-10254698	J7_0_Shoot	J7_10_Shoot	OK	0	0	0.189351	0	0.00015	0.00368348	yes
59	TSS20605	XLOC_016121	AT3G59380	Chr3:21944177-21945943	J7_0_Shoot	J7_10_Shoot	OK	0	0	0.221836	0	0.00415	0.0488317	yes
60	TSS21044	XLOC_016458	AT3G02540	Chr3:532807-536342	J7_0_Shoot	J7_10_Shoot	OK	0	0	0.430529	0	5e-05	0.00142626	yes
61	TSS21142	XLOC_016533	AT3G03690	Chr3:911237-913677	J7_0_Shoot	J7_10_Shoot	OK	0	0	0.825536	0	5e-05	0.00142626	yes
62	TSS21285	XLOC_016627	AT3G05165	Chr3:1453081-1462942	J7_0_Shoot	J7_10_Shoot	OK	0	0	0.399724	0	0.0001	0.00261481	yes
63	TSS21436	XLOC_016736	AT3G06650	Chr3:2079032-2083291	J7_0_Shoot	J7_10_Shoot	OK	0	0	0.170097	0	0.00125	0.0202874	yes
64	TSS21451	XLOC_016744	AT3G06770	Chr3:2132758-2137228	J7_0_Shoot	J7_10_Shoot	OK	0	0	0.370285	0	0.0001	0.00261481	yes
65	TSS21458	XLOC_016749	AT3G06850	Chr3:2157973-2160623	J7_0_Shoot	J7_10_Shoot	OK	0	0	0.199987	0	0.004	0.0474622	yes
66	TSS21472	XLOC_016760	AT3G07020	Chr3:2217621-2221702	J7_0_Shoot	J7_10_Shoot	OK	0	0	0.299862	0	0.00025	0.00551562	yes
67	TSS21564	XLOC_016823	AT3G08650	Chr3:2624460-2627450	J7_0_Shoot	J7_10_Shoot	OK	0	0	0.217106	0	5e-05	0.00142626	yes
68	TSS22172	XLOC_017260	AT3G15950	Chr3:5397523-5402652	J7_0_Shoot	J7_10_Shoot	OK	0	0	0.263741	0	5e-05	0.00142626	yes
69	TSS22295	XLOC_017356	AT3G17590	Chr3:6017211-6019666	J7_0_Shoot	J7_10_Shoot	OK	0	0	0.272184	0	0.00025	0.00551562	yes
70	TSS22408	XLOC_017449	AT3G19150	Chr3:6616351-6617696	J7_0_Shoot	J7_10_Shoot	OK	0	0	0.240294	0	5e-05	0.00142626	yes
71	TSS22487	XLOC_017508	AT3G20070	Chr3:7004671-7006918	J7_0_Shoot	J7_10_Shoot	OK	0	0	0.412147	0	0.0014	0.0223367	yes
72	TSS22774	XLOC_017736	AT3G24040	Chr3:8678827-8683289	J7_0_Shoot	J7_10_Shoot	OK	0	0	0.237546	0	5e-05	0.00142626	yes
73	TSS23061	XLOC_017954	AT3G27530	Chr3:10192411-10200013	J7_0_Shoot	J7_10_Shoot	OK	0	0	0.279297	0	0.0001	0.00261481	yes
74	TSS233	XLOC_000189	AT1G04080	Chr1:1051311-1056827	J7_0_Shoot	J7_10_Shoot	OK	0	0	0.347747	0	0.0024	0.0324287	yes
75	TSS23371	XLOC_018209	AT3G43600	Chr3:15509620-15517578	J7_0_Shoot	J7_10_Shoot	OK	0	0	0.639607	0	5e-05	0.00142626	yes
76	TSS23572	XLOC_018374	AT3G46440	Chr3:17089044-17091875	J7_0_Shoot	J7_10_Shoot	OK	0	0	0.254968	0	5e-05	0.00142626	yes
77	TSS23672	XLOC_018454	AT3G47850	Chr3:17653230-17656013	J7_0_Shoot	J7_10_Shoot	OK	0	0	0.23907	0	5e-05	0.00142626	yes
78	TSS23855	XLOC_018603	AT3G50210	Chr3:18614169-18616452	J7_0_Shoot	J7_10_Shoot	OK	0	0	0.320004	0	0.00015	0.00368348	yes
79	TSS23997	XLOC_018713	AT3G51950	Chr3:19277777-19281346	J7_0_Shoot	J7_10_Shoot	OK	0	0	0.135371	0	0.00235	0.0322155	yes
80	TSS23999	XLOC_018715	AT3G51980	Chr3:19284286-19287552	J7_0_Shoot	J7_10_Shoot	OK	0	0	0.211783	0	0.00035	0.0072146	yes
81	TSS24106	XLOC_018805	AT3G53460	Chr3:19819184-19821519	J7_0_Shoot	J7_10_Shoot	OK	0	0	0.16585	0	0.0006	0.0114486	yes
82	TSS24114	XLOC_018811	AT3G53610	Chr3:19875433-19878519	J7_0_Shoot	J7_10_Shoot	OK	0	0	0.334458	0	5e-05	0.00142626	yes
83	TSS24158	XLOC_018849	AT3G54300	Chr3:20108187-20110683	J7_0_Shoot	J7_10_Shoot	OK	0	0	0.125429	0	0.00395	0.0470667	yes
84	TSS24229	XLOC_018896	AT3G54990	Chr3:20373717-20376522	J7_0_Shoot	J7_10_Shoot	OK	0	0	0.382924	0	0.0002	0.00466777	yes
85	TSS24272	XLOC_018930	AT3G55610	Chr3:20624019-20629093	J7_0_Shoot	J7_10_Shoot	OK	0	0	0.254069	0	5e-05	0.00142626	yes
86	TSS2438	XLOC_001863	AT1G34630	Chr1:12685199-12688543	J7_0_Shoot	J7_10_Shoot	OK	0	0	0.547853	0	5e-05	0.00142626	yes
87	TSS24509	XLOC_019115	AT3G58670	Chr3:21703389-21706079	J7_0_Shoot	J7_10_Shoot	OK	0	0	0.195683	0	5e-05	0.00142626	yes
88	TSS24656	XLOC_019224	AT3G60740	Chr3:22446731-22453364	J7_0_Shoot	J7_10_Shoot	OK	0	0	0.172921	0	0.00365	0.0450114	yes
89	TSS24831	XLOC_019367	AT3G62860	Chr3:23239406-23242251	J7_0_Shoot	J7_10_Shoot	OK	0	0	0.243086	0	0.00035	0.0072146	yes
90	TSS24889	XLOC_019410	AT3G63530	Chr3:23456156-23458459	J7_0_Shoot	J7_10_Shoot	OK	0	0	0.368185	0	0.00215	0.0306646	yes
91	TSS25484	XLOC_019972	AT4G02200	Chr4:972623-976133	J7_0_Shoot	J7_10_Shoot	OK	0	0	0.1729	0	0.0011	0.0188267	yes
92	TSS25703	XLOC_020145	AT4G05590	Chr4:2907064-2908557	J7_0_Shoot	J7_10_Shoot	OK	0	0	0.356574	0	0.0001	0.00261481	yes
93	TSS25759	XLOC_020192	AT4G08390	Chr4:5314893-5317501	J7_0_Shoot	J7_10_Shoot	OK	0	0	0.319026	0	5e-05	0.00142626	yes
94	TSS25847	XLOC_020268	AT4G09630	Chr4:6083712-6090888	J7_0_Shoot	J7_10_Shoot	OK	0	0	0.480792	0	5e-05	0.00142626	yes
95	TSS26431	XLOC_020737	AT4G17300	Chr4:9681504-9684975	J7_0_Shoot	J7_10_Shoot	OK	0	0	0.211349	0	5e-05	0.00142626	yes
96	TSS26475	XLOC_020772	AT4G17895	Chr4:9939694-9942871	J7_0_Shoot	J7_10_Shoot	OK	0	0	0.327133	0	5e-05	0.00142626	yes
97	TSS26516	XLOC_020806	AT4G18370	Chr4:10149128-10152105	J7_0_Shoot	J7_10_Shoot	OK	0	0	0.262556	0	0.0007	0.0130914	yes
98	TSS26543	XLOC_020831	AT4G18710	Chr4:10296272-10301933	J7_0_Shoot	J7_10_Shoot	OK	0	0	0.371911	0	5e-05	0.00142626	yes
99	TSS26891	XLOC_021100	AT4G23430	Chr4:12229025-12231658	J7_0_Shoot	J7_10_Shoot	OK	0	0	0.330016	0	0.00025	0.00551562	yes
100	TSS26981	XLOC_021165	AT4G24440	Chr4:12633179-12634760	J7_0_Shoot	J7_10_Shoot	OK	0	0	0.266009	0	0.00115	0.019331	yes
101	TSS27032	XLOC_021202	AT4G25210	Chr4:12918233-12919784	J7_0_Shoot	J7_10_Shoot	OK	0	0	0.325743	0	5e-05	0.00142626	yes
102	TSS27168	XLOC_021307	AT4G27070	Chr4:13586330-13588821	J7_0_Shoot	J7_10_Shoot	OK	0	0	0.148782	0	0.0003	0.00636992	yes
103	TSS27494	XLOC_021567	AT4G31390	Chr4:15233073-15237109	J7_0_Shoot	J7_10_Shoot	OK	0	0	0.365086	0	0.0001	0.00261481	yes
104	TSS27957	XLOC_021932	AT4G37630	Chr4:17679278-17681202	J7_0_Shoot	J7_10_Shoot	OK	0	0	0.232849	0	0.0014	0.0223367	yes
105	TSS28172	XLOC_022102	AT4G00370	Chr4:160767-166357	J7_0_Shoot	J7_10_Shoot	OK	0	0	0.482791	0	0.0014	0.0223367	yes
106	TSS28214	XLOC_022133	AT4G00840	Chr4:355257-357279	J7_0_Shoot	J7_10_Shoot	OK	0	0	0.357627	0	5e-05	0.00142626	yes
107	TSS28337	XLOC_022223	AT4G02195	Chr4:970006-972333	J7_0_Shoot	J7_10_Shoot	OK	0	0	0.303112	0	0.00235	0.0322155	yes
108	TSS28348	XLOC_022233	AT4G02380	Chr4:1046203-1047057	J7_0_Shoot	J7_10_Shoot	OK	0	0	0.176581	0	0.0033	0.0421683	yes
109	TSS2838	XLOC_002198	AT1G49590	Chr1:18354785-18356642	J7_0_Shoot	J7_10_Shoot	OK	0	0	0.234349	0	0.0009	0.0161885	yes
110	TSS28773	XLOC_022577	AT4G11010	Chr4:6732579-6734363	J7_0_Shoot	J7_10_Shoot	OK	0	0	0.327427	0	0.0023	0.0321545	yes
111	TSS29142	XLOC_022859	AT4G15270	Chr4:8716458-8718924	J7_0_Shoot	J7_10_Shoot	OK	0	0	0.623789	0	5e-05	0.00142626	yes
112	TSS29171	XLOC_022879	AT4G15530	Chr4:8862776-8870967	J7_0_Shoot	J7_10_Shoot	OK	0	0	0.696537	0	5e-05	0.00142626	yes
113	TSS29495	XLOC_023119	AT4G19420	Chr4:10587164-10590588	J7_0_Shoot	J7_10_Shoot	OK	0	0	0.258038	0	0.0008	0.0148632	yes
114	TSS29554	XLOC_023162	AT4G20020	Chr4:10844130-10846147	J7_0_Shoot	J7_10_Shoot	OK	0	0	0.21357	0	0.0021	0.0301036	yes
115	TSS29786	XLOC_023334	AT4G23130	Chr4:12117540-12120134	J7_0_Shoot	J7_10_Shoot	OK	0	0	0.392737	0	0.00205	0.0296882	yes
116	TSS29790	XLOC_023338	AT4G23210	Chr4:12148774-12151418	J7_0_Shoot	J7_10_Shoot	OK	0	0	0.271896	0	5e-05	0.00142626	yes
117	TSS29976	XLOC_023475	AT4G25700	Chr4:13093933-13095935	J7_0_Shoot	J7_10_Shoot	OK	0	0	0.146227	0	0.00345	0.0431097	yes
118	TSS30195	XLOC_023631	AT4G28290	Chr4:14011780-14012583	J7_0_Shoot	J7_10_Shoot	OK	0	0	0.307269	0	5e-05	0.00142626	yes
119	TSS30278	XLOC_023699	AT4G29590	Chr4:14512122-14514492	J7_0_Shoot	J7_10_Shoot	OK	0	0	0.263977	0	5e-05	0.00142626	yes
120	TSS30375	XLOC_023774	AT4G30720	Chr4:14971887-14975519	J7_0_Shoot	J7_10_Shoot	OK	0	0	0.238993	0	0.0009	0.0161885	yes
121	TSS3057	XLOC_002372	AT1G52905	Chr1:19706083-19706754	J7_0_Shoot	J7_10_Shoot	OK	0	0	0.259936	0	0.00015	0.00368348	yes
122	TSS30587	XLOC_023929	AT4G33300	Chr4:16050455-16056526	J7_0_Shoot	J7_10_Shoot	OK	0	0	0.184387	0	0.0006	0.0114486	yes
123	TSS30851	XLOC_024125	AT4G36640	Chr4:17276935-17279201	J7_0_Shoot	J7_10_Shoot	OK	0	0	0.191183	0	0.00105	0.0181914	yes
124	TSS30985	XLOC_024230	AT4G38370	Chr4:17967106-17971295	J7_0_Shoot	J7_10_Shoot	OK	0	0	0.629066	0	0.00045	0.00907714	yes
125	TSS31046	XLOC_024268	AT4G39100	Chr4:18217938-18220290	J7_0_Shoot	J7_10_Shoot	OK	0	0	0.139123	0	0.00395	0.0470667	yes
126	TSS31603	XLOC_024789	AT5G02030	Chr5:395633-399041	J7_0_Shoot	J7_10_Shoot	OK	0	0	0.344555	0	0.001	0.0175404	yes
127	TSS31762	XLOC_024918	AT5G04170	Chr5:1145430-1148029	J7_0_Shoot	J7_10_Shoot	OK	0	0	0.276407	0	5e-05	0.00142626	yes
128	TSS31927	XLOC_025046	AT5G06290	Chr5:1919175-1921425	J7_0_Shoot	J7_10_Shoot	OK	0	0	0.287136	0	5e-05	0.00142626	yes
129	TSS3226	XLOC_002511	AT1G55150	Chr1:20574479-20577320	J7_0_Shoot	J7_10_Shoot	OK	0	0	0.241169	0	0.00015	0.00368348	yes
130	TSS32356	XLOC_025378	AT5G13070	Chr5:4147612-4149255	J7_0_Shoot	J7_10_Shoot	OK	0	0	0.147393	0	0.00325	0.0419087	yes
131	TSS32752	XLOC_025679	AT5G18540	Chr5:6153868-6156166	J7_0_Shoot	J7_10_Shoot	OK	0	0	0.646839	0	5e-05	0.00142626	yes
132	TSS32776	XLOC_025700	AT5G18860	Chr5:6290675-6295811	J7_0_Shoot	J7_10_Shoot	OK	0	0	0.534303	0	5e-05	0.00142626	yes
133	TSS32816	XLOC_025734	AT5G19350	Chr5:6518837-6521558	J7_0_Shoot	J7_10_Shoot	OK	0	0	0.281621	0	5e-05	0.00142626	yes
134	TSS32825	XLOC_025741	AT5G19460	Chr5:6562893-6567592	J7_0_Shoot	J7_10_Shoot	OK	0	0	0.511986	0	5e-05	0.00142626	yes
135	TSS33091	XLOC_025953	AT5G23820	Chr5:8031260-8036982	J7_0_Shoot	J7_10_Shoot	OK	0	0	0.252114	0	5e-05	0.00142626	yes
136	TSS33595	XLOC_026366	AT5G37130	Chr5:14681377-14686684	J7_0_Shoot	J7_10_Shoot	OK	0	0	0.141602	0	0.00325	0.0419087	yes
137	TSS33606	XLOC_026376	AT5G37290	Chr5:14762369-14764344	J7_0_Shoot	J7_10_Shoot	OK	0	0	0.656134	0	5e-05	0.00142626	yes
138	TSS33665	XLOC_026429	AT5G38210	Chr5:15260799-15265630	J7_0_Shoot	J7_10_Shoot	OK	0	0	0.443533	0	0.0001	0.00261481	yes
139	TSS33749	XLOC_026490	AT5G39320	Chr5:15742761-15745040	J7_0_Shoot	J7_10_Shoot	OK	0	0	0.22811	0	0.00125	0.0202874	yes
140	TSS33751	XLOC_026492	AT5G39340	Chr5:15748841-15750684	J7_0_Shoot	J7_10_Shoot	OK	0	0	0.265069	0	0.0007	0.0130914	yes
141	TSS34026	XLOC_026714	AT5G42830	Chr5:17176320-17178120	J7_0_Shoot	J7_10_Shoot	OK	0	0	0.275217	0	0.0001	0.00261481	yes
142	TSS34245	XLOC_026887	AT5G45510	Chr5:18444656-18449446	J7_0_Shoot	J7_10_Shoot	OK	0	0	0.194932	0	0.00035	0.0072146	yes
143	TSS34257	XLOC_026897	AT5G45710	Chr5:18540849-18542863	J7_0_Shoot	J7_10_Shoot	OK	0	0	0.147154	0	0.00225	0.0316119	yes
144	TSS34406	XLOC_027011	AT5G47820	Chr5:19366482-19372789	J7_0_Shoot	J7_10_Shoot	OK	0	0	0.323851	0	5e-05	0.00142626	yes
145	TSS34473	XLOC_027062	AT5G48870	Chr5:19813345-19815612	J7_0_Shoot	J7_10_Shoot	OK	0	0	0.132499	0	0.0003	0.00636992	yes
146	TSS34642	XLOC_027196	AT5G51180	Chr5:20797016-20800214	J7_0_Shoot	J7_10_Shoot	OK	0	0	0.358206	0	5e-05	0.00142626	yes
147	TSS34883	XLOC_027372	AT5G54080	Chr5:21945868-21948913	J7_0_Shoot	J7_10_Shoot	OK	0	0	0.14609	0	0.0002	0.00466777	yes
148	TSS3498	XLOC_002735	AT1G60900	Chr1:22423908-22428022	J7_0_Shoot	J7_10_Shoot	OK	0	0	0.293511	0	5e-05	0.00142626	yes
149	TSS35110	XLOC_027558	AT5G57180	Chr5:23167841-23171716	J7_0_Shoot	J7_10_Shoot	OK	0	0	0.291372	0	5e-05	0.00142626	yes
150	TSS35281	XLOC_027685	AT5G59570	Chr5:24003887-24008014	J7_0_Shoot	J7_10_Shoot	OK	0	0	0.120038	0	0.00345	0.0431097	yes
151	TSS35311	XLOC_027709	AT5G59980	Chr5:24147206-24149783	J7_0_Shoot	J7_10_Shoot	OK	0	0	0.212711	0	0.0004	0.00812662	yes
152	TSS35319	XLOC_027716	AT5G60170	Chr5:24227414-24233235	J7_0_Shoot	J7_10_Shoot	OK	0	0	0.342467	0	0.0005	0.0100142	yes
153	TSS35375	XLOC_027763	AT5G60940	Chr5:24522977-24525812	J7_0_Shoot	J7_10_Shoot	OK	0	0	0.228415	0	0.00275	0.0364601	yes
154	TSS35540	XLOC_027899	AT5G63190	Chr5:25345541-25348796	J7_0_Shoot	J7_10_Shoot	OK	0	0	0.17149	0	0.00025	0.00551562	yes
155	TSS35733	XLOC_028060	AT5G66010	Chr5:26399431-26400999	J7_0_Shoot	J7_10_Shoot	OK	0	0	0.154454	0	0.0039	0.0468664	yes
156	TSS35760	XLOC_028078	AT5G66450	Chr5:26534613-26537173	J7_0_Shoot	J7_10_Shoot	OK	0	0	0.464732	0	0.00085	0.0156889	yes
157	TSS35963	XLOC_028236	AT5G02600	Chr5:583068-586906	J7_0_Shoot	J7_10_Shoot	OK	0	0	0.341446	0	0.0012	0.0199341	yes
158	TSS36215	XLOC_028417	AT5G05740	Chr5:1723742-1727030	J7_0_Shoot	J7_10_Shoot	OK	0	0	0.29316	0	5e-05	0.00142626	yes
159	TSS36219	XLOC_028420	AT5G05800	Chr5:1743085-1745245	J7_0_Shoot	J7_10_Shoot	OK	0	0	0.172965	0	0.00345	0.0431097	yes
160	TSS36299	XLOC_028474	AT5G06770	Chr5:2090702-2092950	J7_0_Shoot	J7_10_Shoot	OK	0	0	0.332189	0	0.00025	0.00551562	yes
161	TSS36304	XLOC_028478	AT5G06830	Chr5:2116544-2119629	J7_0_Shoot	J7_10_Shoot	OK	0	0	0.383898	0	0.0006	0.0114486	yes
162	TSS3634	XLOC_002840	AT1G62790	Chr1:23252312-23257463	J7_0_Shoot	J7_10_Shoot	OK	0	0	0.237178	0	5e-05	0.00142626	yes
163	TSS36462	XLOC_028593	AT5G09330	Chr5:2892364-2895422	J7_0_Shoot	J7_10_Shoot	OK	0	0	0.350362	0	5e-05	0.00142626	yes
164	TSS36589	XLOC_028685	AT5G10840	Chr5:3423642-3427878	J7_0_Shoot	J7_10_Shoot	OK	0	0	0.124823	0	0.00385	0.0466627	yes
165	TSS36622	XLOC_028710	AT5G11270	Chr5:3595284-3597098	J7_0_Shoot	J7_10_Shoot	OK	0	0	0.204629	0	0.0019	0.02824	yes
166	TSS36672	XLOC_028748	AT5G11910	Chr5:3836330-3838213	J7_0_Shoot	J7_10_Shoot	OK	0	0	0.426132	0	0.00145	0.0230045	yes
167	TSS36708	XLOC_028776	AT5G12360	Chr5:3995341-4002656	J7_0_Shoot	J7_10_Shoot	OK	0	0	0.655257	0	0.0021	0.0301036	yes
168	TSS36765	XLOC_028813	AT5G13400	Chr5:4292746-4299224	J7_0_Shoot	J7_10_Shoot	OK	0	0	0.542195	0	5e-05	0.00142626	yes
169	TSS37067	XLOC_029043	AT5G17230	Chr5:5659573-5662875	J7_0_Shoot	J7_10_Shoot	OK	0	0	0.31636	0	5e-05	0.00142626	yes
170	TSS37294	XLOC_029226	AT5G20170	Chr5:6807435-6810798	J7_0_Shoot	J7_10_Shoot	OK	0	0	0.365011	0	0.0003	0.00636992	yes
171	TSS37359	XLOC_029277	AT5G21060	Chr5:7148977-7157775	J7_0_Shoot	J7_10_Shoot	OK	0	0	0.424794	0	5e-05	0.00142626	yes
172	TSS3743	XLOC_002920	AT1G64230	Chr1:23833557-23835536	J7_0_Shoot	J7_10_Shoot	OK	0	0	0.346139	0	0.00015	0.00368348	yes
173	TSS37506	XLOC_029387	AT5G23520	Chr5:7926977-7931878	J7_0_Shoot	J7_10_Shoot	OK	0	0	0.364252	0	5e-05	0.00142626	yes
174	TSS37727	XLOC_029546	AT5G26210	Chr5:9157153-9160383	J7_0_Shoot	J7_10_Shoot	OK	0	0	0.128079	0	0.00255	0.0339679	yes
175	TSS38280	XLOC_030001	AT5G40170	Chr5:16064924-16067650	J7_0_Shoot	J7_10_Shoot	OK	0	0	0.3473	0	0.0002	0.00466777	yes
176	TSS38469	XLOC_030155	AT5G42850	Chr5:17181706-17182623	J7_0_Shoot	J7_10_Shoot	OK	0	0	0.134746	0	0.00115	0.019331	yes
177	TSS38479	XLOC_030163	AT5G42940	Chr5:17216293-17220490	J7_0_Shoot	J7_10_Shoot	OK	0	0	0.205675	0	0.00345	0.0431097	yes
178	TSS38909	XLOC_030504	AT5G48440	Chr5:19629646-19632639	J7_0_Shoot	J7_10_Shoot	OK	0	0	0.463085	0	0.001	0.0175404	yes
179	TSS38953	XLOC_030537	AT5G48930	Chr5:19836298-19843807	J7_0_Shoot	J7_10_Shoot	OK	0	0	0.451937	0	0.0002	0.00466777	yes
180	TSS390	XLOC_000307	AT1G06390	Chr1:1946787-1952785	J7_0_Shoot	J7_10_Shoot	OK	0	0	0.232925	0	0.00125	0.0202874	yes
181	TSS39010	XLOC_030575	AT5G49555	Chr5:20106584-20110636	J7_0_Shoot	J7_10_Shoot	OK	0	0	0.165747	0	0.0033	0.0421683	yes
182	TSS39123	XLOC_030658	AT5G50915	Chr5:20710208-20712315	J7_0_Shoot	J7_10_Shoot	OK	0	0	0.411326	0	0.0018	0.027329	yes
183	TSS39926	XLOC_031268	AT5G61520	Chr5:24739025-24741273	J7_0_Shoot	J7_10_Shoot	OK	0	0	0.248664	0	0.00025	0.00551562	yes
184	TSS39946	XLOC_031283	AT5G61810	Chr5:24829986-24833902	J7_0_Shoot	J7_10_Shoot	OK	0	0	0.128586	0	0.0034	0.0431097	yes
185	TSS39950	XLOC_031287	AT5G61900	Chr5:24855660-24859341	J7_0_Shoot	J7_10_Shoot	OK	0	0	0.306669	0	5e-05	0.00142626	yes
186	TSS3996	XLOC_003122	AT1G67660	Chr1:25363534-25365229	J7_0_Shoot	J7_10_Shoot	OK	0	0	0.197632	0	0.00035	0.0072146	yes
187	TSS40098	XLOC_031401	AT5G63970	Chr5:25606235-25609318	J7_0_Shoot	J7_10_Shoot	OK	0	0	0.441688	0	0.0003	0.00636992	yes
188	TSS40156	XLOC_031449	AT5G64760	Chr5:25891505-25896582	J7_0_Shoot	J7_10_Shoot	OK	0	0	0.641739	0	0.00055	0.0107861	yes
189	TSS40280	XLOC_031535	AT5G66210	Chr5:26456202-26459631	J7_0_Shoot	J7_10_Shoot	OK	0	0	0.367764	0	5e-05	0.00142626	yes
190	TSS40327	XLOC_031566	AT5G66675	Chr5:26615082-26616990	J7_0_Shoot	J7_10_Shoot	OK	0	0	0.263288	0	0.0004	0.00812662	yes
191	TSS4075	XLOC_003185	AT1G68580	Chr1:25752719-25756167	J7_0_Shoot	J7_10_Shoot	OK	0	0	0.204954	0	5e-05	0.00142626	yes
192	TSS4207	XLOC_003294	AT1G70330	Chr1:26502872-26506613	J7_0_Shoot	J7_10_Shoot	OK	0	0	0.286135	0	5e-05	0.00142626	yes
193	TSS4344	XLOC_003401	AT1G72140	Chr1:27141813-27144490	J7_0_Shoot	J7_10_Shoot	OK	0	0	0.803583	0	5e-05	0.00142626	yes
194	TSS4345	XLOC_003402	AT1G72150	Chr1:27148427-27150980	J7_0_Shoot	J7_10_Shoot	OK	0	0	0.243483	0	0.0009	0.0161885	yes
195	TSS4417	XLOC_003458	AT1G73130	Chr1:27499034-27502094	J7_0_Shoot	J7_10_Shoot	OK	0	0	0.338135	0	0.0022	0.031064	yes
196	TSS4470	XLOC_003500	AT1G73920	Chr1:27790874-27794914	J7_0_Shoot	J7_10_Shoot	OK	0	0	0.450335	0	5e-05	0.00142626	yes
197	TSS4540	XLOC_003557	AT1G75020	Chr1:28171017-28173436	J7_0_Shoot	J7_10_Shoot	OK	0	0	0.257303	0	0.0001	0.00261481	yes
198	TSS4572	XLOC_003584	AT1G75440	Chr1:28313486-28316319	J7_0_Shoot	J7_10_Shoot	OK	0	0	0.355753	0	5e-05	0.00142626	yes
199	TSS4968	XLOC_003866	AT1G80820	Chr1:30370571-30372699	J7_0_Shoot	J7_10_Shoot	OK	0	0	0.218508	0	0.00185	0.0276423	yes
200	TSS4983	XLOC_003878	AT1G01020	Chr1:5927-8737	J7_0_Shoot	J7_10_Shoot	OK	0	0	0.15729	0	0.0022	0.031064	yes
201	TSS5167	XLOC_004012	AT1G03260	Chr1:795531-798463	J7_0_Shoot	J7_10_Shoot	OK	0	0	0.500559	0	5e-05	0.00142626	yes
202	TSS5385	XLOC_004161	AT1G05760	Chr1:1721486-1724734	J7_0_Shoot	J7_10_Shoot	OK	0	0	0.593054	0	5e-05	0.00142626	yes
203	TSS5566	XLOC_004288	AT1G08030	Chr1:2489424-2493250	J7_0_Shoot	J7_10_Shoot	OK	0	0	0.389981	0	5e-05	0.00142626	yes
204	TSS5666	XLOC_004359	AT1G09280	Chr1:2994368-3001315	J7_0_Shoot	J7_10_Shoot	OK	0	0	0.612274	0	5e-05	0.00142626	yes
205	TSS5758	XLOC_004430	AT1G10390	Chr1:3407023-3412843	J7_0_Shoot	J7_10_Shoot	OK	0	0	0.269534	0	0.0009	0.0161885	yes
206	TSS5950	XLOC_004582	AT1G13000	Chr1:4436104-4439476	J7_0_Shoot	J7_10_Shoot	OK	0	0	0.193498	0	0.00015	0.00368348	yes
207	TSS6077	XLOC_004675	AT1G14600	Chr1:5001010-5003377	J7_0_Shoot	J7_10_Shoot	OK	0	0	0.629687	0	0.00185	0.0276423	yes
208	TSS6141	XLOC_004723	AT1G15350	Chr1:5278112-5279899	J7_0_Shoot	J7_10_Shoot	OK	0	0	0.310098	0	0.00055	0.0107861	yes
209	TSS6243	XLOC_004801	AT1G17090	Chr1:5842215-5844283	J7_0_Shoot	J7_10_Shoot	OK	0	0	0.665144	0	5e-05	0.00142626	yes
210	TSS6257	XLOC_004812	AT1G17270	Chr1:5908565-5911694	J7_0_Shoot	J7_10_Shoot	OK	0	0	0.408279	0	5e-05	0.00142626	yes
211	TSS6553	XLOC_005029	AT1G21310	Chr1:7451723-7455094	J7_0_Shoot	J7_10_Shoot	OK	0	0	0.267401	0	0.00235	0.0322155	yes
212	TSS6937	XLOC_005331	AT1G27210	Chr1:9455261-9458078	J7_0_Shoot	J7_10_Shoot	OK	0	0	0.225244	0	5e-05	0.00142626	yes
213	TSS7236	XLOC_005548	AT1G31410	Chr1:11246867-11249368	J7_0_Shoot	J7_10_Shoot	OK	0	0	0.307719	0	5e-05	0.00142626	yes
214	TSS7276	XLOC_005581	AT1G31940	Chr1:11469309-11471340	J7_0_Shoot	J7_10_Shoot	OK	0	0	0.254775	0	0.00015	0.00368348	yes
215	TSS7297	XLOC_005595	AT1G32200	Chr1:11601780-11605060	J7_0_Shoot	J7_10_Shoot	OK	0	0	0.21517	0	5e-05	0.00142626	yes
216	TSS7513	XLOC_005766	AT1G36070	Chr1:13466793-13470936	J7_0_Shoot	J7_10_Shoot	OK	0	0	0.515369	0	5e-05	0.00142626	yes
217	TSS7577	XLOC_005822	AT1G43580	Chr1:16410522-16412728	J7_0_Shoot	J7_10_Shoot	OK	0	0	0.269448	0	0.0002	0.00466777	yes
218	TSS7951	XLOC_006118	AT1G51310	Chr1:19018970-19021804	J7_0_Shoot	J7_10_Shoot	OK	0	0	0.256764	0	0.00125	0.0202874	yes
219	TSS8007	XLOC_006157	AT1G52000	Chr1:19333158-19336115	J7_0_Shoot	J7_10_Shoot	OK	0	0	0.271128	0	5e-05	0.00142626	yes
220	TSS8113	XLOC_006244	AT1G53380	Chr1:19913050-19916517	J7_0_Shoot	J7_10_Shoot	OK	0	0	0.306616	0	5e-05	0.00142626	yes
221	TSS8173	XLOC_006286	AT1G54020	Chr1:20161669-20163748	J7_0_Shoot	J7_10_Shoot	OK	0	0	0.308375	0	5e-05	0.00142626	yes
222	TSS8389	XLOC_006456	AT1G57540	Chr1:21309359-21311528	J7_0_Shoot	J7_10_Shoot	OK	0	0	0.169954	0	0.00185	0.0276423	yes
223	TSS8486	XLOC_006528	AT1G59640	Chr1:21909174-21911201	J7_0_Shoot	J7_10_Shoot	OK	0	0	0.229921	0	0.00205	0.0296882	yes
224	TSS8546	XLOC_006572	AT1G60440	Chr1:22266475-22269243	J7_0_Shoot	J7_10_Shoot	OK	0	0	0.307709	0	0.00055	0.0107861	yes
225	TSS8553	XLOC_006575	AT1G60530	Chr1:22299539-22305207	J7_0_Shoot	J7_10_Shoot	OK	0	0	0.359592	0	0.00065	0.0123195	yes
226	TSS8591	XLOC_006607	AT1G60995	Chr1:22465612-22470729	J7_0_Shoot	J7_10_Shoot	OK	0	0	0.245419	0	0.00095	0.0169797	yes
227	TSS8593	XLOC_006608	AT1G61010	Chr1:22474300-22477731	J7_0_Shoot	J7_10_Shoot	OK	0	0	0.214959	0	5e-05	0.00142626	yes
228	TSS8618	XLOC_006631	AT1G61300	Chr1:22607441-22610298	J7_0_Shoot	J7_10_Shoot	OK	0	0	0.275327	0	0.00165	0.0254623	yes
229	TSS9016	XLOC_006916	AT1G66280	Chr1:24699989-24709785	J7_0_Shoot	J7_10_Shoot	OK	0	0	0.334347	0	5e-05	0.00142626	yes
230	TSS9280	XLOC_007116	AT1G69840	Chr1:26293659-26295834	J7_0_Shoot	J7_10_Shoot	OK	0	0	0.143673	0	0.00305	0.0398759	yes
231	TSS9282	XLOC_007116	AT1G69840	Chr1:26293659-26295834	J7_0_Shoot	J7_10_Shoot	OK	0	0	0.486676	0	5e-05	0.00142626	yes
232	TSS9399	XLOC_007202	AT1G71410	Chr1:26909775-26919679	J7_0_Shoot	J7_10_Shoot	OK	0	0	0.270093	0	0.00165	0.0254623	yes
[truncated: 168 more rows]

## Sheet: Treatment (WT_root)
Differential expression (886)
[truncated: 983 more rows]

[truncated: 12 more sheets: Treatment (jaz2_root), Treatment (jaz7_root), Tissue (WT_0), Tissue (jaz2_0), Tissue (jaz7_0), Tissue (WT_10), Tissue (jaz2_10), Tissue (jaz7_10), Genotype (shoot_0), Genotype (root_0), Genotype (shoot_10), Genotype (root_10)]
