# Supplementary material for: Jasmonate induced alternative splicing responses in Arabidopsis
Source: Plant Direct. 2020 Aug 26;4(8):e00245. doi: 10.1002/pld3.245 (PMC7450174; doi:10.1002/pld3.245)
Supplement: Supplementary file 2 — Supplementary Material [file PLD3-4-e00245-s002.xlsx]

## Sheet: MYB_bHLH
Gene_name	WT_SHOOT	J2_SHOOT	J7_SHOOT	WT_ROOT	J2_ROOT	J7_ROOT	WT_0	J2_0	J7_0	WT_10	J2_10	J7_10	SHOOT_0_J7_WT	SHOOT_10_J7_WT	ROOT_0_J7_WT	ROOT_10_J7_WT	SHOOT_0_J2_WT	SHOOT_10_J2_WT	ROOT_0_J2_WT	ROOT_10_J2_WT
bHLH7	0.1809	-0.0569	0.64	0.0283	-0.2709	-0.0102	-0.0618	0.0119	-0.4389	0.0908	0.2258	0.2113	0.1791	-0.0587	0.1055	-0.1937	-0.2086	0.2505	0.1685	0.13
bHLH9	-0.7074	-0.8285	-1.1546	-1.3087	-1.3114	-1.7958	4.824	4.6533	3.4051	5.4253	5.1362	4.0463	-0.1826	-0.3037	-0.0119	-0.0146	0.2591	-0.1881	1.678	1.1909
bHLH11	-0.5419	-1.4393	0.4686	-2.0004	-0.7378	-1.2942	-3.5896	-3.2551	-5.0294	-2.1311	-3.9566	-3.2665	0.2625	-0.6349	-0.072	1.1906	-2.148	-1.1374	-0.7082	-0.002
bHLH13	0.61	1.0543	1.2151	0.4851	-0.017	0.5599	0.1529	-0.2191	0.2798	0.2777	0.8522	0.9351	-0.3605	0.0839	0.0115	-0.4906	-0.1311	0.4741	-0.258	-0.1833
bHLH15	-0.6931	-0.7894	-0.3534	-1.0499	-0.6031	-0.7978	2.4928	2.6291	2.0145	2.8495	2.4428	2.459	-0.0021	-0.0985	-0.1384	0.3083	-0.4494	-0.1097	0.0288	0.2808
bHLH27	1.1698	1.5045	2.925	0.0703	-0.3292	0.339	-5.4364	-5.6053	-5.5948	-4.3369	-3.7717	-3.0087	-0.3386	-0.0039	-0.1697	-0.5691	-0.3366	1.4186	-0.1783	0.0904
bHLH31	0.5878	0.607	1.9608	-0.0348	-0.7912	0.3066	-0.0616	-0.4733	-0.5436	0.5609	0.9248	1.1106	-0.3091	-0.2899	0.1026	-0.6538	-0.7615	0.6115	-0.2795	0.0619
bHLH35	0.7919	0.1404	1.5038	0.2236	0.2644	-0.0794	-2.0023	-1.7301	-1.9685	-1.434	-1.854	-0.3853	0.2878	-0.3636	0.0156	0.0564	0.1618	0.8736	0.128	-0.1751
bHLH36	-0.7743	-1.2605	0.5727	-0.7584	-0.7244	-0.2577	-5.0789	-5.3085	-4.7828	-5.0948	-5.8446	-3.9524	-0.2614	-0.7476	-0.0318	0.0022	-0.3308	1.0162	-0.6269	-0.1262
bHLH46	-0.1792	-0.0197	0.2663	-0.2593	-0.3121	-0.0781	-0.3317	-0.5225	-0.3275	-0.2517	-0.2302	0.0168	-0.3115	-0.152	-0.1207	-0.1735	-0.3291	0.1164	-0.3333	-0.1521
bHLH49	0.0227	0.1095	0.4557	-0.1447	-0.3665	0.1084	-0.7819	-1.0251	-0.9694	-0.6146	-0.549	-0.6221	-0.3751	-0.2882	-0.1318	-0.3537	-0.5864	-0.1534	-0.399	-0.1458
bHLH58	-0.2241	0.1207	-0.1189	0.4924	-0.0416	0.7022	1.6851	1.6854	1.6544	0.9685	1.8478	0.8333	-0.1603	0.1845	-0.1607	-0.6947	-0.2108	-0.1056	-0.1802	0.0296
bHLH59	0.224	0.3774	0.7407	0.1845	0.0337	0.0977	-1.025	-1.1324	-1.6804	-0.9855	-0.7887	-1.0374	-0.031	0.1223	0.0763	-0.0744	-0.436	0.0807	0.2194	0.1326
bHLH73	0.0598	-0.0521	0.2365	0.2519	-0.2561	-0.0524	-0.2489	-0.4591	-0.3652	-0.441	-0.2551	-0.0763	-0.0876	-0.1995	0.1227	-0.3854	-0.0191	0.1576	0.0973	-0.2071
bHLH76	0.0111	-0.2284	0.3291	-0.0429	-0.4252	-0.2315	-0.8259	-0.7041	-0.8115	-0.7719	-0.5073	-0.2509	0.1779	-0.0616	0.056	-0.3262	-0.0164	0.3016	-0.0308	-0.2194
bHLH77	-0.0036	-0.146	0.6608	-0.39	-0.2761	-0.1036	-0.8229	-0.5601	-1.1385	-0.4365	-0.43	-0.3741	0.0057	-0.1366	-0.2571	-0.1432	-0.6353	0.0292	-0.3197	-0.0333
bHLH112	-0.0081	0.4078	0.9027	0.5133	0.168	0.9937	-0.2994	-0.4983	-1.0993	-0.8208	-0.2585	-1.1902	-0.2653	0.1506	-0.0663	-0.4117	-0.9719	-0.0611	-0.172	0.3083
bHLH115	0.3592	0.0652	0.8154	-0.7574	-0.6526	-0.8432	-2.3851	-1.9855	-2.8901	-1.2685	-1.2677	-1.2315	0.337	0.043	-0.0626	0.0422	-0.4579	-0.0017	0.0471	-0.0387
bHLH116	-1.5272	-1.1853	-0.555	-1.4916	-0.016	0.0754	2.4423	2.456	1.9118	2.4067	1.2867	1.2814	-0.8674	-0.5255	-0.8811	0.5945	-1.5035	-0.5313	-0.973	0.594
bHLH120	-0.8639	-0.8428	-0.6935	-1.1165	-1.2519	-0.755	-1.2522	-1.9171	-1.7227	-0.9995	-1.5079	-1.6612	-0.5072	-0.4861	0.1577	0.0224	-0.4698	-0.2994	0.0008	0.3623
bHLH121	-0.2192	-0.5136	-0.0599	-0.4749	-0.3824	-0.4031	0.9263	0.9193	0.6439	1.182	0.7881	0.9871	-0.0611	-0.3555	-0.0541	0.0383	-0.5975	-0.4383	-0.3151	-0.2434
bHLH125	1.2749	0.6728	2.2357	0.7392	-0.3661	1.6219	-4.2658	-3.2063	-2.9608	-3.7301	-2.1674	-2.347	0.7238	0.1217	-0.3358	-1.4411	0.4646	1.4253	-0.8404	0.0422
bHLH129	-1.5625	-0.9784	-0.3705	-1.6879	-1.5437	-1.6068	0.7854	-0.119	-1.5268	0.9108	0.4463	-0.2904	-0.3532	0.2309	0.5511	0.6954	-1.6347	-0.4426	0.6775	0.7586
bHLH130	-0.6442	-0.8421	-0.0996	-0.8994	-0.5956	-0.6832	-0.2488	0.0466	-0.7111	0.0064	-0.2	-0.1275	0.5394	0.3415	0.244	0.5478	0.5672	1.1117	1.0294	1.2456
bHLH137	-0.7271	0.5137	0.0424	-1.95	-2.8297	-1.7335	5.6425	5.6309	4.2792	6.8654	8.9743	6.0551	-0.9978	0.2429	-0.9862	-1.8659	-1.6595	-0.89	-0.2962	-0.0797
bHLH147	-0.4969	-0.8134	-0.393	-0.056	-0.0167	-0.1034	0.9332	0.8096	0.1003	0.4923	0.0129	-0.1892	-0.0478	-0.3642	0.0758	0.1152	-0.8952	-0.7912	-0.0624	-0.1098
bHLH153	-1.8126	1.0267	1.5382	-0.3959	-0.896	-0.4536	0.8078	-1.8066	-2.0301	-0.6089	0.116	-0.0383	-2.506	0.3333	0.1085	-0.3917	-2.5838	0.767	0.2541	0.1964
bHLH155	-3.4448	-0.425	0.2937	-0.3936	-0.6146	-0.5973	2.7859	0.0677	-0.4719	-0.2653	0.2574	0.4191	-2.6379	0.3819	0.0803	-0.1408	-3.2929	0.4455	-0.0351	-0.2388
bHLH159	-0.3733	-1.1184	-1.2392	-1.1677	-0.7272	-2.1804	-1.1953	-1.5085	-2.4954	-0.401	-1.8997	-1.5542	-0.2156	-0.9607	0.0976	0.5381	-0.6989	-1.5647	0.6012	-0.4115
bHLH160	0.0401	-0.5236	0.8185	0.5153	0.7555	-0.3015	-2.7672	-2.0782	-4.6459	-3.2424	-3.3573	-3.526	0.6059	0.0421	-0.0831	0.1571	-1.376	-0.5977	0.5027	-0.314
MYB9	0.8204	0.3268	2.1391	-0.3684	-0.8528	-0.6331	-4.7174	-4.4468	-5.4619	-3.5286	-3.2672	-2.6897	0.1925	-0.3011	-0.0781	-0.5626	-1.1623	0.1564	-0.4178	-0.6825
MYB15	2.2146	2.6343	2.713	0.4888	0.2959	1.1293	-2.2513	-1.5979	-1.8302	-0.5255	0.7405	-0.2464	0.4166	0.8364	-0.2368	-0.4297	0.1815	0.68	-0.2396	0.4009
MYB28	-0.2686	-0.5683	0.0868	-0.2433	-0.149	-0.7603	0.5017	0.1532	-0.0645	0.4764	-0.266	0.7827	-0.0257	-0.3254	0.3227	0.4169	-0.4257	-0.0703	0.1405	-0.3766
MYB33	-0.0663	-0.418	0.1891	-0.2886	-0.3418	-0.2892	0.005	0.1647	-0.0599	0.2273	0.0884	0.4184	0.1402	-0.2116	-0.0195	-0.0727	-0.3235	-0.0681	-0.2586	-0.2592
MYB36	0.5764	-0.1566	1.223	0.5298	0.2373	0.4571	-6.1866	-5.9259	-5.9774	-6.1401	-6.3198	-5.2114	0.1493	-0.5837	-0.1114	-0.404	-0.0352	0.6114	-0.2445	-0.3173
MYB45	-0.8201	-1.5014	-0.2316	-1.4732	-0.9818	-0.9978	-3.099	-3.0196	-3.6492	-2.4459	-3.5393	-2.883	-0.0731	-0.7545	-0.1525	0.3389	-0.8388	-0.2503	-0.2886	0.1868
MYB47	2.5962	2.1543	2.5214	2.3775	1.8682	1.794	4.4338	4.9284	3.2252	4.6525	5.2146	3.9526	0.2023	-0.2395	-0.2923	-0.8017	-0.0378	-0.1126	1.1708	0.5873
MYB48	-1.7423	-1.4703	1.43	0.5851	1.5204	0.0219	-2.8823	-3.4071	-4.7645	-5.2097	-6.3978	-3.3563	-0.8631	-0.5911	-0.3383	0.597	-1.7944	1.378	0.0878	-0.4754
MYB49	-0.0452	-0.6547	0.271	0.1431	0.3861	0.0751	-4.4834	-3.8969	-4.8511	-4.6717	-4.9377	-4.6552	0.4476	-0.1619	-0.1389	0.1042	-0.1982	0.118	0.1696	0.1016
MYB50	1.23	0.1832	2.6016	-0.2964	-0.1339	0.4813	-2.3546	-1.4731	-1.4335	-0.8282	-1.1561	0.6868	0.8533	-0.1935	-0.0281	0.1344	0.362	1.7337	-0.559	0.2187
MYB88	0.0692	0.0868	0.0612	-0.5004	-0.8452	-0.0653	-2.264	-2.1355	-1.6199	-1.6945	-1.2035	-1.4935	-0.0811	-0.0634	-0.2096	-0.5544	0.0857	0.0777	-0.5584	-0.1233
MYB117	0.6313	-0.5713	0.0643	-2.1874	-0.9033	-1.5144	3.2179	4.5854	3.1827	6.0366	4.9174	4.7614	0.973	-0.2296	-0.3945	0.8896	0.0941	-0.473	0.1292	0.8022
MYB3R1	-0.235	-0.1849	-0.2412	-0.3962	-0.467	-0.2969	-0.6604	-0.4911	-0.3532	-0.4992	-0.209	-0.2975	0.1147	0.1648	-0.0545	-0.1254	0.0278	0.0216	-0.2794	-0.1801
MYB3R4	-0.4663	-0.3654	0.2171	0.1504	-0.2441	0.1987	-0.4389	-0.8907	-1.239	-1.0555	-1.0121	-1.2206	-0.3607	-0.2598	0.0912	-0.3032	-0.6599	0.0235	0.1402	0.1886

## Sheet: SR_hnRNP
Gene_name	WT_SHOOT	J2_SHOOT	J7_SHOOT	WT_ROOT	J2_ROOT	J7_ROOT	WT_0	J2_0	J7_0	WT_10	J2_10	J7_10	SHOOT_0_J7_WT	SHOOT_10_J7_WT	ROOT_0_J7_WT	ROOT_10_J7_WT	SHOOT_0_J2_WT	SHOOT_10_J2_WT	ROOT_0_J2_WT	ROOT_10_J2_WT
SCL33	0.0171	-0.0655	0.2579	0.0507	0.0372	-0.2897	-0.0278	-0.0976	-0.6791	-0.0613	-0.2002	-0.1315	0.0994	0.0168	0.1693	0.1557	0.0544	0.2952	0.7058	0.3654
SCL30A	-0.0631	-0.1451	-0.0677	-0.4241	-0.4911	-0.5562	0.0215	0.0388	-0.0447	0.3825	0.3847	0.4439	0.0947	0.0127	0.0775	0.0105	-0.1366	-0.1412	-0.0705	-0.2026
RS41	-0.2103	-0.1024	-0.0803	-0.1663	0.1291	-0.6667	0.618	0.3441	-0.4924	0.5741	0.1127	0.094	-0.1494	-0.0415	0.1245	0.4199	-0.2947	-0.1648	0.8157	0.3153
RS40	-0.1396	-0.18	-0.3276	-0.3318	-0.2971	-1.0471	0.7076	0.4345	-0.1553	0.8998	0.5517	0.5643	-0.1432	-0.1836	0.1299	0.1646	-0.1509	-0.3389	0.712	-0.0033
RS2Z33	0.0747	0.0254	0.0572	0.1175	0.1494	-0.4559	0.2465	0.0964	-0.5038	0.2037	-0.0275	0.0092	-0.0658	-0.115	0.0843	0.1162	0.6589	0.6414	1.4093	0.8359
RS2Z32	-0.2022	-0.2263	-0.2716	-0.2317	-0.1176	-0.7754	0.3031	0.2489	-0.4067	0.3326	0.1401	0.0971	0.0937	0.0695	0.1479	0.262	-0.3826	-0.452	0.3273	-0.2165
RSZ22	0.0568	0.2238	0.2065	0.0288	-0.1383	-0.3464	0.207	0.1922	-0.3226	0.235	0.5542	0.2303	0.1499	0.3169	0.1647	-0.0023	-0.08	0.0698	0.4496	0.0744
RSZ21	0.0796	-0.2837	0.2795	0.0915	0.2675	0.2357	0.1063	0.1157	-0.4275	0.0945	-0.4355	-0.3837	0.0785	-0.2848	0.0691	0.2452	-0.22	-0.0202	0.3138	0.4581
SR34	-0.1434	-0.1368	-0.0454	-0.0758	-0.0481	-0.7073	0.3001	-0.0891	-0.6344	0.2325	-0.1778	0.0276	-0.198	-0.1914	0.1912	0.2189	-0.2359	-0.1378	0.6986	0.0671
SR34A	-0.2084	-0.1093	-0.0421	-0.2048	-0.1827	-0.5384	0.4742	0.2372	-0.3221	0.4706	0.3105	0.1742	-0.0114	0.0877	0.2256	0.2477	-0.1635	0.0028	0.6328	0.2992
SR45	-0.757	-0.3927	0.1345	-0.0688	-0.174	-0.2789	0.5798	0.0196	-0.6417	-0.1083	-0.199	-0.2282	-0.3869	-0.0226	0.1733	0.0681	-0.8493	0.0423	0.3723	0.1622
RNPA/B_6	0.0842	0.2713	0.1236	-0.0859	-0.4863	0.3332	0.0979	0.0328	0.3299	0.2681	0.7904	0.1203	0.0262	0.2133	0.0913	-0.3091	-0.1872	-0.1478	-0.4191	0
RNPA/B_3	-0.0051	-0.3709	0.3806	-0.8447	-0.7758	-0.6958	-1.6183	-1.4865	-1.5102	-0.7787	-1.0816	-0.4337	0.193	-0.1729	0.0611	0.13	-0.2031	0.1826	-0.3113	-0.1624
UBA2a	-0.1285	-0.2178	-0.0183	-0.3251	-0.2112	-0.4368	0.4368	0.3652	0.0458	0.6334	0.3587	0.4644	-0.027	-0.1162	0.0446	0.1585	-0.2978	-0.1875	0.0933	-0.0184
RNP-R2	-0.1064	-0.0896	-0.1548	-0.3507	-0.5321	-0.1957	0.314	0.2094	0.4968	0.5583	0.652	0.5378	-0.0457	-0.0289	0.0589	-0.1226	-0.075	-0.1233	-0.2578	-0.1028
CUG-BP1	0.3044	0.0079	0.4691	-0.4389	-0.2799	-0.4234	-0.3763	-0.2069	-0.6079	0.3671	0.0809	0.2845	0.0002	-0.2963	-0.1692	-0.0101	-0.3401	-0.1754	-0.1084	-0.0929
hnRNP-P	-0.2857	-0.2996	-0.1431	0.0198	-0.1237	-0.5299	0.5946	0.1122	-0.3779	0.2892	-0.0637	0.0089	-0.1561	-0.1701	0.3263	0.1828	-0.3671	-0.2246	0.6055	0.0558
hnRNP-E	-0.1615	-0.071	0.0555	-0.07	-0.3807	-0.0048	0.2347	0.2108	0.2454	0.1432	0.5204	0.3057	0.0296	0.1202	0.0536	-0.2571	-0.1575	0.0595	-0.1682	-0.103
hnRNP-F	-0.2349	-0.1671	-0.051	-0.1256	-0.0566	-0.7151	0.2773	0.1372	-0.4038	0.168	0.0267	0.2603	0.0487	0.1164	0.1888	0.2578	0.0516	0.2354	0.7327	0.1432
RBP45a	-0.3119	0.2648	0.0953	-0.4143	-0.1905	-0.3091	-0.0142	-0.151	-0.5161	0.0881	0.3043	-0.1117	-0.1082	0.4685	0.0286	0.2523	-0.3878	0.0194	0.114	0.2192
RBP45d	0.0237	0.02	0.1478	-0.3054	-0.3856	-0.5037	0.2588	0.2705	0.0208	0.5879	0.6761	0.6723	-0.0192	-0.0229	-0.0309	-0.1111	-0.1985	-0.0745	0.0394	-0.1588
